# Supplementary material for: The genetic landscape of 5T models for multiple myeloma
Source: Sci Rep. 2018 Oct 9;8:15030. doi: 10.1038/s41598-018-33396-w (PMC6177465; doi:10.1038/s41598-018-33396-w)
Supplement: Supplementary file 2 — Supplementary tables [file 41598_2018_33396_MOESM2_ESM.xlsx]

## Sheet: supplementary table 1
Supplementary table 1: Metrics of ultra low-coverage-whole genome sequencing
Sample Name	Uniquely mapped reads	% duplicates	% of mappable reads	aberrant genomic fraction (%)
5TGM1	9593374	0.11	0.97	0.167966
tail1 C57BL/KaLwRij	11716820	0.03	0.99	0.000125203
tail2 C57BL/KalwRij	12739938	0.03	0.98	0.000125203
5T33vv	11788594	0.11	0.98	0.109967
5T2	10868335	0.1	0.98	0.441465
tail1 C57BL/6	11382189	0.05	0.98	0.000125203
tail2 C57BL/6	12005670	0.05	0.98	0.000125172

## Sheet: supplementary table 2
Supplementary table 2: Overview of copy number alterations in the 5TMM models. Yellow highlights indicated cancer-consensus gene (related to Figure 1 and Supplementary Figure S1).
chrom	start	stop	#bins	Log R	sample	amplification or deletion	Gene	ID	humanID	humanName
chr1	85050000	195150000	368	0.350127	5T2	amp	Abl2	ENSMUSG00000026596	ENSG00000143322	ABL2	c-abl oncogene 2, non-receptor tyrosine kinase
chr1	3150000	84750000	273	0.229561	5T2	amp	Acsl3	ENSMUSG00000032883	ENSG00000123983	ACSL3	acyl-CoA synthetase long-chain family member 3
chr1	3150000	84750000	273	0.229561	5T2	amp	Atic	ENSMUSG00000026192	ENSG00000138363	ATIC	5-aminoimidazole-4-carboxamide ribonucleotide formyltransferase/IMP cyclohydrolase
chr1	85050000	195150000	368	0.350127	5T2	amp	Bcl2	ENSMUSG00000057329	ENSG00000171791	BCL2	B-cell CLL/lymphoma 2
chr1	3150000	84750000	273	0.229561	5T2	amp	Casp8	ENSMUSG00000026029	ENSG00000064012	CASP8	caspase 8, apoptosis-related cysteine peptidase
chr1	85050000	195150000	368	0.350127	5T2	amp	Cdc73	ENSMUSG00000026361	ENSG00000134371	CDC73	cell division cycle 73
chr1	3150000	84750000	273	0.229561	5T2	amp	Creb1	ENSMUSG00000025958	ENSG00000118260	CREB1	cAMP responsive element binding protein 1
chr1	85050000	195150000	368	0.350127	5T2	amp	Elk4	ENSMUSG00000026436	ENSG00000158711	ELK4	ELK4, ETS-domain protein (SRF accessory protein 1)
chr1	3150000	84750000	273	0.229561	5T2	amp	Ercc5	ENSMUSG00000026048	ENSG00000134899	ERCC5	excision repair cross-complementing rodent repair deficiency, complementation group 5 (xeroderma pigmentosum, complementation group G (Cockayne syndrome))
chr1	3150000	84750000	273	0.229561	5T2	amp	Fev	ENSMUSG00000055197	ENSG00000163497	FEV	FEV protein - (HSRNAFEV)
chr1	85050000	195150000	368	0.350127	5T2	amp	Fh1	ENSMUSG00000026526	ENSG00000091483	FH	fumarate hydratase
chr1	3150000	84750000	273	0.229561	5T2	amp	Idh1	ENSMUSG00000025950	ENSG00000138413	IDH1	isocitrate dehydrogenase 1 (NADP+), soluble
chr1	85050000	195150000	368	0.350127	5T2	amp	Mdm4	ENSMUSG00000054387	ENSG00000198625	MDM4	Mdm4 p53 binding protein homolog
chr1	3150000	84750000	273	0.229561	5T2	amp	Ncoa2	ENSMUSG00000005886	ENSG00000140396	NCOA2	nuclear receptor coactivator 2 (TIF2)
chr1	3150000	84750000	273	0.229561	5T2	amp	Pax3	ENSMUSG00000004872	ENSG00000135903	PAX3	paired box gene 3
chr1	85050000	195150000	368	0.350127	5T2	amp	Pbx1	ENSMUSG00000052534	ENSG00000185630	PBX1	pre-B-cell leukemia transcription factor 1
chr1	3150000	84750000	273	0.229561	5T2	amp	Pms1	ENSMUSG00000026098	ENSG00000064933	PMS1	PMS1 postmeiotic segregation increased 1 (S. cerevisiae)
chr1	85050000	195150000	368	0.350127	5T2	amp	Ptprc	ENSMUSG00000026395	ENSG00000081237	PTPRC	protein tyrosine phosphatase, receptor type, C
chr1	85050000	195150000	368	0.350127	5T2	amp	Sdhc	ENSMUSG00000058076	ENSG00000143252	SDHC	succinate dehydrogenase complex, subunit C, integral membrane protein, 15kDa
chr1	3150000	84750000	273	0.229561	5T2	amp	Sf3b1	ENSMUSG00000025982	ENSG00000115524	SF3B1	splicing factor 3b, subunit 1, 155kDa
chr1	85050000	195150000	368	0.350127	5T2	amp	Slc45a3	ENSMUSG00000026435	ENSG00000158715	SLC45A3	solute carrier family 45, member 3
chr1	3150000	84750000	273	0.229561	5T2	amp	Tcea1	ENSMUSG00000033813	ENSG00000187735	TCEA1	transcription elongation factor A (SII), 1
chr1	85050000	195150000	368	0.350127	5T2	amp	Tpr	ENSMUSG00000006005	ENSG00000047410	TPR	translocated promoter region
chr10	46050000	130350000	281	0.314747	5T2	amp	Bcr	ENSMUSG00000009681	ENSG00000186716	BCR	breakpoint cluster region
chr10	46050000	130350000	281	0.314747	5T2	amp	Btg1	ENSMUSG00000036478	ENSG00000133639	BTG1	B-cell translocation gene 1, anti-proliferative
chr10	46050000	130350000	281	0.314747	5T2	amp	Ccdc6	ENSMUSG00000048701	ENSG00000108091	CCDC6	coiled-coil domain containing 6
chr10	46050000	130350000	281	0.314747	5T2	amp	Cdk4	ENSMUSG00000006728	ENSG00000135446	CDK4	cyclin-dependent kinase 4
chr10	46050000	130350000	281	0.314747	5T2	amp	Ddit3	ENSMUSG00000025408	ENSG00000175197	DDIT3	DNA-damage-inducible transcript 3
chr10	46050000	130350000	281	0.314747	5T2	amp	Fstl3	ENSMUSG00000020325	ENSG00000070404	FSTL3	follistatin-like 3 (secreted glycoprotein)
chr10	46050000	130350000	281	0.314747	5T2	amp	Gna11	ENSMUSG00000034781	ENSG00000088256	GNA11	guanine nucleotide binding protein (G protein), alpha 11 (Gq class)
chr10	46050000	130350000	281	0.314747	5T2	amp	Hmga2	ENSMUSG00000056758	ENSG00000149948	HMGA2	high mobility group AT-hook 2 (HMGIC)
chr10	46050000	130350000	281	0.314747	5T2	amp	Lrig3	ENSMUSG00000020105	ENSG00000139263	LRIG3	leucine-rich repeats and immunoglobulin-like domains 3
chr10	46050000	130350000	281	0.314747	5T2	amp	Map2k2	ENSMUSG00000035027	ENSG00000126934	MAP2K2	mitogen-activated protein kinase kinase 2
chr10	46050000	130350000	281	0.314747	5T2	amp	Mdm2	ENSMUSG00000020184	ENSG00000135679	MDM2	Mdm2 p53 binding protein homolog
chr10	46050000	130350000	281	0.314747	5T2	amp	Prf1	ENSMUSG00000037202	ENSG00000180644	PRF1	perforin 1 (pore forming protein)
chr10	46050000	130350000	281	0.314747	5T2	amp	Ros1	ENSMUSG00000019893	ENSG00000047936	ROS1	v-ros UR2 sarcoma virus oncogene homolog 1 (avian)
chr10	46050000	130350000	281	0.314747	5T2	amp	Smarcb1	ENSMUSG00000000902	ENSG00000099956	SMARCB1	SWI/SNF related, matrix associated, actin dependent regulator of chromatin, subfamily b, member 1
chr10	46050000	130350000	281	0.314747	5T2	amp	Stk11	ENSMUSG00000003068	ENSG00000118046	STK11	serine/threonine kinase 11 gene (LKB1)
chr10	46050000	130350000	281	0.314747	5T2	amp	Tcf3	ENSMUSG00000020167	ENSG00000071564	TCF3	transcription factor 3 (E2A immunoglobulin enhancer binding factors E12/E47)
chr10	46050000	130350000	281	0.314747	5T2	amp	Wif1	ENSMUSG00000020218	ENSG00000156076	WIF1	WNT inhibitory factor 1
chr11	113550000	121650000	28	0.215991	5T2	amp	Aspscr1	ENSMUSG00000025142	ENSG00000169696	ASPSCR1	alveolar soft part sarcoma chromosome region, candidate 1
chr11	113550000	121650000	28	0.215991	5T2	amp	Cant1	ENSMUSG00000025575	ENSG00000171302	CANT1	calcium activated nucleotidase 1
chr11	113550000	121650000	28	0.215991	5T2	amp	H3f3b	ENSMUSG00000016559	ENSG00000163041	H3F3A	H3 histone, family 3A
chr11	113550000	121650000	28	0.215991	5T2	amp	Srsf2	ENSMUSG00000034120	ENSG00000161547	SRSF2	serine/arginine-rich splicing factor 2
chr14	73350000	85950000	43	0.304737	5T2	amp	Lcp1	ENSMUSG00000021998	ENSG00000136167	LCP1	lymphocyte cytosolic protein 1 (L-plastin)
chr17	63450000	90150000	90	0.592042	5T2	amp	Alk	ENSMUSG00000055471	ENSG00000171094	ALK	anaplastic lymphoma kinase (Ki-1)
chr17	25950000	39750000	47	0.386473	5T2	amp	Axin1	ENSMUSG00000024182	ENSG00000103126	AXIN1	axin 1
chr17	25950000	39750000	47	0.386473	5T2	amp	Brd4	ENSMUSG00000024002	ENSG00000141867	BRD4	bromodomain containing 4
chr17	40050000	63150000	78	0.261659	5T2	amp	Ccnd3	ENSMUSG00000034165	ENSG00000112576	CCND3	cyclin D3
chr17	25950000	39750000	47	0.386473	5T2	amp	Daxx	ENSMUSG00000002307	ENSG00000204209	DAXX	death-domain associated protein
chr17	63450000	90150000	90	0.592042	5T2	amp	Eml4	ENSMUSG00000032624	ENSG00000143924	EML4	echinoderm microtubule associated protein like 4
chr17	25950000	39750000	47	0.386473	5T2	amp	Fance	ENSMUSG00000007570	ENSG00000112039	FANCE	Fanconi anemia, complementation group E
chr17	63450000	90150000	90	0.592042	5T2	amp	Fbxo11	ENSMUSG00000005371	ENSG00000138081	FBXO11	F-box protein 11
chr17	25950000	39750000	47	0.386473	5T2	amp	Hmga1	ENSMUSG00000046711	ENSG00000137309	HMGA1	high mobility group AT-hook 1
chr17	25950000	39750000	47	0.386473	5T2	amp	Hmga1-rs1	ENSMUSG00000078249	ENSG00000137309	HMGA1	high mobility group AT-hook 1
chr17	40050000	63150000	78	0.261659	5T2	amp	Mllt1	ENSMUSG00000024212	ENSG00000130382	MLLT1	myeloid/lymphoid or mixed-lineage leukemia (trithorax homolog, Drosophila); translocated to, 1 (ENL)
chr17	63450000	90150000	90	0.592042	5T2	amp	Msh2	ENSMUSG00000024151	ENSG00000095002	MSH2	mutS homolog 2 (E. coli)
chr17	63450000	90150000	90	0.592042	5T2	amp	Msh6	ENSMUSG00000005370	ENSG00000116062	MSH6	mutS homolog 6 (E. coli)
chr17	25950000	39750000	47	0.386473	5T2	amp	Pim1	ENSMUSG00000024014	ENSG00000137193	PIM1	pim-1 oncogene
chr17	40050000	63150000	78	0.261659	5T2	amp	Pot1b	ENSMUSG00000024174	ENSG00000128513	POT1	protection of telomeres 1
chr17	25950000	39750000	47	0.386473	5T2	amp	Pou5f1	ENSMUSG00000024406	ENSG00000204531	POU5F1	POU domain, class 5, transcription factor 1
chr17	40050000	63150000	78	0.261659	5T2	amp	Sh3gl1	ENSMUSG00000003200	ENSG00000141985	SH3GL1	SH3-domain GRB2-like 1 (EEN)
chr17	40050000	63150000	78	0.261659	5T2	amp	Tfeb	ENSMUSG00000023990	ENSG00000112561	TFEB	transcription factor EB
chr18	4950000	15150000	35	0.239788	5T2	amp	Kif5b	ENSMUSG00000006740	ENSG00000170759	KIF5B	kinesin family member 5B
chr18	4950000	15150000	35	0.239788	5T2	amp	Ss18	ENSMUSG00000037013	ENSG00000141380	SS18	synovial sarcoma translocation, chromosome 18
chr18	4950000	15150000	35	0.239788	5T2	amp	Zfp521	ENSMUSG00000024420	ENSG00000198795	ZNF521	zinc finger protein 521
chr3	82950000	115950000	111	0.517269	5T2	amp	Arnt	ENSMUSG00000015522	ENSG00000143437	ARNT	aryl hydrocarbon receptor nuclear translocator
chr3	82950000	115950000	111	0.517269	5T2	amp	Atp1a1	ENSMUSG00000033161	ENSG00000163399	ATP1A1	ATPase, Na+/K+ transporting, alpha 1 polypeptide
chr3	116250000	147150000	104	0.175612	5T2	amp	Bcl10	ENSMUSG00000028191	ENSG00000142867	BCL10	B-cell CLL/lymphoma 10
chr3	82950000	115950000	111	0.517269	5T2	amp	Bcl9	ENSMUSG00000038256	ENSG00000116128	BCL9	B-cell CLL/lymphoma 9
chr3	82950000	115950000	111	0.517269	5T2	amp	Fam46c	ENSMUSG00000044468	ENSG00000183508	FAM46C	family with sequence similarity 46, member C
chr3	82950000	115950000	111	0.517269	5T2	amp	Fbxw7	ENSMUSG00000028086	ENSG00000109670	FBXW7	F-box and WD-40 domain protein 7 (archipelago homolog, Drosophila)
chr3	24450000	70350000	154	0.332456	5T2	amp	Gmps	ENSMUSG00000027823	ENSG00000163655	GMPS	guanine monphosphate synthetase
chr3	24450000	70350000	154	0.332456	5T2	amp	Il2	ENSMUSG00000027720	ENSG00000109471	IL2	interleukin 2
chr3	24450000	70350000	154	0.332456	5T2	amp	Lhfp	ENSMUSG00000048332	ENSG00000183722	LHFP	lipoma HMGIC fusion partner
chr3	24450000	70350000	154	0.332456	5T2	amp	Mlf1	ENSMUSG00000048416	ENSG00000178053	MLF1	myeloid leukemia factor 1
chr3	82950000	115950000	111	0.517269	5T2	amp	Muc1	ENSMUSG00000042784	ENSG00000185499	MUC1	mucin 1, transmembrane
chr3	82950000	115950000	111	0.517269	5T2	amp	Notch2	ENSMUSG00000027878	ENSG00000134250	NOTCH2	Notch homolog 2
chr3	82950000	115950000	111	0.517269	5T2	amp	Nras	ENSMUSG00000027852	ENSG00000213281	NRAS	neuroblastoma RAS viral (v-ras) oncogene homolog
chr3	82950000	115950000	111	0.517269	5T2	amp	Ntrk1	ENSMUSG00000028072	ENSG00000198400	NTRK1	neurotrophic tyrosine kinase, receptor, type 1
chr3	82950000	115950000	111	0.517269	5T2	amp	Pde4dip	ENSMUSG00000038170	ENSG00000178104	PDE4DIP	phosphodiesterase 4D interacting protein (myomegalin)
chr3	24450000	70350000	154	0.332456	5T2	amp	Pik3ca	ENSMUSG00000027665	ENSG00000121879	PIK3CA	phosphoinositide-3-kinase, catalytic, alpha polypeptide
chr3	82950000	115950000	111	0.517269	5T2	amp	Prcc	ENSMUSG00000004895	ENSG00000143294	PRCC	papillary renal cell carcinoma (translocation-associated)
chr3	116250000	147150000	104	0.175612	5T2	amp	Rap1gds1	ENSMUSG00000028149	ENSG00000138698	RAP1GDS1	RAP1, GTP-GDP dissociation stimulator 1
chr3	82950000	115950000	111	0.517269	5T2	amp	Rbm15	ENSMUSG00000048109	ENSG00000162775	RBM15	RNA binding motif protein 15
chr3	24450000	70350000	154	0.332456	5T2	amp	Sox2	ENSMUSG00000074637	ENSG00000181449	SOX2	SRY (sex determining region Y)-box 2
chr3	116250000	147150000	104	0.175612	5T2	amp	Tet2	ENSMUSG00000040943	ENSG00000168769	TET2	tet oncogene family member 2
chr3	82950000	115950000	111	0.517269	5T2	amp	Tpm3	ENSMUSG00000027940	ENSG00000143549	TPM3	tropomyosin 3
chr3	82950000	115950000	111	0.517269	5T2	amp	Trim33	ENSMUSG00000033014	ENSG00000197323	TRIM33	tripartite motif-containing 33 (PTC7,TIF1G)
chr3	24450000	70350000	154	0.332456	5T2	amp	Wwtr1	ENSMUSG00000027803	ENSG00000018408	WWTR1	WW domain containing transcription regulator 1
chr4	135750000	156150000	69	0.532585	5T2	amp	Camta1	ENSMUSG00000014592	ENSG00000171735	CAMTA1	calmodulin binding transcription activator 1
chr4	3150000	4650000	6	0.444798	5T2	amp	Chchd7	ENSMUSG00000042198	ENSG00000170791	CHCHD7	coiled-coil-helix-coiled-coil-helix domain containing 7
chr4	4950000	44850000	134	0.303254	5T2	amp	Fancg	ENSMUSG00000028453	ENSG00000221829	FANCG	Fanconi anemia, complementation group G
chr4	4950000	44850000	134	0.303254	5T2	amp	Pax5	ENSMUSG00000014030	ENSG00000196092	PAX5	paired box gene 5 (B-cell lineage specific activator protein)
chr4	135750000	156150000	69	0.532585	5T2	amp	Pax7	ENSMUSG00000028736	ENSG00000009709	PAX7	paired box gene 7
chr4	3150000	4650000	6	0.444798	5T2	amp	Plag1	ENSMUSG00000003282	ENSG00000181690	PLAG1	pleiomorphic adenoma gene 1
chr4	135750000	156150000	69	0.532585	5T2	amp	Prdm16	ENSMUSG00000039410	ENSG00000142611	PRDM16	PR domain containing 16
chr4	135750000	156150000	69	0.532585	5T2	amp	Rpl22	ENSMUSG00000028936	ENSG00000116251	RPL22	ribosomal protein L22 (EAP)
chr4	135750000	156150000	69	0.532585	5T2	amp	Sdhb	ENSMUSG00000009863	ENSG00000117118	SDHB	succinate dehydrogenase complex, subunit B, iron sulfur (Ip)
chr4	135750000	156150000	69	0.532585	5T2	amp	Tnfrsf14	ENSMUSG00000042333	ENSG00000157873	TNFRSF14	tumor necrosis factor receptor superfamily, member 14 (herpesvirus entry mediator)
chr6	118350000	149550000	105	0.644034	5T2	amp	Ccnd2	ENSMUSG00000000184	ENSG00000118971	CCND2	cyclin D2
chr6	118350000	149550000	105	0.644034	5T2	amp	Etv6	ENSMUSG00000030199	ENSG00000139083	ETV6	ets variant gene 6 (TEL oncogene)
chr6	118350000	149550000	105	0.644034	5T2	amp	Kdm5a	ENSMUSG00000030180	ENSG00000073614	KDM5A	lysine (K)-specific demethylase 5A, JARID1A
chr6	118350000	149550000	105	0.644034	5T2	amp	Kras	ENSMUSG00000030265	ENSG00000133703	KRAS	v-Ki-ras2 Kirsten rat sarcoma 2 viral oncogene homolog
chr6	118350000	149550000	105	0.644034	5T2	amp	Zfp384	ENSMUSG00000038346	ENSG00000126746	ZNF384	zinc finger protein 384 (CIZ/NMP4)
chr7	70350000	100650000	102	0.348076	5T2	amp	Blm	ENSMUSG00000030528	ENSG00000197299	BLM	Bloom Syndrome
chr7	100950000	145050000	148	0.229278	5T2	amp	Cars	ENSMUSG00000010755	ENSG00000110619	CARS	cysteinyl-tRNA synthetase
chr7	100950000	145050000	148	0.229278	5T2	amp	Ccnd1	ENSMUSG00000070348	ENSG00000110092	CCND1	cyclin D1
chr7	3150000	13650000	36	0.263736	5T2	amp	Cnot3	ENSMUSG00000035632	ENSG00000088038	CNOT3	CCR4-NOT transcription complex subunit 3
chr7	70350000	100650000	102	0.348076	5T2	amp	Crtc3	ENSMUSG00000030527	ENSG00000140577	CRTC3	CREB regulated transcription coactivator 3
chr7	100950000	145050000	148	0.229278	5T2	amp	Fgfr2	ENSMUSG00000030849	ENSG00000066468	FGFR2	fibroblast growth factor receptor 2
chr7	100950000	145050000	148	0.229278	5T2	amp	Fus	ENSMUSG00000030795	ENSG00000089280	FUS	fusion, derived from t(12;16) malignant liposarcoma
chr7	70350000	100650000	102	0.348076	5T2	amp	Idh2	ENSMUSG00000030541	ENSG00000182054	IDH2	socitrate dehydrogenase 2 (NADP+), mitochondrial
chr7	100950000	145050000	148	0.229278	5T2	amp	Il21r	ENSMUSG00000030745	ENSG00000103522	IL21R	interleukin 21 receptor
chr7	100950000	145050000	148	0.229278	5T2	amp	Lmo1	ENSMUSG00000036111	ENSG00000166407	LMO1	LIM domain only 1 (rhombotin 1) (RBTN1)
chr7	70350000	100650000	102	0.348076	5T2	amp	Ntrk3	ENSMUSG00000059146	ENSG00000140538	NTRK3	neurotrophic tyrosine kinase, receptor, type 3
chr7	100950000	145050000	148	0.229278	5T2	amp	Numa1	ENSMUSG00000066306	ENSG00000137497	NUMA1	nuclear mitotic apparatus protein 1
chr7	100950000	145050000	148	0.229278	5T2	amp	Nup98	ENSMUSG00000063550	ENSG00000110713	NUP98	nucleoporin 98kDa
chr7	100950000	145050000	148	0.229278	5T2	amp	Palb2	ENSMUSG00000044702	ENSG00000083093	PALB2	partner and localizer of BRCA2
chr7	70350000	100650000	102	0.348076	5T2	amp	Picalm	ENSMUSG00000039361	ENSG00000073921	PICALM	phosphatidylinositol binding clathrin assembly protein (CALM)
chr7	3150000	13650000	36	0.263736	5T2	amp	Tfpt	ENSMUSG00000006335	ENSG00000105619	TFPT	TCF3 (E2A) fusion partner (in childhood leukaemia)
chr9	4950000	21150000	55	0.320445	5T2	amp	Birc3	ENSMUSG00000032000	ENSG00000023445	BIRC3	baculoviral IAP repeat-containing 3
chr9	4950000	21150000	55	0.320445	5T2	amp	Maml2	ENSMUSG00000031925	ENSG00000184384	MAML2	mastermind-like 2 (Drosophila)
chr3	24450000	70350000	154	0.332456	5T2	amp	Fat4	ENSMUSG00000046743	ENSG00000196159	FAT4	Fat atypical cadherin 4
chr13	35250000	120150000	284	-0.519809	5T2	del	Dek	ENSMUSG00000021377	ENSG00000124795	DEK	DEK oncogene (DNA binding)
chr13	35250000	120150000	284	-0.519809	5T2	del	Fancc	ENSMUSG00000021461	ENSG00000158169	FANCC	Fanconi anemia, complementation group C
chr13	35250000	120150000	284	-0.519809	5T2	del	Il6st	ENSMUSG00000021756	ENSG00000134352	IL6ST	interleukin 6 signal transducer (gp130, oncostatin M receptor)
chr13	35250000	120150000	284	-0.519809	5T2	del	Nsd1	ENSMUSG00000021488	ENSG00000165671	NSD1	nuclear receptor binding SET domain protein 1
chr13	35250000	120150000	284	-0.519809	5T2	del	Omd	ENSMUSG00000048368	ENSG00000127083	OMD	osteomodulin
chr13	35250000	120150000	284	-0.519809	5T2	del	Pik3r1	ENSMUSG00000041417	ENSG00000145675	PIK3R1	phosphoinositide-3-kinase, regulatory subunit 1 (alpha)
chr13	35250000	120150000	284	-0.519809	5T2	del	Syk	ENSMUSG00000021457	ENSG00000165025	SYK	spleen tyrosine kinase
chr13	35250000	120150000	284	-0.519809	5T2	del	Tert	ENSMUSG00000021611	ENSG00000164362	TERT	telomerase reverse transcriptase
chr13	3150000	27150000	81	-0.502465	5T2	del	Trim27	ENSMUSG00000021326	ENSG00000204713	TRIM27	tripartite motif-containing 27
chr5	3150000	110850000	358	-0.522578	5T2	del	Akap9	ENSMUSG00000040407	ENSG00000127914	AKAP9	A kinase (PRKA) anchor protein (yotiao) 9
chr5	111150000	151650000	136	-0.591223	5T2	del	Bcl7a	ENSMUSG00000029438	ENSG00000110987	BCL7A	B-cell CLL/lymphoma 7A
chr5	111150000	151650000	136	-0.591223	5T2	del	Brca2	ENSMUSG00000041147	ENSG00000139618	BRCA2	familial breast/ovarian cancer gene 2
chr5	111150000	151650000	136	-0.591223	5T2	del	Card11	ENSMUSG00000036526	ENSG00000198286	CARD11	caspase recruitment domain family, member 11
chr5	3150000	110850000	358	-0.522578	5T2	del	Cdk6	ENSMUSG00000040274	ENSG00000105810	CDK6	cyclin-dependent kinase 6
chr5	111150000	151650000	136	-0.591223	5T2	del	Cdx2	ENSMUSG00000029646	ENSG00000165556	CDX2	caudal type homeo box transcription factor 2
chr5	3150000	110850000	358	-0.522578	5T2	del	Chek2	ENSMUSG00000029521	ENSG00000183765	CHEK2	CHK2 checkpoint homolog (S. pombe)
chr5	3150000	110850000	358	-0.522578	5T2	del	Chic2	ENSMUSG00000029229	ENSG00000109220	CHIC2	cysteine-rich hydrophobic domain 2
chr5	3150000	110850000	358	-0.522578	5T2	del	Crlf2	ENSMUSG00000033467	ENSG00000205755	CRLF2	cytokine receptor-like factor 2
chr5	111150000	151650000	136	-0.591223	5T2	del	Eln	ENSMUSG00000029675	ENSG00000049540	ELN	elastin
chr5	3150000	110850000	358	-0.522578	5T2	del	Fgfr3	ENSMUSG00000054252	ENSG00000068078	FGFR3	fibroblast growth factor receptor 3
chr5	3150000	110850000	358	-0.522578	5T2	del	Fip1l1	ENSMUSG00000029227	ENSG00000145216	FIP1L1	FIP1 like 1 (S. cerevisiae)
chr5	111150000	151650000	136	-0.591223	5T2	del	Flt3	ENSMUSG00000042817	ENSG00000122025	FLT3	fms-related tyrosine kinase 3
chr5	111150000	151650000	136	-0.591223	5T2	del	Hip1	ENSMUSG00000039959	ENSG00000127946	HIP1	huntingtin interacting protein 1
chr5	3150000	110850000	358	-0.522578	5T2	del	Kdr	ENSMUSG00000062960	ENSG00000128052	KDR	vascular endothelial growth factor receptor 2
chr5	3150000	110850000	358	-0.522578	5T2	del	Kit	ENSMUSG00000005672	ENSG00000157404	KIT	v-kit Hardy-Zuckerman 4 feline sarcoma viral oncogene homolog
chr5	111150000	151650000	136	-0.591223	5T2	del	Mn1	ENSMUSG00000070576	ENSG00000169184	MN1	meningioma (disrupted in balanced translocation) 1
chr5	3150000	110850000	358	-0.522578	5T2	del	Phox2b	ENSMUSG00000012520	ENSG00000109132	PHOX2B	paired-like homeobox 2b
chr5	111150000	151650000	136	-0.591223	5T2	del	Pms2	ENSMUSG00000079109	ENSG00000122512	PMS2	PMS2 postmeiotic segregation increased 2 (S. cerevisiae)
chr5	111150000	151650000	136	-0.591223	5T2	del	Ptpn11	ENSMUSG00000043733	ENSG00000179295	PTPN11	protein tyrosine phosphatase, non-receptor type 11
chr5	111150000	151650000	136	-0.591223	5T2	del	Rac1	ENSMUSG00000001847	ENSG00000136238	RAC1	ras-related C3 botulinum toxin substrate 1 (rho family, small GTP binding protein Rac1)
chr5	111150000	151650000	136	-0.591223	5T2	del	Sbds	ENSMUSG00000025337	ENSG00000126524	SBDS	Shwachman-Bodian-Diamond syndrome protein
chr5	111150000	151650000	136	-0.591223	5T2	del	Sh2b3	ENSMUSG00000042594	ENSG00000111252	SH2B3	SH2B adaptor protein 3
chr5	3150000	110850000	358	-0.522578	5T2	del	Slc34a2	ENSMUSG00000029188	ENSG00000157765	SLC34A2	solute carrier family 34 (sodium phosphate), member 2
chr5	111150000	151650000	136	-0.591223	5T2	del	Trrap	ENSMUSG00000045482	ENSG00000196367	TRRAP	transformation/transcription domain-associated protein
chr5	3150000	110850000	358	-0.522578	5T2	del	Whsc1	ENSMUSG00000057406	ENSG00000109685	WHSC1	Wolf-Hirschhorn syndrome candidate 1(MMSET)
chr8	44850000	91050000	155	-0.543507	5T2	del	Calr	ENSMUSG00000003814	ENSG00000179218	CALR	calreticulin
chr8	44850000	91050000	155	-0.543507	5T2	del	Cyld	ENSMUSG00000036712	ENSG00000083799	CYLD	familial cylindromatosis gene
chr8	44850000	91050000	155	-0.543507	5T2	del	Ell	ENSMUSG00000070002	ENSG00000105656	ELL	ELL gene (11-19 lysine-rich leukemia gene)
chr8	3150000	32850000	100	-0.484741	5T2	del	Fgfr1	ENSMUSG00000031565	ENSG00000077782	FGFR1	fibroblast growth factor receptor 1
chr8	3150000	32850000	100	-0.484741	5T2	del	Hook3	ENSMUSG00000037234	ENSG00000168172	HOOK3	hook homolog 3
chr8	44850000	91050000	155	-0.543507	5T2	del	Jak3	ENSMUSG00000031805	ENSG00000105639	JAK3	Janus kinase 3
chr8	44850000	91050000	155	-0.543507	5T2	del	Lyl1	ENSMUSG00000034041	ENSG00000104903	LYL1	lymphoblastic leukemia derived sequence 1
chr8	44850000	91050000	155	-0.543507	5T2	del	Tpm4	ENSMUSG00000031799	ENSG00000167460	TPM4	tropomyosin 4
chr8	3150000	32850000	100	-0.484741	5T2	del	Whsc1l1	ENSMUSG00000054823	ENSG00000147548	WHSC1L1	Wolf-Hirschhorn syndrome candidate 1-like 1 (NSD3)
chr8	44850000	91050000	155	-0.543507	5T2	del	Fat1	ENSMUSG00000070047	ENSG00000083857	FAT1	Fat atypical cadherin 1
chr12	80550000	119850000	132	0.403175	5T33	amp	Akt1	ENSMUSG00000001729	ENSG00000142208	AKT1	v-akt murine thymoma viral oncogene homolog 1
chr12	80550000	119850000	132	0.403175	5T33	amp	Bcl11b	ENSMUSG00000048251	ENSG00000127152	BCL11B	B-cell CLL/lymphoma 11B (CTIP2)
chr12	80550000	119850000	132	0.403175	5T33	amp	Dicer1	ENSMUSG00000041415	ENSG00000100697	DICER1	dicer 1, ribonuclease type III
chr12	80550000	119850000	132	0.403175	5T33	amp	Golga5	ENSMUSG00000021192	ENSG00000066455	GOLGA5	golgi autoantigen, golgin subfamily a, 5 (PTC5)
chr12	80550000	119850000	132	0.403175	5T33	amp	Tcl1	ENSMUSG00000041359	ENSG00000100721	TCL1A	T-cell leukemia/lymphoma 1A
chr12	80550000	119850000	132	0.403175	5T33	amp	Trip11	ENSMUSG00000021188	ENSG00000100815	TRIP11	thyroid hormone receptor interactor 11
chr12	80550000	119850000	132	0.403175	5T33	amp	Tshr	ENSMUSG00000020963	ENSG00000165409	TSHR	thyroid stimulating hormone receptor
chr4	139050000	156150000	58	0.566659	5T33	amp	Camta1	ENSMUSG00000014592	ENSG00000171735	CAMTA1	calmodulin binding transcription activator 1
chr4	139050000	156150000	58	0.566659	5T33	amp	Pax7	ENSMUSG00000028736	ENSG00000009709	PAX7	paired box gene 7
chr4	139050000	156150000	58	0.566659	5T33	amp	Prdm16	ENSMUSG00000039410	ENSG00000142611	PRDM16	PR domain containing 16
chr4	139050000	156150000	58	0.566659	5T33	amp	Rpl22	ENSMUSG00000028936	ENSG00000116251	RPL22	ribosomal protein L22 (EAP)
chr4	139050000	156150000	58	0.566659	5T33	amp	Sdhb	ENSMUSG00000009863	ENSG00000117118	SDHB	succinate dehydrogenase complex, subunit B, iron sulfur (Ip)
chr4	139050000	156150000	58	0.566659	5T33	amp	Tnfrsf14	ENSMUSG00000042333	ENSG00000157873	TNFRSF14	tumor necrosis factor receptor superfamily, member 14 (herpesvirus entry mediator)
chr5	63450000	79050000	53	0.513618	5T33	amp	Chic2	ENSMUSG00000029229	ENSG00000109220	CHIC2	cysteine-rich hydrophobic domain 2
chr5	63450000	79050000	53	0.513618	5T33	amp	Fip1l1	ENSMUSG00000029227	ENSG00000145216	FIP1L1	FIP1 like 1 (S. cerevisiae)
chr5	63450000	79050000	53	0.513618	5T33	amp	Kdr	ENSMUSG00000062960	ENSG00000128052	KDR	vascular endothelial growth factor receptor 2
chr5	63450000	79050000	53	0.513618	5T33	amp	Kit	ENSMUSG00000005672	ENSG00000157404	KIT	v-kit Hardy-Zuckerman 4 feline sarcoma viral oncogene homolog
chr5	63450000	79050000	53	0.513618	5T33	amp	Phox2b	ENSMUSG00000012520	ENSG00000109132	PHOX2B	paired-like homeobox 2b
chr7	77850000	91350000	46	0.497681	5T33	amp	Blm	ENSMUSG00000030528	ENSG00000197299	BLM	Bloom Syndrome
chr7	117150000	145050000	94	0.434352	5T33	amp	Cars	ENSMUSG00000010755	ENSG00000110619	CARS	cysteinyl-tRNA synthetase
chr7	117150000	145050000	94	0.434352	5T33	amp	Ccnd1	ENSMUSG00000070348	ENSG00000110092	CCND1	cyclin D1
chr7	77850000	91350000	46	0.497681	5T33	amp	Crtc3	ENSMUSG00000030527	ENSG00000140577	CRTC3	CREB regulated transcription coactivator 3
chr7	117150000	145050000	94	0.434352	5T33	amp	Fgfr2	ENSMUSG00000030849	ENSG00000066468	FGFR2	fibroblast growth factor receptor 2
chr7	117150000	145050000	94	0.434352	5T33	amp	Fus	ENSMUSG00000030795	ENSG00000089280	FUS	fusion, derived from t(12;16) malignant liposarcoma
chr7	77850000	91350000	46	0.497681	5T33	amp	Idh2	ENSMUSG00000030541	ENSG00000182054	IDH2	socitrate dehydrogenase 2 (NADP+), mitochondrial
chr7	117150000	145050000	94	0.434352	5T33	amp	Il21r	ENSMUSG00000030745	ENSG00000103522	IL21R	interleukin 21 receptor
chr7	77850000	91350000	46	0.497681	5T33	amp	Ntrk3	ENSMUSG00000059146	ENSG00000140538	NTRK3	neurotrophic tyrosine kinase, receptor, type 3
chr7	117150000	145050000	94	0.434352	5T33	amp	Palb2	ENSMUSG00000044702	ENSG00000083093	PALB2	partner and localizer of BRCA2
chr7	77850000	91350000	46	0.497681	5T33	amp	Picalm	ENSMUSG00000039361	ENSG00000073921	PICALM	phosphatidylinositol binding clathrin assembly protein (CALM)
chr14	30450000	73350000	144	-0.707533	5T33	del	Bap1	ENSMUSG00000021901	ENSG00000163930	BAP1	BRCA1 associated protein-1 (ubiquitin carboxy-terminal hydrolase)
chr14	30450000	73350000	144	-0.707533	5T33	del	Bmpr1a	ENSMUSG00000021796	ENSG00000107779	BMPR1A	bone morphogenetic protein receptor, type IA
chr14	30450000	73350000	144	-0.707533	5T33	del	Cacna1d	ENSMUSG00000015968	ENSG00000157388	CACNA1D	calcium channel, voltage-dependent, L type, alpha 1D subunit
chr14	30450000	73350000	144	-0.707533	5T33	del	Ccnb1ip1	ENSMUSG00000071470	ENSG00000100814	CCNB1IP1	cyclin B1 interacting protein 1, E3 ubiquitin protein ligase
chr14	30450000	73350000	144	-0.707533	5T33	del	Ktn1	ENSMUSG00000021843	ENSG00000126777	KTN1	kinectin 1 (kinesin receptor)
chr14	30450000	73350000	144	-0.707533	5T33	del	Ncoa4	ENSMUSG00000056234	ENSG00000266412	NCOA4	nuclear receptor coactivator 4 - PTC3 (ELE1)
chr14	30450000	73350000	144	-0.707533	5T33	del	Pbrm1	ENSMUSG00000042323	ENSG00000163939	PBRM1	polybromo 1
chr14	30450000	73350000	144	-0.707533	5T33	del	Rb1	ENSMUSG00000022105	ENSG00000139687	RB1	retinoblastoma gene
chr3	4950000	30750000	87	-0.664727	5T33	del	Hey1	ENSMUSG00000040289	ENSG00000164683	HEY1	hairy/enhancer-of-split related with YRPW motif 1
chr3	4950000	30750000	87	-0.664727	5T33	del	Tbl1xr1	ENSMUSG00000027630	ENSG00000177565	TBL1XR1	transducin (beta)-like 1 X-linked receptor 1
chr5	133350000	151650000	62	-0.734859	5T33	del	Brca2	ENSMUSG00000041147	ENSG00000139618	BRCA2	familial breast/ovarian cancer gene 2
chr5	133350000	151650000	62	-0.734859	5T33	del	Card11	ENSMUSG00000036526	ENSG00000198286	CARD11	caspase recruitment domain family, member 11
chr5	133350000	151650000	62	-0.734859	5T33	del	Cdx2	ENSMUSG00000029646	ENSG00000165556	CDX2	caudal type homeo box transcription factor 2
chr5	133350000	151650000	62	-0.734859	5T33	del	Eln	ENSMUSG00000029675	ENSG00000049540	ELN	elastin
chr5	4350000	58650000	180	-0.738244	5T33	del	Fgfr3	ENSMUSG00000054252	ENSG00000068078	FGFR3	fibroblast growth factor receptor 3
chr5	133350000	151650000	62	-0.734859	5T33	del	Flt3	ENSMUSG00000042817	ENSG00000122025	FLT3	fms-related tyrosine kinase 3
chr5	133350000	151650000	62	-0.734859	5T33	del	Hip1	ENSMUSG00000039959	ENSG00000127946	HIP1	huntingtin interacting protein 1
chr5	133350000	151650000	62	-0.734859	5T33	del	Pms2	ENSMUSG00000079109	ENSG00000122512	PMS2	PMS2 postmeiotic segregation increased 2 (S. cerevisiae)
chr5	133350000	151650000	62	-0.734859	5T33	del	Rac1	ENSMUSG00000001847	ENSG00000136238	RAC1	ras-related C3 botulinum toxin substrate 1 (rho family, small GTP binding protein Rac1)
chr5	4350000	58650000	180	-0.738244	5T33	del	Slc34a2	ENSMUSG00000029188	ENSG00000157765	SLC34A2	solute carrier family 34 (sodium phosphate), member 2
chr5	133350000	151650000	62	-0.734859	5T33	del	Trrap	ENSMUSG00000045482	ENSG00000196367	TRRAP	transformation/transcription domain-associated protein
chr5	4350000	58650000	180	-0.738244	5T33	del	Whsc1	ENSMUSG00000057406	ENSG00000109685	WHSC1	Wolf-Hirschhorn syndrome candidate 1(MMSET)
chr16	35850000	97950000	208	0.328984	5TGM1	amp	Cblb	ENSMUSG00000022637	ENSG00000114423	CBLB	Cas-Br-M (murine) ecotropic retroviral transforming sequence b
chr16	35850000	97950000	208	0.328984	5TGM1	amp	Erg	ENSMUSG00000040732	ENSG00000157554	ERG	v-ets erythroblastosis virus E26 oncogene like (avian)
chr16	35850000	97950000	208	0.328984	5TGM1	amp	Olig2	ENSMUSG00000039830	ENSG00000205927	OLIG2	oligodendrocyte lineage transcription factor 2 (BHLHB1)
chr16	35850000	97950000	208	0.328984	5TGM1	amp	Runx1	ENSMUSG00000022952	ENSG00000159216	RUNX1	runt-related transcription factor 1 (AML1)
chr16	35850000	97950000	208	0.328984	5TGM1	amp	Tfg	ENSMUSG00000022757	ENSG00000114354	TFG	TRK-fused gene
chr16	35850000	97950000	208	0.328984	5TGM1	amp	Tmprss2	ENSMUSG00000000385	ENSG00000184012	TMPRSS2	transmembrane protease, serine 2
chr18	51450000	73650000	75	0.550746	5TGM1	amp	Cd74	ENSMUSG00000024610	ENSG00000019582	CD74	CD74 molecule, major histocompatibility complex, class II invariant chain
chr18	51450000	73650000	75	0.550746	5TGM1	amp	Malt1	ENSMUSG00000032688	ENSG00000172175	MALT1	mucosa associated lymphoid tissue lymphoma translocation gene 1
chr18	51450000	73650000	75	0.550746	5TGM1	amp	Pdgfrb	ENSMUSG00000024620	ENSG00000113721	PDGFRB	platelet-derived growth factor receptor, beta polypeptide
chr3	111150000	159750000	163	0.520274	5TGM1	amp	Bcl10	ENSMUSG00000028191	ENSG00000142867	BCL10	B-cell CLL/lymphoma 10
chr3	111150000	159750000	163	0.520274	5TGM1	amp	Fubp1	ENSMUSG00000028034	ENSG00000162613	FUBP1	far upstream element (FUSE) binding protein 1
chr3	111150000	159750000	163	0.520274	5TGM1	amp	Rap1gds1	ENSMUSG00000028149	ENSG00000138698	RAP1GDS1	RAP1, GTP-GDP dissociation stimulator 1
chr3	111150000	159750000	163	0.520274	5TGM1	amp	Tet2	ENSMUSG00000040943	ENSG00000168769	TET2	tet oncogene family member 2
chr4	3150000	4650000	6	0.175292	5TGM1	amp	Chchd7	ENSMUSG00000042198	ENSG00000170791	CHCHD7	coiled-coil-helix-coiled-coil-helix domain containing 7
chr4	3150000	4650000	6	0.175292	5TGM1	amp	Plag1	ENSMUSG00000003282	ENSG00000181690	PLAG1	pleiomorphic adenoma gene 1
chr5	3150000	4650000	6	0.410595	5TGM1	amp	Akap9	ENSMUSG00000040407	ENSG00000127914	AKAP9	A kinase (PRKA) anchor protein (yotiao) 9
chr5	3150000	4650000	6	0.410595	5TGM1	amp	Cdk6	ENSMUSG00000040274	ENSG00000105810	CDK6	cyclin-dependent kinase 6
chr5	63750000	79050000	52	0.534994	5TGM1	amp	Chic2	ENSMUSG00000029229	ENSG00000109220	CHIC2	cysteine-rich hydrophobic domain 2
chr5	63750000	79050000	52	0.534994	5TGM1	amp	Fip1l1	ENSMUSG00000029227	ENSG00000145216	FIP1L1	FIP1 like 1 (S. cerevisiae)
chr5	63750000	79050000	52	0.534994	5TGM1	amp	Kdr	ENSMUSG00000062960	ENSG00000128052	KDR	vascular endothelial growth factor receptor 2
chr5	63750000	79050000	52	0.534994	5TGM1	amp	Kit	ENSMUSG00000005672	ENSG00000157404	KIT	v-kit Hardy-Zuckerman 4 feline sarcoma viral oncogene homolog
chr5	63750000	79050000	52	0.534994	5TGM1	amp	Phox2b	ENSMUSG00000012520	ENSG00000109132	PHOX2B	paired-like homeobox 2b
chr6	115950000	149550000	113	0.538104	5TGM1	amp	Ccnd2	ENSMUSG00000000184	ENSG00000118971	CCND2	cyclin D2
chr6	115950000	149550000	113	0.538104	5TGM1	amp	Etv6	ENSMUSG00000030199	ENSG00000139083	ETV6	ets variant gene 6 (TEL oncogene)
chr6	115950000	149550000	113	0.538104	5TGM1	amp	Kdm5a	ENSMUSG00000030180	ENSG00000073614	KDM5A	lysine (K)-specific demethylase 5A, JARID1A
chr6	115950000	149550000	113	0.538104	5TGM1	amp	Kras	ENSMUSG00000030265	ENSG00000133703	KRAS	v-Ki-ras2 Kirsten rat sarcoma 2 viral oncogene homolog
chr6	115950000	149550000	113	0.538104	5TGM1	amp	Ret	ENSMUSG00000030110	ENSG00000165731	RET	ret proto-oncogene
chr6	115950000	149550000	113	0.538104	5TGM1	amp	Zfp384	ENSMUSG00000038346	ENSG00000126746	ZNF384	zinc finger protein 384 (CIZ/NMP4)
chr7	77850000	91350000	46	0.546003	5TGM1	amp	Blm	ENSMUSG00000030528	ENSG00000197299	BLM	Bloom Syndrome
chr7	77850000	91350000	46	0.546003	5TGM1	amp	Crtc3	ENSMUSG00000030527	ENSG00000140577	CRTC3	CREB regulated transcription coactivator 3
chr7	77850000	91350000	46	0.546003	5TGM1	amp	Idh2	ENSMUSG00000030541	ENSG00000182054	IDH2	socitrate dehydrogenase 2 (NADP+), mitochondrial
chr7	77850000	91350000	46	0.546003	5TGM1	amp	Ntrk3	ENSMUSG00000059146	ENSG00000140538	NTRK3	neurotrophic tyrosine kinase, receptor, type 3
chr7	77850000	91350000	46	0.546003	5TGM1	amp	Picalm	ENSMUSG00000039361	ENSG00000073921	PICALM	phosphatidylinositol binding clathrin assembly protein (CALM)
chr8	100350000	129150000	97	0.196933	5TGM1	amp	Cbfa2t3	ENSMUSG00000006362	ENSG00000129993	CBFA2T3	core-binding factor, runt domain, alpha subunit 2; translocated to, 3 (MTG-16)
chr8	100350000	129150000	97	0.196933	5TGM1	amp	Cbfb	ENSMUSG00000031885	ENSG00000067955	CBFB	core-binding factor, beta subunit
chr8	100350000	129150000	97	0.196933	5TGM1	amp	Cdh1	ENSMUSG00000000303	ENSG00000039068	CDH1	cadherin 1, type 1, E-cadherin (epithelial) (ECAD)
chr8	100350000	129150000	97	0.196933	5TGM1	amp	Cdh11	ENSMUSG00000031673	ENSG00000140937	CDH11	cadherin 11, type 2, OB-cadherin (osteoblast)
chr8	100350000	129150000	97	0.196933	5TGM1	amp	Fanca	ENSMUSG00000032815	ENSG00000187741	FANCA	Fanconi anemia, complementation group A
chr8	100350000	129150000	97	0.196933	5TGM1	amp	Maf	ENSMUSG00000055435	ENSG00000178573	MAF	v-maf musculoaponeurotic fibrosarcoma oncogene homolog
chr9	3150000	38250000	118	0.263363	5TGM1	amp	Birc3	ENSMUSG00000032000	ENSG00000023445	BIRC3	baculoviral IAP repeat-containing 3
chr9	3150000	38250000	118	0.263363	5TGM1	amp	Dnm2	ENSMUSG00000033335	ENSG00000079805	DNM2	dynamin 2
chr9	3150000	38250000	118	0.263363	5TGM1	amp	Fli1	ENSMUSG00000016087	ENSG00000151702	FLI1	Friend leukemia virus integration 1
chr9	3150000	38250000	118	0.263363	5TGM1	amp	Kcnj5	ENSMUSG00000032034	ENSG00000120457	KCNJ5	potassium inwardly-rectifying channel, subfamily J, member 5
chr9	3150000	38250000	118	0.263363	5TGM1	amp	Maml2	ENSMUSG00000031925	ENSG00000184384	MAML2	mastermind-like 2 (Drosophila)
chr9	3150000	38250000	118	0.263363	5TGM1	amp	Smarca4	ENSMUSG00000032187	ENSG00000127616	SMARCA4	SWI/SNF related, matrix associated, actin dependent regulator of chromatin, subfamily a, member 4
chr13	104250000	120150000	54	-0.358756	5TGM1	del	Il6st	ENSMUSG00000021756	ENSG00000134352	IL6ST	interleukin 6 signal transducer (gp130, oncostatin M receptor)
chr14	30450000	73350000	144	-0.869312	5TGM1	del	Bap1	ENSMUSG00000021901	ENSG00000163930	BAP1	BRCA1 associated protein-1 (ubiquitin carboxy-terminal hydrolase)
chr14	30450000	73350000	144	-0.869312	5TGM1	del	Bmpr1a	ENSMUSG00000021796	ENSG00000107779	BMPR1A	bone morphogenetic protein receptor, type IA
chr14	30450000	73350000	144	-0.869312	5TGM1	del	Cacna1d	ENSMUSG00000015968	ENSG00000157388	CACNA1D	calcium channel, voltage-dependent, L type, alpha 1D subunit
chr14	30450000	73350000	144	-0.869312	5TGM1	del	Ccnb1ip1	ENSMUSG00000071470	ENSG00000100814	CCNB1IP1	cyclin B1 interacting protein 1, E3 ubiquitin protein ligase
chr14	30450000	73350000	144	-0.869312	5TGM1	del	Ktn1	ENSMUSG00000021843	ENSG00000126777	KTN1	kinectin 1 (kinesin receptor)
chr14	30450000	73350000	144	-0.869312	5TGM1	del	Ncoa4	ENSMUSG00000056234	ENSG00000266412	NCOA4	nuclear receptor coactivator 4 - PTC3 (ELE1)
chr14	30450000	73350000	144	-0.869312	5TGM1	del	Pbrm1	ENSMUSG00000042323	ENSG00000163939	PBRM1	polybromo 1
chr14	30450000	73350000	144	-0.869312	5TGM1	del	Rb1	ENSMUSG00000022105	ENSG00000139687	RB1	retinoblastoma gene
chr4	78150000	109650000	106	-0.875092	5TGM1	del	Eps15	ENSMUSG00000028552	ENSG00000085832	EPS15	epidermal growth factor receptor pathway substrate 15 (AF1p)
chr4	78150000	109650000	106	-0.875092	5TGM1	del	Jak1	ENSMUSG00000028530	ENSG00000162434	JAK1	Janus kinase 1
chr4	78150000	109650000	106	-0.875092	5TGM1	del	Jun	ENSMUSG00000052684	ENSG00000177606	JUN	jun oncogene
chr4	78150000	109650000	106	-0.875092	5TGM1	del	Mllt3	ENSMUSG00000028496	ENSG00000171843	MLLT3	myeloid/lymphoid or mixed-lineage leukemia (trithorax homolog, Drosophila); translocated to, 3 (AF9)
chr4	78150000	109650000	106	-0.875092	5TGM1	del	Nfib	ENSMUSG00000008575	ENSG00000147862	NFIB	nuclear factor I/B
chr4	78150000	109650000	106	-0.875092	5TGM1	del	Psip1	ENSMUSG00000028484	ENSG00000164985	PSIP1	PC4 and SFRS1 interacting protein 1 (LEDGF)
chr5	133350000	151650000	62	-0.825761	5TGM1	del	Brca2	ENSMUSG00000041147	ENSG00000139618	BRCA2	familial breast/ovarian cancer gene 2
chr5	133350000	151650000	62	-0.825761	5TGM1	del	Card11	ENSMUSG00000036526	ENSG00000198286	CARD11	caspase recruitment domain family, member 11
chr5	133350000	151650000	62	-0.825761	5TGM1	del	Cdx2	ENSMUSG00000029646	ENSG00000165556	CDX2	caudal type homeo box transcription factor 2
chr5	133350000	151650000	62	-0.825761	5TGM1	del	Eln	ENSMUSG00000029675	ENSG00000049540	ELN	elastin
chr5	31050000	58650000	93	-0.872894	5TGM1	del	Fgfr3	ENSMUSG00000054252	ENSG00000068078	FGFR3	fibroblast growth factor receptor 3
chr5	133350000	151650000	62	-0.825761	5TGM1	del	Flt3	ENSMUSG00000042817	ENSG00000122025	FLT3	fms-related tyrosine kinase 3
chr5	133350000	151650000	62	-0.825761	5TGM1	del	Hip1	ENSMUSG00000039959	ENSG00000127946	HIP1	huntingtin interacting protein 1
chr5	133350000	151650000	62	-0.825761	5TGM1	del	Pms2	ENSMUSG00000079109	ENSG00000122512	PMS2	PMS2 postmeiotic segregation increased 2 (S. cerevisiae)
chr5	133350000	151650000	62	-0.825761	5TGM1	del	Rac1	ENSMUSG00000001847	ENSG00000136238	RAC1	ras-related C3 botulinum toxin substrate 1 (rho family, small GTP binding protein Rac1)
chr5	31050000	58650000	93	-0.872894	5TGM1	del	Slc34a2	ENSMUSG00000029188	ENSG00000157765	SLC34A2	solute carrier family 34 (sodium phosphate), member 2
chr5	133350000	151650000	62	-0.825761	5TGM1	del	Trrap	ENSMUSG00000045482	ENSG00000196367	TRRAP	transformation/transcription domain-associated protein
chr5	31050000	58650000	93	-0.872894	5TGM1	del	Whsc1	ENSMUSG00000057406	ENSG00000109685	WHSC1	Wolf-Hirschhorn syndrome candidate 1(MMSET)
chr9	4950000	21150000	55	0.320445	5T2	amp	Fat3	ENSMUSG00000074505	ENSG00000165323	FAT3	#N/A
chr9	3150000	38250000	118	0.263363	5TGM1	amp	Fat3	ENSMUSG00000074505	ENSG00000165323	FAT3	#N/A
chr1	85050000	195150000	368	0.350127	5T2	amp	March1	#N/A	#N/A	#N/A	#N/A
chr1	85050000	195150000	368	0.350127	5T2	amp	March2	#N/A	#N/A	#N/A	#N/A
chr1	3150000	84750000	273	0.229561	5T2	amp	March4	#N/A	#N/A	#N/A	#N/A
chr1	85050000	195150000	368	0.350127	5T2	amp	Sept2	#N/A	#N/A	#N/A	#N/A
chr1	3150000	84750000	273	0.229561	5T2	amp	1110058L19Rik	#N/A	#N/A	#N/A	#N/A
chr1	3150000	84750000	273	0.229561	5T2	amp	1500015O10Rik	ENSMUSG00000026051	ENSG00000119147	C2orf40	#N/A
chr1	3150000	84750000	273	0.229561	5T2	amp	1700001G17Rik	ENSMUSG00000103746	0	#N/A	#N/A
chr1	85050000	195150000	368	0.350127	5T2	amp	1700007P06Rik	ENSMUSG00000089730	0	#N/A	#N/A
chr1	85050000	195150000	368	0.350127	5T2	amp	1700009P17Rik	#N/A	#N/A	#N/A	#N/A
chr1	85050000	195150000	368	0.350127	5T2	amp	1700015E13Rik	ENSMUSG00000042800	ENSG00000171722	C1orf111	#N/A
chr1	85050000	195150000	368	0.350127	5T2	amp	1700016C15Rik	ENSMUSG00000015962	ENSG00000173728	C1orf100	#N/A
chr1	3150000	84750000	273	0.229561	5T2	amp	1700016L21Rik	ENSMUSG00000101483	0	#N/A	#N/A
chr1	3150000	84750000	273	0.229561	5T2	amp	1700019A02Rik	ENSMUSG00000060715	0	#N/A	#N/A
chr1	3150000	84750000	273	0.229561	5T2	amp	1700019D03Rik	ENSMUSG00000043629	ENSG00000187699	C2orf88	#N/A
chr1	85050000	195150000	368	0.350127	5T2	amp	1700019O17Rik	ENSMUSG00000036574	ENSG00000177673	C2orf57	#N/A
chr1	85050000	195150000	368	0.350127	5T2	amp	1700020N18Rik	ENSMUSG00000100253	0	#N/A	#N/A
chr1	85050000	195150000	368	0.350127	5T2	amp	1700022P22Rik	#N/A	#N/A	#N/A	#N/A
chr1	85050000	195150000	368	0.350127	5T2	amp	1700025G04Rik	ENSMUSG00000032666	ENSG00000116667	C1orf21	#N/A
chr1	3150000	84750000	273	0.229561	5T2	amp	1700027A15Rik	ENSMUSG00000101968	0	#N/A	#N/A
chr1	85050000	195150000	368	0.350127	5T2	amp	1700034H15Rik	ENSMUSG00000055833	0	#N/A	#N/A
chr1	3150000	84750000	273	0.229561	5T2	amp	1700034P13Rik	ENSMUSG00000097893	0	#N/A	#N/A
chr1	85050000	195150000	368	0.350127	5T2	amp	1700047M11Rik	ENSMUSG00000100147	0	#N/A	#N/A
chr1	85050000	195150000	368	0.350127	5T2	amp	1700056E22Rik	ENSMUSG00000044854	0	#N/A	#N/A
chr1	85050000	195150000	368	0.350127	5T2	amp	1700063A18Rik	ENSMUSG00000100062	0	#N/A	#N/A
chr1	85050000	195150000	368	0.350127	5T2	amp	1700065J18Rik	ENSMUSG00000100872	0	#N/A	#N/A
chr1	3150000	84750000	273	0.229561	5T2	amp	1700066B17Rik	ENSMUSG00000101634	0	#N/A	#N/A
chr1	3150000	84750000	273	0.229561	5T2	amp	1700066M21Rik	ENSMUSG00000038323	ENSG00000178074	C2orf69	#N/A
chr1	85050000	195150000	368	0.350127	5T2	amp	1700067G17Rik	ENSMUSG00000099378	0	#N/A	#N/A
chr1	85050000	195150000	368	0.350127	5T2	amp	1700084C01Rik	ENSMUSG00000070532	ENSG00000185860	CCDC190	#N/A
chr1	85050000	195150000	368	0.350127	5T2	amp	1700112H15Rik	ENSMUSG00000101574	0	#N/A	#N/A
chr1	85050000	195150000	368	0.350127	5T2	amp	1810006J02Rik	ENSMUSG00000100182	0	#N/A	#N/A
chr1	3150000	84750000	273	0.229561	5T2	amp	2010300C02Rik	ENSMUSG00000026090	ENSG00000196872	KIAA1211L	#N/A
chr1	85050000	195150000	368	0.350127	5T2	amp	2310007B03Rik	ENSMUSG00000034159	ENSG00000172478	C2orf54	#N/A
chr1	85050000	195150000	368	0.350127	5T2	amp	2310009B15Rik	ENSMUSG00000079283	ENSG00000203724	C1orf53	#N/A
chr1	85050000	195150000	368	0.350127	5T2	amp	2310030A07Rik	ENSMUSG00000099447	0	#N/A	#N/A
chr1	85050000	195150000	368	0.350127	5T2	amp	2310035C23Rik	ENSMUSG00000026319	ENSG00000134444	KIAA1468	#N/A
chr1	85050000	195150000	368	0.350127	5T2	amp	2310043L19Rik	ENSMUSG00000101746	0	#N/A	#N/A
chr1	85050000	195150000	368	0.350127	5T2	amp	2410088K16Rik	#N/A	#N/A	#N/A	#N/A
chr1	3150000	84750000	273	0.229561	5T2	amp	2610017I09Rik	#N/A	#N/A	#N/A	#N/A
chr1	3150000	84750000	273	0.229561	5T2	amp	2610203C22Rik	ENSMUSG00000079671	0	#N/A	#N/A
chr1	85050000	195150000	368	0.350127	5T2	amp	2810025M15Rik	ENSMUSG00000049881	0	#N/A	#N/A
chr1	3150000	84750000	273	0.229561	5T2	amp	2810408I11Rik	ENSMUSG00000087213	0	#N/A	#N/A
chr1	85050000	195150000	368	0.350127	5T2	amp	2810442N19Rik	ENSMUSG00000090260	0	#N/A	#N/A
chr1	85050000	195150000	368	0.350127	5T2	amp	2810459M11Rik	ENSMUSG00000026227	ENSG00000204128	C2orf72	#N/A
chr1	85050000	195150000	368	0.350127	5T2	amp	2900009J06Rik	ENSMUSG00000102014	0	#N/A	#N/A
chr1	85050000	195150000	368	0.350127	5T2	amp	2900060B14Rik	#N/A	#N/A	#N/A	#N/A
chr1	3150000	84750000	273	0.229561	5T2	amp	2900092D14Rik	#N/A	#N/A	#N/A	#N/A
chr1	85050000	195150000	368	0.350127	5T2	amp	3110009E18Rik	ENSMUSG00000026388	ENSG00000186132	C2orf76	#N/A
chr1	3150000	84750000	273	0.229561	5T2	amp	3110035E14Rik	ENSMUSG00000067879	ENSG00000169085	C8orf46	#N/A
chr1	85050000	195150000	368	0.350127	5T2	amp	3110045C21Rik	ENSMUSG00000097503	0	#N/A	#N/A
chr1	85050000	195150000	368	0.350127	5T2	amp	3110079O15Rik	ENSMUSG00000026258	ENSG00000182600	C2orf82	#N/A
chr1	85050000	195150000	368	0.350127	5T2	amp	4922505E12Rik	#N/A	#N/A	#N/A	#N/A
chr1	85050000	195150000	368	0.350127	5T2	amp	4930440C22Rik	ENSMUSG00000100518	0	#N/A	#N/A
chr1	3150000	84750000	273	0.229561	5T2	amp	4930444P10Rik	ENSMUSG00000067795	ENSG00000274443	C8orf89	#N/A
chr1	3150000	84750000	273	0.229561	5T2	amp	4930448I06Rik	ENSMUSG00000104072	0	#N/A	#N/A
chr1	85050000	195150000	368	0.350127	5T2	amp	4930452N14Rik	ENSMUSG00000099933	0	#N/A	#N/A
chr1	85050000	195150000	368	0.350127	5T2	amp	4930469G21Rik	ENSMUSG00000049160	0	#N/A	#N/A
chr1	3150000	84750000	273	0.229561	5T2	amp	4930486I03Rik	ENSMUSG00000089914	0	#N/A	#N/A
chr1	3150000	84750000	273	0.229561	5T2	amp	4930487H11Rik	#N/A	#N/A	#N/A	#N/A
chr1	85050000	195150000	368	0.350127	5T2	amp	4930488B22Rik	ENSMUSG00000092578	0	#N/A	#N/A
chr1	85050000	195150000	368	0.350127	5T2	amp	4930503O07Rik	ENSMUSG00000103692	0	#N/A	#N/A
chr1	3150000	84750000	273	0.229561	5T2	amp	4930521E06Rik	ENSMUSG00000101701	0	#N/A	#N/A
chr1	85050000	195150000	368	0.350127	5T2	amp	4930523C07Rik	ENSMUSG00000090394	ENSG00000235750	KIAA0040	#N/A
chr1	85050000	195150000	368	0.350127	5T2	amp	4930533P14Rik	ENSMUSG00000100589	0	#N/A	#N/A
chr1	3150000	84750000	273	0.229561	5T2	amp	4930558J18Rik	ENSMUSG00000097519	0	#N/A	#N/A
chr1	85050000	195150000	368	0.350127	5T2	amp	4930558K02Rik	ENSMUSG00000086277	ENSG00000180999	C1orf105	#N/A
chr1	85050000	195150000	368	0.350127	5T2	amp	4930562F07Rik	ENSMUSG00000026729	0	#N/A	#N/A
chr1	85050000	195150000	368	0.350127	5T2	amp	4930568G15Rik	ENSMUSG00000102408	0	#N/A	#N/A
chr1	85050000	195150000	368	0.350127	5T2	amp	4930590L20Rik	ENSMUSG00000102368	0	#N/A	#N/A
chr1	3150000	84750000	273	0.229561	5T2	amp	4930594C11Rik	ENSMUSG00000103948	0	#N/A	#N/A
chr1	85050000	195150000	368	0.350127	5T2	amp	4930598F16Rik	ENSMUSG00000100777	0	#N/A	#N/A
chr1	3150000	84750000	273	0.229561	5T2	amp	4931408C20Rik	ENSMUSG00000073722	0	#N/A	#N/A
chr1	3150000	84750000	273	0.229561	5T2	amp	4931428L18Rik	ENSMUSG00000086727	0	#N/A	#N/A
chr1	85050000	195150000	368	0.350127	5T2	amp	4931440L10Rik	#N/A	#N/A	#N/A	#N/A
chr1	85050000	195150000	368	0.350127	5T2	amp	4933400F21Rik	ENSMUSG00000102009	0	#N/A	#N/A
chr1	3150000	84750000	273	0.229561	5T2	amp	4933402D24Rik	ENSMUSG00000025961	0	#N/A	#N/A
chr1	85050000	195150000	368	0.350127	5T2	amp	4933406M09Rik	ENSMUSG00000050526	0	#N/A	#N/A
chr1	85050000	195150000	368	0.350127	5T2	amp	4933407L21Rik	ENSMUSG00000026224	0	#N/A	#N/A
chr1	3150000	84750000	273	0.229561	5T2	amp	4933415F23Rik	ENSMUSG00000073730	0	#N/A	#N/A
chr1	3150000	84750000	273	0.229561	5T2	amp	4933417E11Rik	ENSMUSG00000101848	0	#N/A	#N/A
chr1	3150000	84750000	273	0.229561	5T2	amp	4933424G06Rik	ENSMUSG00000102416	0	#N/A	#N/A
chr1	85050000	195150000	368	0.350127	5T2	amp	4933436E23Rik	ENSMUSG00000103844	0	#N/A	#N/A
chr1	85050000	195150000	368	0.350127	5T2	amp	4933439K11Rik	ENSMUSG00000085184	0	#N/A	#N/A
chr1	85050000	195150000	368	0.350127	5T2	amp	5033404E19Rik	ENSMUSG00000102185	0	#N/A	#N/A
chr1	85050000	195150000	368	0.350127	5T2	amp	5430435G22Rik	#N/A	#N/A	#N/A	#N/A
chr1	85050000	195150000	368	0.350127	5T2	amp	5730559C18Rik	ENSMUSG00000041605	ENSG00000163362	C1orf106	#N/A
chr1	85050000	195150000	368	0.350127	5T2	amp	5830403L16Rik	#N/A	#N/A	#N/A	#N/A
chr1	3150000	84750000	273	0.229561	5T2	amp	6030407O03Rik	ENSMUSG00000100301	0	#N/A	#N/A
chr1	85050000	195150000	368	0.350127	5T2	amp	6330403A02Rik	ENSMUSG00000053963	ENSG00000203685	C1orf95	#N/A
chr1	85050000	195150000	368	0.350127	5T2	amp	6430706D22Rik	#N/A	#N/A	#N/A	#N/A
chr1	3150000	84750000	273	0.229561	5T2	amp	6720483E21Rik	ENSMUSG00000097934	0	#N/A	#N/A
chr1	85050000	195150000	368	0.350127	5T2	amp	7420461P10Rik	ENSMUSG00000091060	0	#N/A	#N/A
chr1	85050000	195150000	368	0.350127	5T2	amp	7530420F21Rik	#N/A	#N/A	#N/A	#N/A
chr1	3150000	84750000	273	0.229561	5T2	amp	9130024F11Rik	ENSMUSG00000087022	0	#N/A	#N/A
chr1	3150000	84750000	273	0.229561	5T2	amp	9130227L01Rik	ENSMUSG00000099950	0	#N/A	#N/A
chr1	85050000	195150000	368	0.350127	5T2	amp	9130409I23Rik	ENSMUSG00000038768	ENSG00000143753	DEGS1	#N/A
chr1	85050000	195150000	368	0.350127	5T2	amp	9230116N13Rik	ENSMUSG00000097403	0	#N/A	#N/A
chr1	85050000	195150000	368	0.350127	5T2	amp	9330162B11Rik	ENSMUSG00000103577	0	#N/A	#N/A
chr1	3150000	84750000	273	0.229561	5T2	amp	9330175M20Rik	ENSMUSG00000101799	0	#N/A	#N/A
chr1	3150000	84750000	273	0.229561	5T2	amp	9430016H08Rik	ENSMUSG00000025971	ENSG00000162972	C2orf47	#N/A
chr1	85050000	195150000	368	0.350127	5T2	amp	9430060I03Rik	ENSMUSG00000100632	0	#N/A	#N/A
chr1	3150000	84750000	273	0.229561	5T2	amp	9530026F06Rik	ENSMUSG00000085447	0	#N/A	#N/A
chr1	85050000	195150000	368	0.350127	5T2	amp	9630028B13Rik	ENSMUSG00000051295	0	#N/A	#N/A
chr1	85050000	195150000	368	0.350127	5T2	amp	A130010J15Rik	ENSMUSG00000079144	ENSG00000162757	C1orf74	#N/A
chr1	85050000	195150000	368	0.350127	5T2	amp	A230020J21Rik	ENSMUSG00000097845	0	#N/A	#N/A
chr1	85050000	195150000	368	0.350127	5T2	amp	A330023F24Rik	ENSMUSG00000096929	0	#N/A	#N/A
chr1	85050000	195150000	368	0.350127	5T2	amp	A530032D15Rik	ENSMUSG00000089844	ENSG00000079263	SP140	#N/A
chr1	85050000	195150000	368	0.350127	5T2	amp	A630001G21Rik	ENSMUSG00000052760	0	#N/A	#N/A
chr1	3150000	84750000	273	0.229561	5T2	amp	A630095N17Rik	ENSMUSG00000096094	0	#N/A	#N/A
chr1	85050000	195150000	368	0.350127	5T2	amp	A730008H23Rik	#N/A	#N/A	#N/A	#N/A
chr1	3150000	84750000	273	0.229561	5T2	amp	A830018L16Rik	ENSMUSG00000057715	ENSG00000165084	C8orf34	#N/A
chr1	3150000	84750000	273	0.229561	5T2	amp	AA619741	ENSMUSG00000104098	0	#N/A	#N/A
chr1	85050000	195150000	368	0.350127	5T2	amp	AA986860	ENSMUSG00000042510	ENSG00000182795	C1orf116	#N/A
chr1	3150000	84750000	273	0.229561	5T2	amp	Aamp	ENSMUSG00000006299	ENSG00000127837	AAMP	#N/A
chr1	3150000	84750000	273	0.229561	5T2	amp	Abca12	ENSMUSG00000050296	ENSG00000144452	ABCA12	#N/A
chr1	3150000	84750000	273	0.229561	5T2	amp	Abcb6	ENSMUSG00000026198	ENSG00000115657	ABCB6	#N/A
chr1	3150000	84750000	273	0.229561	5T2	amp	Abi2	ENSMUSG00000026782	ENSG00000138443	ABI2	#N/A
chr1	3150000	84750000	273	0.229561	5T2	amp	Acadl	ENSMUSG00000026003	ENSG00000115361	ACADL	#N/A
chr1	85050000	195150000	368	0.350127	5T2	amp	Acbd3	ENSMUSG00000026499	ENSG00000182827	ACBD3	#N/A
chr1	85050000	195150000	368	0.350127	5T2	amp	Acbd6	ENSMUSG00000033701	ENSG00000230124	ACBD6	#N/A
chr1	85050000	195150000	368	0.350127	5T2	amp	Acmsd	ENSMUSG00000026348	ENSG00000153086	ACMSD	#N/A
chr1	3150000	84750000	273	0.229561	5T2	amp	Actr1b	ENSMUSG00000037351	ENSG00000115073	ACTR1B	#N/A
chr1	85050000	195150000	368	0.350127	5T2	amp	Actr3	ENSMUSG00000026341	ENSG00000115091	ACTR3	#N/A
chr1	3150000	84750000	273	0.229561	5T2	amp	Adam23	ENSMUSG00000025964	ENSG00000114948	ADAM23	#N/A
chr1	85050000	195150000	368	0.350127	5T2	amp	Adamts4	ENSMUSG00000006403	ENSG00000158859	ADAMTS4	#N/A
chr1	85050000	195150000	368	0.350127	5T2	amp	Adck3	ENSMUSG00000026489	ENSG00000163050	ADCK3	#N/A
chr1	85050000	195150000	368	0.350127	5T2	amp	Adcy10	ENSMUSG00000026567	ENSG00000143199	ADCY10	#N/A
chr1	3150000	84750000	273	0.229561	5T2	amp	Adhfe1	ENSMUSG00000025911	ENSG00000147576	ADHFE1	#N/A
chr1	85050000	195150000	368	0.350127	5T2	amp	Adipor1	ENSMUSG00000026457	ENSG00000159346	ADIPOR1	#N/A
chr1	85050000	195150000	368	0.350127	5T2	amp	Adora1	ENSMUSG00000042429	ENSG00000163485	ADORA1	#N/A
chr1	85050000	195150000	368	0.350127	5T2	amp	Adss	ENSMUSG00000015961	ENSG00000035687	ADSS	#N/A
chr1	3150000	84750000	273	0.229561	5T2	amp	Aff3	ENSMUSG00000037138	ENSG00000144218	AFF3	#N/A
chr1	85050000	195150000	368	0.350127	5T2	amp	Agap1	ENSMUSG00000055013	ENSG00000157985	AGAP1	#N/A
chr1	3150000	84750000	273	0.229561	5T2	amp	Agfg1	ENSMUSG00000026159	ENSG00000173744	AGFG1	#N/A
chr1	85050000	195150000	368	0.350127	5T2	amp	Agxt	ENSMUSG00000026272	ENSG00000172482	AGXT	#N/A
chr1	85050000	195150000	368	0.350127	5T2	amp	Ahctf1	ENSMUSG00000026491	ENSG00000153207	AHCTF1	#N/A
chr1	3150000	84750000	273	0.229561	5T2	amp	AI597479	ENSMUSG00000010290	ENSG00000135974	C2orf49	#N/A
chr1	85050000	195150000	368	0.350127	5T2	amp	AI607873	ENSMUSG00000073490	0	#N/A	#N/A
chr1	85050000	195150000	368	0.350127	5T2	amp	Aida	ENSMUSG00000042901	ENSG00000186063	AIDA	#N/A
chr1	85050000	195150000	368	0.350127	5T2	amp	Aim2	ENSMUSG00000037860	ENSG00000163568	AIM2	#N/A
chr1	85050000	195150000	368	0.350127	5T2	amp	Akp3	ENSMUSG00000036500	ENSG00000163283	ALPP	#N/A
chr1	3150000	84750000	273	0.229561	5T2	amp	Akr1cl	ENSMUSG00000025955	ENSG00000151632	AKR1C2	#N/A
chr1	85050000	195150000	368	0.350127	5T2	amp	Akt3	ENSMUSG00000019699	ENSG00000117020	AKT3	#N/A
chr1	85050000	195150000	368	0.350127	5T2	amp	Aldh9a1	ENSMUSG00000026687	ENSG00000143149	ALDH9A1	#N/A
chr1	85050000	195150000	368	0.350127	5T2	amp	Alpi	ENSMUSG00000079440	ENSG00000163283	ALPP	#N/A
chr1	85050000	195150000	368	0.350127	5T2	amp	Alppl2	ENSMUSG00000026246	ENSG00000163283	ALPP	#N/A
chr1	3150000	84750000	273	0.229561	5T2	amp	Als2	ENSMUSG00000026024	ENSG00000003393	ALS2	#N/A
chr1	3150000	84750000	273	0.229561	5T2	amp	Als2cr11	ENSMUSG00000072295	ENSG00000155754	ALS2CR11	#N/A
chr1	3150000	84750000	273	0.229561	5T2	amp	Als2cr12	ENSMUSG00000047528	ENSG00000155749	ALS2CR12	#N/A
chr1	85050000	195150000	368	0.350127	5T2	amp	Alyref2	ENSMUSG00000060244	ENSG00000183684	ALYREF	#N/A
chr1	3150000	84750000	273	0.229561	5T2	amp	Amer3	ENSMUSG00000045174	ENSG00000178171	AMER3	#N/A
chr1	85050000	195150000	368	0.350127	5T2	amp	Angel2	ENSMUSG00000026634	ENSG00000174606	ANGEL2	#N/A
chr1	85050000	195150000	368	0.350127	5T2	amp	Angptl1	ENSMUSG00000033544	ENSG00000116194	ANGPTL1	#N/A
chr1	3150000	84750000	273	0.229561	5T2	amp	Ankar	ENSMUSG00000039342	ENSG00000151687	ANKAR	#N/A
chr1	85050000	195150000	368	0.350127	5T2	amp	Ankmy1	ENSMUSG00000034212	ENSG00000144504	ANKMY1	#N/A
chr1	3150000	84750000	273	0.229561	5T2	amp	Ankrd23	ENSMUSG00000067653	ENSG00000163126	ANKRD23	#N/A
chr1	3150000	84750000	273	0.229561	5T2	amp	Ankrd39	ENSMUSG00000079610	ENSG00000213337	ANKRD39	#N/A
chr1	3150000	84750000	273	0.229561	5T2	amp	Ankrd44	ENSMUSG00000052331	ENSG00000065413	ANKRD44	#N/A
chr1	85050000	195150000	368	0.350127	5T2	amp	Ankrd45	ENSMUSG00000044835	ENSG00000183831	ANKRD45	#N/A
chr1	3150000	84750000	273	0.229561	5T2	amp	Ankzf1	ENSMUSG00000026199	ENSG00000163516	ANKZF1	#N/A
chr1	85050000	195150000	368	0.350127	5T2	amp	Ano7	ENSMUSG00000034107	ENSG00000146205	ANO7	#N/A
chr1	3150000	84750000	273	0.229561	5T2	amp	Aox1	ENSMUSG00000063558	ENSG00000138356	AOX1	#N/A
chr1	3150000	84750000	273	0.229561	5T2	amp	Aox3	ENSMUSG00000064294	0	#N/A	#N/A
chr1	3150000	84750000	273	0.229561	5T2	amp	Aox3l1	#N/A	#N/A	#N/A	#N/A
chr1	3150000	84750000	273	0.229561	5T2	amp	Aox4	ENSMUSG00000038242	0	#N/A	#N/A
chr1	3150000	84750000	273	0.229561	5T2	amp	Ap1s3	ENSMUSG00000054702	ENSG00000152056	AP1S3	#N/A
chr1	85050000	195150000	368	0.350127	5T2	amp	Apcs	ENSMUSG00000026542	ENSG00000132703	APCS	#N/A
chr1	85050000	195150000	368	0.350127	5T2	amp	Apoa2	ENSMUSG00000005681	ENSG00000158874	APOA2	#N/A
chr1	85050000	195150000	368	0.350127	5T2	amp	Apobec4	ENSMUSG00000055547	ENSG00000173627	APOBEC4	#N/A
chr1	3150000	84750000	273	0.229561	5T2	amp	Apol7d	ENSMUSG00000073652	0	#N/A	#N/A
chr1	85050000	195150000	368	0.350127	5T2	amp	Aqp12	ENSMUSG00000045091	ENSG00000184945	AQP12A	#N/A
chr1	3150000	84750000	273	0.229561	5T2	amp	Arfgef1	ENSMUSG00000067851	ENSG00000066777	ARFGEF1	#N/A
chr1	85050000	195150000	368	0.350127	5T2	amp	Arhgap30	ENSMUSG00000048865	ENSG00000186517	ARHGAP30	#N/A
chr1	3150000	84750000	273	0.229561	5T2	amp	Arhgef4	ENSMUSG00000037509	ENSG00000136002	ARHGEF4	#N/A
chr1	3150000	84750000	273	0.229561	5T2	amp	Arid5a	ENSMUSG00000037447	ENSG00000196843	ARID5A	#N/A
chr1	85050000	195150000	368	0.350127	5T2	amp	Arl4c	ENSMUSG00000049866	ENSG00000188042	ARL4C	#N/A
chr1	85050000	195150000	368	0.350127	5T2	amp	Arl8a	ENSMUSG00000026426	ENSG00000143862	ARL8A	#N/A
chr1	85050000	195150000	368	0.350127	5T2	amp	Armc9	ENSMUSG00000062590	ENSG00000135931	ARMC9	#N/A
chr1	3150000	84750000	273	0.229561	5T2	amp	Arpc2	ENSMUSG00000006304	ENSG00000163466	ARPC2	#N/A
chr1	85050000	195150000	368	0.350127	5T2	amp	Arpc5	ENSMUSG00000008475	ENSG00000162704	ARPC5	#N/A
chr1	85050000	195150000	368	0.350127	5T2	amp	Asb1	ENSMUSG00000026311	ENSG00000065802	ASB1	#N/A
chr1	85050000	195150000	368	0.350127	5T2	amp	Asb18	ENSMUSG00000067081	ENSG00000182177	ASB18	#N/A
chr1	85050000	195150000	368	0.350127	5T2	amp	Ascl5	ENSMUSG00000097918	ENSG00000232237	ASCL5	#N/A
chr1	3150000	84750000	273	0.229561	5T2	amp	Asic4	ENSMUSG00000033007	ENSG00000072182	ASIC4	#N/A
chr1	3150000	84750000	273	0.229561	5T2	amp	Asnsd1	ENSMUSG00000026095	ENSG00000138381	ASNSD1	#N/A
chr1	85050000	195150000	368	0.350127	5T2	amp	Aspm	ENSMUSG00000033952	ENSG00000066279	ASPM	#N/A
chr1	85050000	195150000	368	0.350127	5T2	amp	Astn1	ENSMUSG00000026587	ENSG00000152092	ASTN1	#N/A
chr1	85050000	195150000	368	0.350127	5T2	amp	Atf3	ENSMUSG00000026628	ENSG00000162772	ATF3	#N/A
chr1	85050000	195150000	368	0.350127	5T2	amp	Atf6	ENSMUSG00000026663	ENSG00000118217	ATF6	#N/A
chr1	85050000	195150000	368	0.350127	5T2	amp	Atg16l1	ENSMUSG00000026289	ENSG00000085978	ATG16L1	#N/A
chr1	85050000	195150000	368	0.350127	5T2	amp	Atg4b	ENSMUSG00000026280	ENSG00000168397	ATG4B	#N/A
chr1	3150000	84750000	273	0.229561	5T2	amp	Atg9a	ENSMUSG00000033124	ENSG00000198925	ATG9A	#N/A
chr1	85050000	195150000	368	0.350127	5T2	amp	Atp1a2	ENSMUSG00000007097	ENSG00000018625	ATP1A2	#N/A
chr1	85050000	195150000	368	0.350127	5T2	amp	Atp1a4	ENSMUSG00000007107	ENSG00000132681	ATP1A4	#N/A
chr1	85050000	195150000	368	0.350127	5T2	amp	Atp1b1	ENSMUSG00000026576	ENSG00000143153	ATP1B1	#N/A
chr1	85050000	195150000	368	0.350127	5T2	amp	Atp2b4	ENSMUSG00000026463	ENSG00000058668	ATP2B4	#N/A
chr1	85050000	195150000	368	0.350127	5T2	amp	Atp6v1g3	ENSMUSG00000026394	ENSG00000151418	ATP6V1G3	#N/A
chr1	3150000	84750000	273	0.229561	5T2	amp	Atp6v1h	ENSMUSG00000033793	ENSG00000047249	ATP6V1H	#N/A
chr1	85050000	195150000	368	0.350127	5T2	amp	Avpr1b	ENSMUSG00000026432	ENSG00000198049	AVPR1B	#N/A
chr1	85050000	195150000	368	0.350127	5T2	amp	B230209K01Rik	#N/A	#N/A	#N/A	#N/A
chr1	85050000	195150000	368	0.350127	5T2	amp	B230216N24Rik	ENSMUSG00000089706	0	#N/A	#N/A
chr1	85050000	195150000	368	0.350127	5T2	amp	B3galt2	ENSMUSG00000033849	ENSG00000162630	B3GALT2	#N/A
chr1	3150000	84750000	273	0.229561	5T2	amp	B3gat2	ENSMUSG00000026156	ENSG00000112309	B3GAT2	#N/A
chr1	85050000	195150000	368	0.350127	5T2	amp	B3gnt7	ENSMUSG00000079445	ENSG00000156966	B3GNT7	#N/A
chr1	85050000	195150000	368	0.350127	5T2	amp	B4galt3	ENSMUSG00000052423	ENSG00000158850	B4GALT3	#N/A
chr1	3150000	84750000	273	0.229561	5T2	amp	Bag2	ENSMUSG00000042215	ENSG00000112208	BAG2	#N/A
chr1	3150000	84750000	273	0.229561	5T2	amp	Bai3	#N/A	#N/A	#N/A	#N/A
chr1	3150000	84750000	273	0.229561	5T2	amp	Bard1	ENSMUSG00000026196	ENSG00000138376	BARD1	#N/A
chr1	85050000	195150000	368	0.350127	5T2	amp	Batf3	ENSMUSG00000026630	ENSG00000123685	BATF3	#N/A
chr1	85050000	195150000	368	0.350127	5T2	amp	BC003331	ENSMUSG00000006010	ENSG00000157181	C1orf27	#N/A
chr1	85050000	195150000	368	0.350127	5T2	amp	BC026585	ENSMUSG00000033488	0	#N/A	#N/A
chr1	85050000	195150000	368	0.350127	5T2	amp	BC055324	ENSMUSG00000041406	ENSG00000000460	C1orf112	#N/A
chr1	3150000	84750000	273	0.229561	5T2	amp	BC055402	ENSMUSG00000101429	0	#N/A	#N/A
chr1	85050000	195150000	368	0.350127	5T2	amp	BC094916	ENSMUSG00000070501	0	#N/A	#N/A
chr1	3150000	84750000	273	0.229561	5T2	amp	Bcs1l	ENSMUSG00000026172	ENSG00000074582	BCS1L	#N/A
chr1	3150000	84750000	273	0.229561	5T2	amp	Bend6	ENSMUSG00000042182	ENSG00000151917	BEND6	#N/A
chr1	3150000	84750000	273	0.229561	5T2	amp	Bivm	ENSMUSG00000041684	ENSG00000134897	BIVM	#N/A
chr1	85050000	195150000	368	0.350127	5T2	amp	Blzf1	ENSMUSG00000026577	ENSG00000117475	BLZF1	#N/A
chr1	3150000	84750000	273	0.229561	5T2	amp	Bmpr2	ENSMUSG00000067336	ENSG00000204217	BMPR2	#N/A
chr1	85050000	195150000	368	0.350127	5T2	amp	Bok	ENSMUSG00000026278	ENSG00000176720	BOK	#N/A
chr1	3150000	84750000	273	0.229561	5T2	amp	Boll	ENSMUSG00000025977	ENSG00000152430	BOLL	#N/A
chr1	85050000	195150000	368	0.350127	5T2	amp	Bpnt1	ENSMUSG00000026617	ENSG00000162813	BPNT1	#N/A
chr1	85050000	195150000	368	0.350127	5T2	amp	Brox	ENSMUSG00000046836	ENSG00000162819	BROX	#N/A
chr1	85050000	195150000	368	0.350127	5T2	amp	Btg2	ENSMUSG00000020423	ENSG00000159388	BTG2	#N/A
chr1	3150000	84750000	273	0.229561	5T2	amp	Bzw1	ENSMUSG00000051223	ENSG00000082153	BZW1	#N/A
chr1	85050000	195150000	368	0.350127	5T2	amp	C030007H22Rik	ENSMUSG00000099938	0	#N/A	#N/A
chr1	85050000	195150000	368	0.350127	5T2	amp	C130026I21Rik	ENSMUSG00000052477	ENSG00000079263	SP140	#N/A
chr1	85050000	195150000	368	0.350127	5T2	amp	C130036L24Rik	ENSMUSG00000073627	0	#N/A	#N/A
chr1	85050000	195150000	368	0.350127	5T2	amp	C130074G19Rik	ENSMUSG00000039349	ENSG00000162817	C1orf115	#N/A
chr1	85050000	195150000	368	0.350127	5T2	amp	C1ql2	ENSMUSG00000036907	ENSG00000144119	C1QL2	#N/A
chr1	85050000	195150000	368	0.350127	5T2	amp	C230024C17Rik	ENSMUSG00000100334	0	#N/A	#N/A
chr1	85050000	195150000	368	0.350127	5T2	amp	C4bp	ENSMUSG00000026405	ENSG00000123838	C4BPA	#N/A
chr1	85050000	195150000	368	0.350127	5T2	amp	C4bp-ps1	ENSMUSG00000100257	0	#N/A	#N/A
chr1	85050000	195150000	368	0.350127	5T2	amp	C730036E19Rik	ENSMUSG00000102095	0	#N/A	#N/A
chr1	85050000	195150000	368	0.350127	5T2	amp	Cab39	ENSMUSG00000036707	ENSG00000135932	CAB39	#N/A
chr1	85050000	195150000	368	0.350127	5T2	amp	Cacna1e	ENSMUSG00000004110	ENSG00000198216	CACNA1E	#N/A
chr1	85050000	195150000	368	0.350127	5T2	amp	Cacna1s	ENSMUSG00000026407	ENSG00000081248	CACNA1S	#N/A
chr1	85050000	195150000	368	0.350127	5T2	amp	Cacybp	ENSMUSG00000014226	ENSG00000116161	CACYBP	#N/A
chr1	85050000	195150000	368	0.350127	5T2	amp	Cadm3	ENSMUSG00000005338	ENSG00000162706	CADM3	#N/A
chr1	85050000	195150000	368	0.350127	5T2	amp	Camk1g	ENSMUSG00000016179	ENSG00000008118	CAMK1G	#N/A
chr1	85050000	195150000	368	0.350127	5T2	amp	Camsap2	ENSMUSG00000041570	ENSG00000118200	CAMSAP2	#N/A
chr1	85050000	195150000	368	0.350127	5T2	amp	Capn10	ENSMUSG00000026270	ENSG00000142330	CAPN10	#N/A
chr1	85050000	195150000	368	0.350127	5T2	amp	Capn2	ENSMUSG00000026509	ENSG00000162909	CAPN2	#N/A
chr1	85050000	195150000	368	0.350127	5T2	amp	Capn8	ENSMUSG00000038599	ENSG00000203697	CAPN8	#N/A
chr1	3150000	84750000	273	0.229561	5T2	amp	Carf	ENSMUSG00000026017	ENSG00000138380	CARF	#N/A
chr1	85050000	195150000	368	0.350127	5T2	amp	Casq1	ENSMUSG00000007122	ENSG00000143318	CASQ1	#N/A
chr1	3150000	84750000	273	0.229561	5T2	amp	Ccdc108	ENSMUSG00000047021	ENSG00000181378	CCDC108	#N/A
chr1	3150000	84750000	273	0.229561	5T2	amp	Ccdc115	ENSMUSG00000042111	ENSG00000136710	CCDC115	#N/A
chr1	85050000	195150000	368	0.350127	5T2	amp	Ccdc121	ENSMUSG00000050625	ENSG00000176714	CCDC121	#N/A
chr1	3150000	84750000	273	0.229561	5T2	amp	Ccdc150	ENSMUSG00000025983	ENSG00000144395	CCDC150	#N/A
chr1	85050000	195150000	368	0.350127	5T2	amp	Ccdc181	ENSMUSG00000026578	ENSG00000117477	CCDC181	#N/A
chr1	85050000	195150000	368	0.350127	5T2	amp	Ccdc19	#N/A	#N/A	#N/A	#N/A
chr1	85050000	195150000	368	0.350127	5T2	amp	Ccdc93	ENSMUSG00000026339	ENSG00000125633	CCDC93	#N/A
chr1	3150000	84750000	273	0.229561	5T2	amp	Ccl20	ENSMUSG00000026166	ENSG00000115009	CCL20	#N/A
chr1	85050000	195150000	368	0.350127	5T2	amp	Ccnt2	ENSMUSG00000026349	ENSG00000082258	CCNT2	#N/A
chr1	3150000	84750000	273	0.229561	5T2	amp	Ccnyl1	ENSMUSG00000070871	ENSG00000163249	CCNYL1	#N/A
chr1	85050000	195150000	368	0.350127	5T2	amp	Cd244	ENSMUSG00000004709	ENSG00000122223	CD244	#N/A
chr1	85050000	195150000	368	0.350127	5T2	amp	Cd247	ENSMUSG00000005763	ENSG00000198821	CD247	#N/A
chr1	3150000	84750000	273	0.229561	5T2	amp	Cd28	ENSMUSG00000026012	ENSG00000178562	CD28	#N/A
chr1	85050000	195150000	368	0.350127	5T2	amp	Cd34	ENSMUSG00000016494	ENSG00000174059	CD34	#N/A
chr1	85050000	195150000	368	0.350127	5T2	amp	Cd46	ENSMUSG00000016493	ENSG00000117335	CD46	#N/A
chr1	85050000	195150000	368	0.350127	5T2	amp	Cd48	ENSMUSG00000015355	ENSG00000117091	CD48	#N/A
chr1	85050000	195150000	368	0.350127	5T2	amp	Cd55	ENSMUSG00000026399	ENSG00000196352	CD55	#N/A
chr1	85050000	195150000	368	0.350127	5T2	amp	Cd84	ENSMUSG00000038147	ENSG00000066294	CD84	#N/A
chr1	85050000	195150000	368	0.350127	5T2	amp	Cdc42bpa	ENSMUSG00000026490	ENSG00000143776	CDC42BPA	#N/A
chr1	85050000	195150000	368	0.350127	5T2	amp	Cdh19	ENSMUSG00000047216	ENSG00000071991	CDH19	#N/A
chr1	85050000	195150000	368	0.350127	5T2	amp	Cdh20	ENSMUSG00000050840	ENSG00000101542	CDH20	#N/A
chr1	85050000	195150000	368	0.350127	5T2	amp	Cdh7	ENSMUSG00000026312	ENSG00000081138	CDH7	#N/A
chr1	3150000	84750000	273	0.229561	5T2	amp	Cdk15	ENSMUSG00000026023	ENSG00000138395	CDK15	#N/A
chr1	85050000	195150000	368	0.350127	5T2	amp	Cdk18	ENSMUSG00000026437	ENSG00000117266	CDK18	#N/A
chr1	3150000	84750000	273	0.229561	5T2	amp	Cdk5r2	ENSMUSG00000090071	ENSG00000171450	CDK5R2	#N/A
chr1	85050000	195150000	368	0.350127	5T2	amp	Cenpf	ENSMUSG00000026605	ENSG00000117724	CENPF	#N/A
chr1	85050000	195150000	368	0.350127	5T2	amp	Cenpl	ENSMUSG00000026708	ENSG00000120334	CENPL	#N/A
chr1	85050000	195150000	368	0.350127	5T2	amp	Cep170	ENSMUSG00000057335	ENSG00000143702	CEP170	#N/A
chr1	85050000	195150000	368	0.350127	5T2	amp	Cep350	ENSMUSG00000033671	ENSG00000135837	CEP350	#N/A
chr1	3150000	84750000	273	0.229561	5T2	amp	Cfc1	ENSMUSG00000026124	ENSG00000152093	CFC1B	#N/A
chr1	85050000	195150000	368	0.350127	5T2	amp	Cfh	ENSMUSG00000026365	ENSG00000000971	CFH	#N/A
chr1	85050000	195150000	368	0.350127	5T2	amp	Cfhr1	ENSMUSG00000057037	ENSG00000276911	RP4-608O15.3	#N/A
chr1	85050000	195150000	368	0.350127	5T2	amp	Cfhr2	ENSMUSG00000033898	ENSG00000000971	CFH	#N/A
chr1	3150000	84750000	273	0.229561	5T2	amp	Cflar	ENSMUSG00000026031	ENSG00000003402	CFLAR	#N/A
chr1	85050000	195150000	368	0.350127	5T2	amp	Chi3l1	#N/A	#N/A	#N/A	#N/A
chr1	85050000	195150000	368	0.350127	5T2	amp	Chit1	ENSMUSG00000026450	ENSG00000133063	CHIT1	#N/A
chr1	85050000	195150000	368	0.350127	5T2	amp	Chml	ENSMUSG00000078185	ENSG00000203668	CHML	#N/A
chr1	3150000	84750000	273	0.229561	5T2	amp	Chpf	ENSMUSG00000032997	ENSG00000123989	CHPF	#N/A
chr1	85050000	195150000	368	0.350127	5T2	amp	Chrnd	ENSMUSG00000026251	ENSG00000135902	CHRND	#N/A
chr1	85050000	195150000	368	0.350127	5T2	amp	Chrng	ENSMUSG00000026253	ENSG00000196811	CHRNG	#N/A
chr1	3150000	84750000	273	0.229561	5T2	amp	Chst10	ENSMUSG00000026080	ENSG00000115526	CHST10	#N/A
chr1	85050000	195150000	368	0.350127	5T2	amp	Clasp1	ENSMUSG00000064302	ENSG00000074054	CLASP1	#N/A
chr1	3150000	84750000	273	0.229561	5T2	amp	Clk1	ENSMUSG00000026034	ENSG00000013441	CLK1	#N/A
chr1	3150000	84750000	273	0.229561	5T2	amp	Cnga3	ENSMUSG00000026114	ENSG00000144191	CNGA3	#N/A
chr1	85050000	195150000	368	0.350127	5T2	amp	Cnih3	ENSMUSG00000026514	ENSG00000143786	CNIH3	#N/A
chr1	85050000	195150000	368	0.350127	5T2	amp	Cnih4	ENSMUSG00000062169	ENSG00000143771	CNIH4	#N/A
chr1	3150000	84750000	273	0.229561	5T2	amp	Cnnm3	ENSMUSG00000001138	ENSG00000168763	CNNM3	#N/A
chr1	3150000	84750000	273	0.229561	5T2	amp	Cnnm4	ENSMUSG00000037408	ENSG00000158158	CNNM4	#N/A
chr1	3150000	84750000	273	0.229561	5T2	amp	Cnot11	ENSMUSG00000003135	ENSG00000158435	CNOT11	#N/A
chr1	3150000	84750000	273	0.229561	5T2	amp	Cnppd1	ENSMUSG00000033159	ENSG00000115649	CNPPD1	#N/A
chr1	85050000	195150000	368	0.350127	5T2	amp	Cnst	ENSMUSG00000038949	ENSG00000162852	CNST	#N/A
chr1	85050000	195150000	368	0.350127	5T2	amp	Cntn2	ENSMUSG00000053024	ENSG00000184144	CNTN2	#N/A
chr1	85050000	195150000	368	0.350127	5T2	amp	Cntnap5a	ENSMUSG00000070695	ENSG00000155052	CNTNAP5	#N/A
chr1	85050000	195150000	368	0.350127	5T2	amp	Cntnap5b	ENSMUSG00000067028	ENSG00000155052	CNTNAP5	#N/A
chr1	3150000	84750000	273	0.229561	5T2	amp	Coa5	ENSMUSG00000026112	ENSG00000183513	COA5	#N/A
chr1	3150000	84750000	273	0.229561	5T2	amp	Col19a1	ENSMUSG00000026141	ENSG00000082293	COL19A1	#N/A
chr1	3150000	84750000	273	0.229561	5T2	amp	Col3a1	ENSMUSG00000026043	ENSG00000168542	COL3A1	#N/A
chr1	3150000	84750000	273	0.229561	5T2	amp	Col4a3	ENSMUSG00000079465	ENSG00000169031	COL4A3	#N/A
chr1	3150000	84750000	273	0.229561	5T2	amp	Col4a4	ENSMUSG00000067158	ENSG00000081052	COL4A4	#N/A
chr1	3150000	84750000	273	0.229561	5T2	amp	Col5a2	ENSMUSG00000026042	ENSG00000204262	COL5A2	#N/A
chr1	85050000	195150000	368	0.350127	5T2	amp	Col6a3	ENSMUSG00000048126	ENSG00000163359	COL6A3	#N/A
chr1	3150000	84750000	273	0.229561	5T2	amp	Col9a1	ENSMUSG00000026147	ENSG00000112280	COL9A1	#N/A
chr1	85050000	195150000	368	0.350127	5T2	amp	Colgalt2	ENSMUSG00000032649	ENSG00000198756	COLGALT2	#N/A
chr1	85050000	195150000	368	0.350127	5T2	amp	Copa	ENSMUSG00000026553	ENSG00000122218	COPA	#N/A
chr1	3150000	84750000	273	0.229561	5T2	amp	Cops5	ENSMUSG00000025917	ENSG00000121022	COPS5	#N/A
chr1	85050000	195150000	368	0.350127	5T2	amp	Cops7b	ENSMUSG00000026240	ENSG00000144524	COPS7B	#N/A
chr1	85050000	195150000	368	0.350127	5T2	amp	Cops8	ENSMUSG00000034432	ENSG00000198612	COPS8	#N/A
chr1	3150000	84750000	273	0.229561	5T2	amp	Coq10b	ENSMUSG00000025981	ENSG00000115520	COQ10B	#N/A
chr1	85050000	195150000	368	0.350127	5T2	amp	Cox20	ENSMUSG00000026500	ENSG00000203667	COX20	#N/A
chr1	3150000	84750000	273	0.229561	5T2	amp	Cox5b	ENSMUSG00000061518	ENSG00000135940	COX5B	#N/A
chr1	3150000	84750000	273	0.229561	5T2	amp	Cpa6	ENSMUSG00000042501	ENSG00000165078	CPA6	#N/A
chr1	3150000	84750000	273	0.229561	5T2	amp	Cps1	ENSMUSG00000025991	ENSG00000021826	CPS1	#N/A
chr1	85050000	195150000	368	0.350127	5T2	amp	Cr1l	ENSMUSG00000016481	0	#N/A	#N/A
chr1	85050000	195150000	368	0.350127	5T2	amp	Cr2	ENSMUSG00000026616	ENSG00000117322	CR2	#N/A
chr1	85050000	195150000	368	0.350127	5T2	amp	Crb1	ENSMUSG00000063681	ENSG00000134376	CRB1	#N/A
chr1	85050000	195150000	368	0.350127	5T2	amp	Creg1	ENSMUSG00000040713	ENSG00000143162	CREG1	#N/A
chr1	3150000	84750000	273	0.229561	5T2	amp	Creg2	ENSMUSG00000050967	ENSG00000175874	CREG2	#N/A
chr1	3150000	84750000	273	0.229561	5T2	amp	Crisp4	ENSMUSG00000025774	ENSG00000124812	CRISP1	#N/A
chr1	3150000	84750000	273	0.229561	5T2	amp	Crispld1	ENSMUSG00000025776	ENSG00000121005	CRISPLD1	#N/A
chr1	85050000	195150000	368	0.350127	5T2	amp	Crp	ENSMUSG00000037942	ENSG00000132693	CRP	#N/A
chr1	3150000	84750000	273	0.229561	5T2	amp	Cryba2	ENSMUSG00000006546	ENSG00000163499	CRYBA2	#N/A
chr1	3150000	84750000	273	0.229561	5T2	amp	Cryga	ENSMUSG00000044429	ENSG00000168582	CRYGA	#N/A
chr1	3150000	84750000	273	0.229561	5T2	amp	Crygb	ENSMUSG00000073658	ENSG00000182187	CRYGB	#N/A
chr1	3150000	84750000	273	0.229561	5T2	amp	Crygc	ENSMUSG00000025952	ENSG00000163254	CRYGC	#N/A
chr1	3150000	84750000	273	0.229561	5T2	amp	Crygd	ENSMUSG00000067299	0	#N/A	#N/A
chr1	3150000	84750000	273	0.229561	5T2	amp	Cryge	ENSMUSG00000070870	0	#N/A	#N/A
chr1	3150000	84750000	273	0.229561	5T2	amp	Crygf	ENSMUSG00000025945	0	#N/A	#N/A
chr1	3150000	84750000	273	0.229561	5T2	amp	Cspp1	ENSMUSG00000056763	ENSG00000104218	CSPP1	#N/A
chr1	85050000	195150000	368	0.350127	5T2	amp	Csrp1	ENSMUSG00000026421	ENSG00000159176	CSRP1	#N/A
chr1	3150000	84750000	273	0.229561	5T2	amp	Ctdsp1	ENSMUSG00000026176	ENSG00000144579	CTDSP1	#N/A
chr1	3150000	84750000	273	0.229561	5T2	amp	Ctla4	ENSMUSG00000026011	ENSG00000163599	CTLA4	#N/A
chr1	85050000	195150000	368	0.350127	5T2	amp	Ctse	ENSMUSG00000004552	ENSG00000196188	CTSE	#N/A
chr1	3150000	84750000	273	0.229561	5T2	amp	Cul3	ENSMUSG00000004364	ENSG00000036257	CUL3	#N/A
chr1	3150000	84750000	273	0.229561	5T2	amp	Cxcr1	ENSMUSG00000048480	0	#N/A	#N/A
chr1	3150000	84750000	273	0.229561	5T2	amp	Cxcr2	ENSMUSG00000026180	ENSG00000180871	CXCR2	#N/A
chr1	85050000	195150000	368	0.350127	5T2	amp	Cxcr4	ENSMUSG00000045382	ENSG00000121966	CXCR4	#N/A
chr1	85050000	195150000	368	0.350127	5T2	amp	Cxcr7	#N/A	#N/A	#N/A	#N/A
chr1	85050000	195150000	368	0.350127	5T2	amp	Cyb5r1	ENSMUSG00000026456	ENSG00000159348	CYB5R1	#N/A
chr1	3150000	84750000	273	0.229561	5T2	amp	Cyp20a1	ENSMUSG00000049439	ENSG00000119004	CYP20A1	#N/A
chr1	3150000	84750000	273	0.229561	5T2	amp	Cyp27a1	ENSMUSG00000026170	ENSG00000135929	CYP27A1	#N/A
chr1	3150000	84750000	273	0.229561	5T2	amp	D030040B21Rik	ENSMUSG00000097744	0	#N/A	#N/A
chr1	85050000	195150000	368	0.350127	5T2	amp	D1Ertd622e	ENSMUSG00000044768	ENSG00000181751	C5orf30	#N/A
chr1	85050000	195150000	368	0.350127	5T2	amp	D1Pas1	ENSMUSG00000039224	ENSG00000215301	DDX3X	#N/A
chr1	85050000	195150000	368	0.350127	5T2	amp	D2hgdh	ENSMUSG00000073609	ENSG00000180902	D2HGDH	#N/A
chr1	3150000	84750000	273	0.229561	5T2	amp	D530049I02Rik	ENSMUSG00000101812	0	#N/A	#N/A
chr1	3150000	84750000	273	0.229561	5T2	amp	D630023F18Rik	ENSMUSG00000044816	ENSG00000188674	C2orf80	#N/A
chr1	85050000	195150000	368	0.350127	5T2	amp	D830032E09Rik	ENSMUSG00000100457	0	#N/A	#N/A
chr1	85050000	195150000	368	0.350127	5T2	amp	Daf2	#N/A	#N/A	#N/A	#N/A
chr1	85050000	195150000	368	0.350127	5T2	amp	Darc	#N/A	#N/A	#N/A	#N/A
chr1	85050000	195150000	368	0.350127	5T2	amp	Dars	ENSMUSG00000026356	ENSG00000115866	DARS	#N/A
chr1	85050000	195150000	368	0.350127	5T2	amp	Dars2	ENSMUSG00000026709	ENSG00000117593	DARS2	#N/A
chr1	3150000	84750000	273	0.229561	5T2	amp	Daw1	ENSMUSG00000053161	ENSG00000123977	DAW1	#N/A
chr1	85050000	195150000	368	0.350127	5T2	amp	Dbi	ENSMUSG00000026385	ENSG00000155368	DBI	#N/A
chr1	85050000	195150000	368	0.350127	5T2	amp	Dcaf6	ENSMUSG00000026571	ENSG00000143164	DCAF6	#N/A
chr1	85050000	195150000	368	0.350127	5T2	amp	Dcaf8	ENSMUSG00000026554	ENSG00000132716	DCAF8	#N/A
chr1	85050000	195150000	368	0.350127	5T2	amp	Ddr2	ENSMUSG00000026674	ENSG00000162733	DDR2	#N/A
chr1	85050000	195150000	368	0.350127	5T2	amp	Ddx18	ENSMUSG00000001674	ENSG00000088205	DDX18	#N/A
chr1	85050000	195150000	368	0.350127	5T2	amp	Ddx59	ENSMUSG00000026404	ENSG00000118197	DDX59	#N/A
chr1	85050000	195150000	368	0.350127	5T2	amp	Dedd	ENSMUSG00000013973	ENSG00000158796	DEDD	#N/A
chr1	3150000	84750000	273	0.229561	5T2	amp	Defb18	ENSMUSG00000073735	ENSG00000214642	DEFB113	#N/A
chr1	3150000	84750000	273	0.229561	5T2	amp	Defb41	ENSMUSG00000067773	ENSG00000203970	DEFB110	#N/A
chr1	3150000	84750000	273	0.229561	5T2	amp	Defb44-ps	ENSMUSG00000070977	0	#N/A	#N/A
chr1	85050000	195150000	368	0.350127	5T2	amp	Degs1	ENSMUSG00000038633	ENSG00000143753	DEGS1	#N/A
chr1	85050000	195150000	368	0.350127	5T2	amp	Dennd1b	ENSMUSG00000056268	ENSG00000213047	DENND1B	#N/A
chr1	3150000	84750000	273	0.229561	5T2	amp	Des	ENSMUSG00000026208	ENSG00000175084	DES	#N/A
chr1	85050000	195150000	368	0.350127	5T2	amp	Desi2	ENSMUSG00000026502	ENSG00000121644	DESI2	#N/A
chr1	85050000	195150000	368	0.350127	5T2	amp	Dgkd	ENSMUSG00000070738	ENSG00000077044	DGKD	#N/A
chr1	85050000	195150000	368	0.350127	5T2	amp	Dhx9	ENSMUSG00000042699	ENSG00000135829	DHX9	#N/A
chr1	85050000	195150000	368	0.350127	5T2	amp	Diexf	ENSMUSG00000016181	ENSG00000117597	DIEXF	#N/A
chr1	85050000	195150000	368	0.350127	5T2	amp	Dis3l2	ENSMUSG00000053333	ENSG00000144535	DIS3L2	#N/A
chr1	85050000	195150000	368	0.350127	5T2	amp	Disp1	ENSMUSG00000030768	ENSG00000154309	DISP1	#N/A
chr1	3150000	84750000	273	0.229561	5T2	amp	Dnahc7a	#N/A	#N/A	#N/A	#N/A
chr1	3150000	84750000	273	0.229561	5T2	amp	Dnahc7b	#N/A	#N/A	#N/A	#N/A
chr1	3150000	84750000	273	0.229561	5T2	amp	Dnajb2	ENSMUSG00000026203	ENSG00000135924	DNAJB2	#N/A
chr1	85050000	195150000	368	0.350127	5T2	amp	Dnajb3	ENSMUSG00000081984	0	#N/A	#N/A
chr1	3150000	84750000	273	0.229561	5T2	amp	Dner	ENSMUSG00000036766	ENSG00000187957	DNER	#N/A
chr1	85050000	195150000	368	0.350127	5T2	amp	Dnm3	ENSMUSG00000040265	ENSG00000197959	DNM3	#N/A
chr1	85050000	195150000	368	0.350127	5T2	amp	Dnm3os	ENSMUSG00000078190	0	#N/A	#N/A
chr1	3150000	84750000	273	0.229561	5T2	amp	Dnpep	ENSMUSG00000026209	ENSG00000123992	DNPEP	#N/A
chr1	3150000	84750000	273	0.229561	5T2	amp	Dock10	ENSMUSG00000038608	ENSG00000135905	DOCK10	#N/A
chr1	85050000	195150000	368	0.350127	5T2	amp	Dpp10	ENSMUSG00000036815	ENSG00000175497	DPP10	#N/A
chr1	85050000	195150000	368	0.350127	5T2	amp	Dpt	ENSMUSG00000026574	ENSG00000143196	DPT	#N/A
chr1	85050000	195150000	368	0.350127	5T2	amp	Dsel	ENSMUSG00000038702	ENSG00000171451	DSEL	#N/A
chr1	3150000	84750000	273	0.229561	5T2	amp	Dst	ENSMUSG00000026131	ENSG00000151914	DST	#N/A
chr1	85050000	195150000	368	0.350127	5T2	amp	Dstyk	ENSMUSG00000042046	ENSG00000133059	DSTYK	#N/A
chr1	85050000	195150000	368	0.350127	5T2	amp	Dtl	ENSMUSG00000037474	ENSG00000143476	DTL	#N/A
chr1	85050000	195150000	368	0.350127	5T2	amp	Dtymk	ENSMUSG00000026281	ENSG00000168393	DTYMK	#N/A
chr1	85050000	195150000	368	0.350127	5T2	amp	Dusp10	ENSMUSG00000039384	ENSG00000143507	DUSP10	#N/A
chr1	85050000	195150000	368	0.350127	5T2	amp	Dusp12	ENSMUSG00000026659	ENSG00000081721	DUSP12	#N/A
chr1	85050000	195150000	368	0.350127	5T2	amp	Dusp23	ENSMUSG00000026544	ENSG00000158716	DUSP23	#N/A
chr1	85050000	195150000	368	0.350127	5T2	amp	Dusp27	ENSMUSG00000026564	ENSG00000198842	DUSP27	#N/A
chr1	85050000	195150000	368	0.350127	5T2	amp	Dusp28	ENSMUSG00000047067	ENSG00000188542	DUSP28	#N/A
chr1	85050000	195150000	368	0.350127	5T2	amp	Dyrk3	ENSMUSG00000016526	ENSG00000143479	DYRK3	#N/A
chr1	3150000	84750000	273	0.229561	5T2	amp	Dytn	ENSMUSG00000069085	ENSG00000232125	DYTN	#N/A
chr1	85050000	195150000	368	0.350127	5T2	amp	E330020D12Rik	ENSMUSG00000073538	0	#N/A	#N/A
chr1	85050000	195150000	368	0.350127	5T2	amp	Ecel1	ENSMUSG00000026247	ENSG00000171551	ECEL1	#N/A
chr1	85050000	195150000	368	0.350127	5T2	amp	Edem3	ENSMUSG00000043019	ENSG00000116406	EDEM3	#N/A
chr1	3150000	84750000	273	0.229561	5T2	amp	Eef1b2	ENSMUSG00000025967	ENSG00000114942	EEF1B2	#N/A
chr1	85050000	195150000	368	0.350127	5T2	amp	Efcab2	ENSMUSG00000026495	ENSG00000203666	EFCAB2	#N/A
chr1	3150000	84750000	273	0.229561	5T2	amp	Efhc1	ENSMUSG00000041809	ENSG00000096093	EFHC1	#N/A
chr1	85050000	195150000	368	0.350127	5T2	amp	Efhd1	ENSMUSG00000026255	ENSG00000115468	EFHD1	#N/A
chr1	85050000	195150000	368	0.350127	5T2	amp	Eif2d	ENSMUSG00000026427	ENSG00000143486	EIF2D	#N/A
chr1	85050000	195150000	368	0.350127	5T2	amp	Eif4e2	ENSMUSG00000026254	ENSG00000135930	EIF4E2	#N/A
chr1	3150000	84750000	273	0.229561	5T2	amp	Eif5b	ENSMUSG00000026083	ENSG00000158417	EIF5B	#N/A
chr1	85050000	195150000	368	0.350127	5T2	amp	Elf3	ENSMUSG00000003051	ENSG00000163435	ELF3	#N/A
chr1	85050000	195150000	368	0.350127	5T2	amp	En1	ENSMUSG00000058665	ENSG00000163064	EN1	#N/A
chr1	85050000	195150000	368	0.350127	5T2	amp	Enah	ENSMUSG00000022995	ENSG00000154380	ENAH	#N/A
chr1	85050000	195150000	368	0.350127	5T2	amp	Epb4.1l5	#N/A	#N/A	#N/A	#N/A
chr1	3150000	84750000	273	0.229561	5T2	amp	Epha4	ENSMUSG00000026235	ENSG00000116106	EPHA4	#N/A
chr1	85050000	195150000	368	0.350127	5T2	amp	Ephx1	ENSMUSG00000038776	ENSG00000143819	EPHX1	#N/A
chr1	85050000	195150000	368	0.350127	5T2	amp	Eprs	ENSMUSG00000026615	ENSG00000136628	EPRS	#N/A
chr1	3150000	84750000	273	0.229561	5T2	amp	Erbb4	ENSMUSG00000062209	ENSG00000178568	ERBB4	#N/A
chr1	85050000	195150000	368	0.350127	5T2	amp	Espnl	ENSMUSG00000049515	ENSG00000144488	ESPNL	#N/A
chr1	85050000	195150000	368	0.350127	5T2	amp	Esrrg	ENSMUSG00000026610	ENSG00000196482	ESRRG	#N/A
chr1	85050000	195150000	368	0.350127	5T2	amp	Etnk2	ENSMUSG00000070644	ENSG00000143845	ETNK2	#N/A
chr1	85050000	195150000	368	0.350127	5T2	amp	Exo1	ENSMUSG00000039748	ENSG00000174371	EXO1	#N/A
chr1	3150000	84750000	273	0.229561	5T2	amp	Eya1	ENSMUSG00000025932	ENSG00000104313	EYA1	#N/A
chr1	85050000	195150000	368	0.350127	5T2	amp	F11r	ENSMUSG00000038235	ENSG00000158769	F11R	#N/A
chr1	85050000	195150000	368	0.350127	5T2	amp	F13b	ENSMUSG00000026368	ENSG00000143278	F13B	#N/A
chr1	85050000	195150000	368	0.350127	5T2	amp	F5	ENSMUSG00000026579	ENSG00000198734	F5	#N/A
chr1	85050000	195150000	368	0.350127	5T2	amp	Faim3	#N/A	#N/A	#N/A	#N/A
chr1	3150000	84750000	273	0.229561	5T2	amp	Fam117b	ENSMUSG00000041040	ENSG00000138439	FAM117B	#N/A
chr1	3150000	84750000	273	0.229561	5T2	amp	Fam124b	ENSMUSG00000043230	ENSG00000124019	FAM124B	#N/A
chr1	3150000	84750000	273	0.229561	5T2	amp	Fam126b	ENSMUSG00000038174	ENSG00000155744	FAM126B	#N/A
chr1	85050000	195150000	368	0.350127	5T2	amp	Fam129a	ENSMUSG00000026483	ENSG00000135842	FAM129A	#N/A
chr1	85050000	195150000	368	0.350127	5T2	amp	Fam132b	ENSMUSG00000047443	ENSG00000178752	FAM132B	#N/A
chr1	3150000	84750000	273	0.229561	5T2	amp	Fam134a	ENSMUSG00000049339	ENSG00000144567	FAM134A	#N/A
chr1	3150000	84750000	273	0.229561	5T2	amp	Fam135a	ENSMUSG00000026153	ENSG00000082269	FAM135A	#N/A
chr1	3150000	84750000	273	0.229561	5T2	amp	Fam150a	ENSMUSG00000087247	ENSG00000196711	FAM150A	#N/A
chr1	85050000	195150000	368	0.350127	5T2	amp	Fam163a	ENSMUSG00000015484	ENSG00000143340	FAM163A	#N/A
chr1	3150000	84750000	273	0.229561	5T2	amp	Fam168b	ENSMUSG00000037503	ENSG00000152102	FAM168B	#N/A
chr1	85050000	195150000	368	0.350127	5T2	amp	Fam174a	ENSMUSG00000051185	ENSG00000174132	FAM174A	#N/A
chr1	3150000	84750000	273	0.229561	5T2	amp	Fam178b	ENSMUSG00000046337	ENSG00000168754	FAM178B	#N/A
chr1	85050000	195150000	368	0.350127	5T2	amp	Fam20b	ENSMUSG00000033557	ENSG00000116199	FAM20B	#N/A
chr1	85050000	195150000	368	0.350127	5T2	amp	Fam5b	#N/A	#N/A	#N/A	#N/A
chr1	85050000	195150000	368	0.350127	5T2	amp	Fam5c	#N/A	#N/A	#N/A	#N/A
chr1	85050000	195150000	368	0.350127	5T2	amp	Fam71a	ENSMUSG00000091017	ENSG00000162771	FAM71A	#N/A
chr1	85050000	195150000	368	0.350127	5T2	amp	Fam72a	ENSMUSG00000055184	ENSG00000188610	FAM72B	#N/A
chr1	85050000	195150000	368	0.350127	5T2	amp	Fam78b	ENSMUSG00000060568	ENSG00000188859	FAM78B	#N/A
chr1	85050000	195150000	368	0.350127	5T2	amp	Farp2	ENSMUSG00000034066	ENSG00000006607	FARP2	#N/A
chr1	3150000	84750000	273	0.229561	5T2	amp	Farsb	ENSMUSG00000026245	ENSG00000116120	FARSB	#N/A
chr1	85050000	195150000	368	0.350127	5T2	amp	Fasl	ENSMUSG00000000817	ENSG00000117560	FASLG	#N/A
chr1	3150000	84750000	273	0.229561	5T2	amp	Fastkd2	ENSMUSG00000025962	ENSG00000118246	FASTKD2	#N/A
chr1	85050000	195150000	368	0.350127	5T2	amp	Fbxo28	ENSMUSG00000047539	ENSG00000143756	FBXO28	#N/A
chr1	85050000	195150000	368	0.350127	5T2	amp	Fcamr	ENSMUSG00000026415	ENSG00000162897	FCAMR	#N/A
chr1	85050000	195150000	368	0.350127	5T2	amp	Fcer1a	ENSMUSG00000005339	ENSG00000179639	FCER1A	#N/A
chr1	85050000	195150000	368	0.350127	5T2	amp	Fcer1g	ENSMUSG00000058715	ENSG00000158869	FCER1G	#N/A
chr1	85050000	195150000	368	0.350127	5T2	amp	Fcgr2b	ENSMUSG00000026656	ENSG00000143226	FCGR2A	#N/A
chr1	85050000	195150000	368	0.350127	5T2	amp	Fcgr3	ENSMUSG00000059498	ENSG00000143226	FCGR2A	#N/A
chr1	85050000	195150000	368	0.350127	5T2	amp	Fcgr4	ENSMUSG00000059089	ENSG00000162747	FCGR3B	#N/A
chr1	85050000	195150000	368	0.350127	5T2	amp	Fcrl6	ENSMUSG00000070504	ENSG00000181036	FCRL6	#N/A
chr1	85050000	195150000	368	0.350127	5T2	amp	Fcrla	ENSMUSG00000038421	ENSG00000132185	FCRLA	#N/A
chr1	85050000	195150000	368	0.350127	5T2	amp	Fcrlb	ENSMUSG00000070524	ENSG00000162746	FCRLB	#N/A
chr1	3150000	84750000	273	0.229561	5T2	amp	Fer1l5	ENSMUSG00000037432	ENSG00000249715	FER1L5	#N/A
chr1	3150000	84750000	273	0.229561	5T2	amp	Fhl2	ENSMUSG00000008136	ENSG00000115641	FHL2	#N/A
chr1	85050000	195150000	368	0.350127	5T2	amp	Fmn2	ENSMUSG00000028354	ENSG00000155816	FMN2	#N/A
chr1	85050000	195150000	368	0.350127	5T2	amp	Fmo1	ENSMUSG00000040181	ENSG00000010932	FMO1	#N/A
chr1	85050000	195150000	368	0.350127	5T2	amp	Fmo2	ENSMUSG00000040170	ENSG00000094963	FMO2	#N/A
chr1	85050000	195150000	368	0.350127	5T2	amp	Fmo3	ENSMUSG00000026691	ENSG00000007933	FMO3	#N/A
chr1	85050000	195150000	368	0.350127	5T2	amp	Fmo4	ENSMUSG00000026692	ENSG00000076258	FMO4	#N/A
chr1	85050000	195150000	368	0.350127	5T2	amp	Fmo6	ENSMUSG00000095576	0	#N/A	#N/A
chr1	85050000	195150000	368	0.350127	5T2	amp	Fmo9	ENSMUSG00000026560	0	#N/A	#N/A
chr1	85050000	195150000	368	0.350127	5T2	amp	Fmod	ENSMUSG00000041559	ENSG00000122176	FMOD	#N/A
chr1	3150000	84750000	273	0.229561	5T2	amp	Fn1	ENSMUSG00000026193	ENSG00000115414	FN1	#N/A
chr1	3150000	84750000	273	0.229561	5T2	amp	Fzd5	ENSMUSG00000045005	ENSG00000163251	FZD5	#N/A
chr1	3150000	84750000	273	0.229561	5T2	amp	Fzd7	ENSMUSG00000041075	ENSG00000155760	FZD7	#N/A
chr1	85050000	195150000	368	0.350127	5T2	amp	G0s2	ENSMUSG00000009633	ENSG00000123689	G0S2	#N/A
chr1	85050000	195150000	368	0.350127	5T2	amp	Gal3st2	ENSMUSG00000094651	ENSG00000154252	GAL3ST2	#N/A
chr1	85050000	195150000	368	0.350127	5T2	amp	Gas5	ENSMUSG00000053332	0	#N/A	#N/A
chr1	85050000	195150000	368	0.350127	5T2	amp	Gbx2	ENSMUSG00000034486	ENSG00000168505	GBX2	#N/A
chr1	3150000	84750000	273	0.229561	5T2	amp	Gdap1	ENSMUSG00000025777	ENSG00000104381	GDAP1	#N/A
chr1	85050000	195150000	368	0.350127	5T2	amp	Gigyf2	ENSMUSG00000048000	ENSG00000204120	GIGYF2	#N/A
chr1	85050000	195150000	368	0.350127	5T2	amp	Gin1	ENSMUSG00000026333	ENSG00000145723	GIN1	#N/A
chr1	3150000	84750000	273	0.229561	5T2	amp	Glb1l	ENSMUSG00000026200	ENSG00000163521	GLB1L	#N/A
chr1	85050000	195150000	368	0.350127	5T2	amp	Gli2	ENSMUSG00000048402	ENSG00000074047	GLI2	#N/A
chr1	85050000	195150000	368	0.350127	5T2	amp	Glrp1	ENSMUSG00000062310	0	#N/A	#N/A
chr1	85050000	195150000	368	0.350127	5T2	amp	Glrx2	ENSMUSG00000018196	ENSG00000023572	GLRX2	#N/A
chr1	3150000	84750000	273	0.229561	5T2	amp	Gls	ENSMUSG00000026103	ENSG00000115419	GLS	#N/A
chr1	85050000	195150000	368	0.350127	5T2	amp	Glul	ENSMUSG00000026473	ENSG00000135821	GLUL	#N/A
chr1	85050000	195150000	368	0.350127	5T2	amp	Gm101	#N/A	#N/A	#N/A	#N/A
chr1	85050000	195150000	368	0.350127	5T2	amp	Gm10516	ENSMUSG00000097316	0	#N/A	#N/A
chr1	85050000	195150000	368	0.350127	5T2	amp	Gm10538	ENSMUSG00000101126	0	#N/A	#N/A
chr1	3150000	84750000	273	0.229561	5T2	amp	Gm11602	#N/A	#N/A	#N/A	#N/A
chr1	3150000	84750000	273	0.229561	5T2	amp	Gm13363	ENSMUSG00000060795	0	#N/A	#N/A
chr1	3150000	84750000	273	0.229561	5T2	amp	Gm13749	ENSMUSG00000044689	0	#N/A	#N/A
chr1	3150000	84750000	273	0.229561	5T2	amp	Gm15179	ENSMUSG00000085653	0	#N/A	#N/A
chr1	3150000	84750000	273	0.229561	5T2	amp	Gm15386	#N/A	#N/A	#N/A	#N/A
chr1	3150000	84750000	273	0.229561	5T2	amp	Gm15455	ENSMUSG00000081402	0	#N/A	#N/A
chr1	85050000	195150000	368	0.350127	5T2	amp	Gm15850	ENSMUSG00000086264	0	#N/A	#N/A
chr1	85050000	195150000	368	0.350127	5T2	amp	Gm16432	ENSMUSG00000091476	ENSG00000179397	C1orf101	#N/A
chr1	85050000	195150000	368	0.350127	5T2	amp	Gm16548	ENSMUSG00000086593	0	#N/A	#N/A
chr1	85050000	195150000	368	0.350127	5T2	amp	Gm16701	ENSMUSG00000097823	0	#N/A	#N/A
chr1	85050000	195150000	368	0.350127	5T2	amp	Gm16880	#N/A	#N/A	#N/A	#N/A
chr1	3150000	84750000	273	0.229561	5T2	amp	Gm16894	ENSMUSG00000097899	0	#N/A	#N/A
chr1	85050000	195150000	368	0.350127	5T2	amp	Gm16897	ENSMUSG00000097325	0	#N/A	#N/A
chr1	3150000	84750000	273	0.229561	5T2	amp	Gm17644	ENSMUSG00000097171	0	#N/A	#N/A
chr1	3150000	84750000	273	0.229561	5T2	amp	Gm17751	ENSMUSG00000100553	0	#N/A	#N/A
chr1	85050000	195150000	368	0.350127	5T2	amp	Gm19461	ENSMUSG00000101693	0	#N/A	#N/A
chr1	85050000	195150000	368	0.350127	5T2	amp	Gm19589	ENSMUSG00000100798	0	#N/A	#N/A
chr1	85050000	195150000	368	0.350127	5T2	amp	Gm19705	ENSMUSG00000097113	0	#N/A	#N/A
chr1	3150000	84750000	273	0.229561	5T2	amp	Gm20172	ENSMUSG00000104257	0	#N/A	#N/A
chr1	3150000	84750000	273	0.229561	5T2	amp	Gm20257	ENSMUSG00000102059	0	#N/A	#N/A
chr1	85050000	195150000	368	0.350127	5T2	amp	Gm20268	ENSMUSG00000100684	0	#N/A	#N/A
chr1	85050000	195150000	368	0.350127	5T2	amp	Gm2061	ENSMUSG00000097615	0	#N/A	#N/A
chr1	85050000	195150000	368	0.350127	5T2	amp	Gm20743	ENSMUSG00000104117	0	#N/A	#N/A
chr1	85050000	195150000	368	0.350127	5T2	amp	Gm20753	ENSMUSG00000101583	0	#N/A	#N/A
chr1	3150000	84750000	273	0.229561	5T2	amp	Gm216	#N/A	#N/A	#N/A	#N/A
chr1	3150000	84750000	273	0.229561	5T2	amp	Gm3646	ENSMUSG00000091937	0	#N/A	#N/A
chr1	3150000	84750000	273	0.229561	5T2	amp	Gm4776	#N/A	#N/A	#N/A	#N/A
chr1	85050000	195150000	368	0.350127	5T2	amp	Gm4788	ENSMUSG00000070594	ENSG00000000971	CFH	#N/A
chr1	85050000	195150000	368	0.350127	5T2	amp	Gm4846	ENSMUSG00000086056	0	#N/A	#N/A
chr1	85050000	195150000	368	0.350127	5T2	amp	Gm4847	ENSMUSG00000051081	0	#N/A	#N/A
chr1	3150000	84750000	273	0.229561	5T2	amp	Gm4850	ENSMUSG00000100205	0	#N/A	#N/A
chr1	3150000	84750000	273	0.229561	5T2	amp	Gm4956	ENSMUSG00000025936	0	#N/A	#N/A
chr1	85050000	195150000	368	0.350127	5T2	amp	Gm5069	ENSMUSG00000055676	0	#N/A	#N/A
chr1	3150000	84750000	273	0.229561	5T2	amp	Gm5415	ENSMUSG00000091318	0	#N/A	#N/A
chr1	3150000	84750000	273	0.229561	5T2	amp	Gm5523	ENSMUSG00000097711	0	#N/A	#N/A
chr1	85050000	195150000	368	0.350127	5T2	amp	Gm5531	#N/A	#N/A	#N/A	#N/A
chr1	85050000	195150000	368	0.350127	5T2	amp	Gm5833	ENSMUSG00000100459	0	#N/A	#N/A
chr1	3150000	84750000	273	0.229561	5T2	amp	Gm597	ENSMUSG00000048411	0	#N/A	#N/A
chr1	85050000	195150000	368	0.350127	5T2	amp	Gm6086	ENSMUSG00000073608	ENSG00000154252	GAL3ST2	#N/A
chr1	85050000	195150000	368	0.350127	5T2	amp	Gm7609	ENSMUSG00000079457	0	#N/A	#N/A
chr1	85050000	195150000	368	0.350127	5T2	amp	Gm7694	ENSMUSG00000102752	ENSG00000239887	C1orf226	#N/A
chr1	3150000	84750000	273	0.229561	5T2	amp	Gm8883	ENSMUSG00000099707	0	#N/A	#N/A
chr1	3150000	84750000	273	0.229561	5T2	amp	Gm973	ENSMUSG00000047361	ENSG00000182329	KIAA2012	#N/A
chr1	3150000	84750000	273	0.229561	5T2	amp	Gm9839	ENSMUSG00000102865	0	#N/A	#N/A
chr1	85050000	195150000	368	0.350127	5T2	amp	Gm9994	ENSMUSG00000093805	ENSG00000154252	GAL3ST2	#N/A
chr1	3150000	84750000	273	0.229561	5T2	amp	Gmppa	ENSMUSG00000033021	ENSG00000144591	GMPPA	#N/A
chr1	85050000	195150000	368	0.350127	5T2	amp	Golt1a	ENSMUSG00000103421	ENSG00000174567	GOLT1A	#N/A
chr1	85050000	195150000	368	0.350127	5T2	amp	Gorab	ENSMUSG00000040124	ENSG00000120370	GORAB	#N/A
chr1	85050000	195150000	368	0.350127	5T2	amp	Gpa33	ENSMUSG00000000544	ENSG00000143167	GPA33	#N/A
chr1	85050000	195150000	368	0.350127	5T2	amp	Gpatch2	ENSMUSG00000039210	ENSG00000092978	GPATCH2	#N/A
chr1	3150000	84750000	273	0.229561	5T2	amp	Gpbar1	ENSMUSG00000064272	ENSG00000179921	GPBAR1	#N/A
chr1	85050000	195150000	368	0.350127	5T2	amp	Gpc1	ENSMUSG00000034220	ENSG00000063660	GPC1	#N/A
chr1	3150000	84750000	273	0.229561	5T2	amp	Gpr1	ENSMUSG00000046856	ENSG00000183671	GPR1	#N/A
chr1	85050000	195150000	368	0.350127	5T2	amp	Gpr161	ENSMUSG00000040836	ENSG00000143147	GPR161	#N/A
chr1	85050000	195150000	368	0.350127	5T2	amp	Gpr25	ENSMUSG00000052759	ENSG00000170128	GPR25	#N/A
chr1	85050000	195150000	368	0.350127	5T2	amp	Gpr35	ENSMUSG00000026271	ENSG00000178623	GPR35	#N/A
chr1	85050000	195150000	368	0.350127	5T2	amp	Gpr37l1	ENSMUSG00000026424	ENSG00000170075	GPR37L1	#N/A
chr1	85050000	195150000	368	0.350127	5T2	amp	Gpr39	ENSMUSG00000026343	ENSG00000183840	GPR39	#N/A
chr1	3150000	84750000	273	0.229561	5T2	amp	Gpr45	ENSMUSG00000041907	ENSG00000135973	GPR45	#N/A
chr1	85050000	195150000	368	0.350127	5T2	amp	Gpr52	#N/A	#N/A	#N/A	#N/A
chr1	85050000	195150000	368	0.350127	5T2	amp	Gpr55	ENSMUSG00000049608	ENSG00000135898	GPR55	#N/A
chr1	85050000	195150000	368	0.350127	5T2	amp	Grem2	ENSMUSG00000050069	ENSG00000180875	GREM2	#N/A
chr1	3150000	84750000	273	0.229561	5T2	amp	Gsta3	ENSMUSG00000025934	0	#N/A	#N/A
chr1	3150000	84750000	273	0.229561	5T2	amp	Gtf3c3	ENSMUSG00000041303	ENSG00000119041	GTF3C3	#N/A
chr1	3150000	84750000	273	0.229561	5T2	amp	Gulp1	ENSMUSG00000056870	ENSG00000144366	GULP1	#N/A
chr1	85050000	195150000	368	0.350127	5T2	amp	H3f3a	ENSMUSG00000060743	0	#N/A	#N/A
chr1	85050000	195150000	368	0.350127	5T2	amp	Hdac4	ENSMUSG00000026313	ENSG00000068024	HDAC4	#N/A
chr1	85050000	195150000	368	0.350127	5T2	amp	Hdlbp	ENSMUSG00000034088	ENSG00000115677	HDLBP	#N/A
chr1	3150000	84750000	273	0.229561	5T2	amp	Hecw2	ENSMUSG00000042807	ENSG00000138411	HECW2	#N/A
chr1	85050000	195150000	368	0.350127	5T2	amp	Hes6	ENSMUSG00000067071	ENSG00000144485	HES6	#N/A
chr1	85050000	195150000	368	0.350127	5T2	amp	Hhat	ENSMUSG00000037375	ENSG00000054392	HHAT	#N/A
chr1	85050000	195150000	368	0.350127	5T2	amp	Hhipl2	ENSMUSG00000053461	ENSG00000143512	HHIPL2	#N/A
chr1	3150000	84750000	273	0.229561	5T2	amp	Hibch	ENSMUSG00000041426	ENSG00000198130	HIBCH	#N/A
chr1	85050000	195150000	368	0.350127	5T2	amp	Hjurp	ENSMUSG00000044783	ENSG00000123485	HJURP	#N/A
chr1	85050000	195150000	368	0.350127	5T2	amp	Hlx	ENSMUSG00000039377	ENSG00000136630	HLX	#N/A
chr1	85050000	195150000	368	0.350127	5T2	amp	Hmcn1	ENSMUSG00000066842	ENSG00000143341	HMCN1	#N/A
chr1	85050000	195150000	368	0.350127	5T2	amp	Hmga2-ps1	#N/A	#N/A	#N/A	#N/A
chr1	85050000	195150000	368	0.350127	5T2	amp	Hnrnpu	ENSMUSG00000039630	ENSG00000153187	HNRNPU	#N/A
chr1	3150000	84750000	273	0.229561	5T2	amp	Hs6st1	ENSMUSG00000045216	ENSG00000136720	HS6ST1	#N/A
chr1	85050000	195150000	368	0.350127	5T2	amp	Hsd11b1	ENSMUSG00000016194	ENSG00000117594	HSD11B1	#N/A
chr1	85050000	195150000	368	0.350127	5T2	amp	Hsd17b7	ENSMUSG00000026675	ENSG00000132196	HSD17B7	#N/A
chr1	3150000	84750000	273	0.229561	5T2	amp	Hsfy2	ENSMUSG00000045336	ENSG00000172468	HSFY1	#N/A
chr1	3150000	84750000	273	0.229561	5T2	amp	Hspd1	ENSMUSG00000025980	ENSG00000144381	HSPD1	#N/A
chr1	3150000	84750000	273	0.229561	5T2	amp	Hspe1	ENSMUSG00000073676	ENSG00000115541	HSPE1	#N/A
chr1	85050000	195150000	368	0.350127	5T2	amp	Htr2b	ENSMUSG00000026228	ENSG00000135914	HTR2B	#N/A
chr1	85050000	195150000	368	0.350127	5T2	amp	Htr5b	ENSMUSG00000050534	0	#N/A	#N/A
chr1	85050000	195150000	368	0.350127	5T2	amp	Iars2	ENSMUSG00000026618	ENSG00000067704	IARS2	#N/A
chr1	3150000	84750000	273	0.229561	5T2	amp	Ica1l	ENSMUSG00000026018	ENSG00000163596	ICA1L	#N/A
chr1	3150000	84750000	273	0.229561	5T2	amp	Icos	ENSMUSG00000026009	ENSG00000163600	ICOS	#N/A
chr1	85050000	195150000	368	0.350127	5T2	amp	Ier5	ENSMUSG00000056708	ENSG00000162783	IER5	#N/A
chr1	85050000	195150000	368	0.350127	5T2	amp	Ifi202b	ENSMUSG00000026535	0	#N/A	#N/A
chr1	85050000	195150000	368	0.350127	5T2	amp	Ifi203	ENSMUSG00000039997	0	#N/A	#N/A
chr1	85050000	195150000	368	0.350127	5T2	amp	Ifi204	ENSMUSG00000073489	ENSG00000163563	MNDA	#N/A
chr1	85050000	195150000	368	0.350127	5T2	amp	Ifi205	ENSMUSG00000054203	ENSG00000163563	MNDA	#N/A
chr1	3150000	84750000	273	0.229561	5T2	amp	Igfbp2	ENSMUSG00000039323	ENSG00000115457	IGFBP2	#N/A
chr1	3150000	84750000	273	0.229561	5T2	amp	Igfbp5	ENSMUSG00000026185	ENSG00000115461	IGFBP5	#N/A
chr1	85050000	195150000	368	0.350127	5T2	amp	Igfn1	ENSMUSG00000051985	ENSG00000163395	IGFN1	#N/A
chr1	85050000	195150000	368	0.350127	5T2	amp	Igsf8	ENSMUSG00000038034	ENSG00000162729	IGSF8	#N/A
chr1	85050000	195150000	368	0.350127	5T2	amp	Igsf9	ENSMUSG00000037995	ENSG00000085552	IGSF9	#N/A
chr1	3150000	84750000	273	0.229561	5T2	amp	Ihh	ENSMUSG00000006538	ENSG00000163501	IHH	#N/A
chr1	85050000	195150000	368	0.350127	5T2	amp	Ikbke	ENSMUSG00000042349	ENSG00000263528	IKBKE	#N/A
chr1	3150000	84750000	273	0.229561	5T2	amp	Ikzf2	ENSMUSG00000025997	ENSG00000030419	IKZF2	#N/A
chr1	85050000	195150000	368	0.350127	5T2	amp	Il10	ENSMUSG00000016529	ENSG00000136634	IL10	#N/A
chr1	3150000	84750000	273	0.229561	5T2	amp	Il17a	ENSMUSG00000025929	ENSG00000112115	IL17A	#N/A
chr1	3150000	84750000	273	0.229561	5T2	amp	Il17f	ENSMUSG00000041872	ENSG00000112116	IL17F	#N/A
chr1	3150000	84750000	273	0.229561	5T2	amp	Il18r1	ENSMUSG00000026070	ENSG00000115604	IL18R1	#N/A
chr1	3150000	84750000	273	0.229561	5T2	amp	Il18rap	ENSMUSG00000026068	ENSG00000115607	IL18RAP	#N/A
chr1	85050000	195150000	368	0.350127	5T2	amp	Il19	ENSMUSG00000016524	ENSG00000142224	IL19	#N/A
chr1	3150000	84750000	273	0.229561	5T2	amp	Il1r1	ENSMUSG00000026072	ENSG00000115594	IL1R1	#N/A
chr1	3150000	84750000	273	0.229561	5T2	amp	Il1r2	ENSMUSG00000026073	ENSG00000115590	IL1R2	#N/A
chr1	3150000	84750000	273	0.229561	5T2	amp	Il1rl1	ENSMUSG00000026069	ENSG00000115602	IL1RL1	#N/A
chr1	3150000	84750000	273	0.229561	5T2	amp	Il1rl2	ENSMUSG00000070942	ENSG00000115598	IL1RL2	#N/A
chr1	85050000	195150000	368	0.350127	5T2	amp	Il20	ENSMUSG00000026416	ENSG00000162891	IL20	#N/A
chr1	85050000	195150000	368	0.350127	5T2	amp	Il24	ENSMUSG00000026420	ENSG00000162892	IL24	#N/A
chr1	85050000	195150000	368	0.350127	5T2	amp	Ildr2	ENSMUSG00000040612	ENSG00000143195	ILDR2	#N/A
chr1	85050000	195150000	368	0.350127	5T2	amp	Ilkap	ENSMUSG00000026309	ENSG00000132323	ILKAP	#N/A
chr1	3150000	84750000	273	0.229561	5T2	amp	Imp4	ENSMUSG00000026127	ENSG00000136718	IMP4	#N/A
chr1	85050000	195150000	368	0.350127	5T2	amp	Ing5	ENSMUSG00000026283	ENSG00000168395	ING5	#N/A
chr1	3150000	84750000	273	0.229561	5T2	amp	Inha	ENSMUSG00000032968	ENSG00000123999	INHA	#N/A
chr1	85050000	195150000	368	0.350127	5T2	amp	Inhbb	ENSMUSG00000037035	ENSG00000163083	INHBB	#N/A
chr1	3150000	84750000	273	0.229561	5T2	amp	Ino80d	ENSMUSG00000040865	ENSG00000114933	INO80D	#N/A
chr1	3150000	84750000	273	0.229561	5T2	amp	Inpp1	ENSMUSG00000026102	ENSG00000151689	INPP1	#N/A
chr1	3150000	84750000	273	0.229561	5T2	amp	Inpp4a	ENSMUSG00000026113	ENSG00000040933	INPP4A	#N/A
chr1	85050000	195150000	368	0.350127	5T2	amp	Inpp5d	ENSMUSG00000026288	ENSG00000168918	INPP5D	#N/A
chr1	85050000	195150000	368	0.350127	5T2	amp	Insig2	ENSMUSG00000003721	ENSG00000125629	INSIG2	#N/A
chr1	85050000	195150000	368	0.350127	5T2	amp	Ints7	ENSMUSG00000037461	ENSG00000143493	INTS7	#N/A
chr1	85050000	195150000	368	0.350127	5T2	amp	Ipo9	ENSMUSG00000041879	ENSG00000198700	IPO9	#N/A
chr1	85050000	195150000	368	0.350127	5T2	amp	Iqca	ENSMUSG00000026301	ENSG00000132321	IQCA1	#N/A
chr1	85050000	195150000	368	0.350127	5T2	amp	Irf6	ENSMUSG00000026638	ENSG00000117595	IRF6	#N/A
chr1	3150000	84750000	273	0.229561	5T2	amp	Irs1	ENSMUSG00000055980	ENSG00000169047	IRS1	#N/A
chr1	85050000	195150000	368	0.350127	5T2	amp	Itln1	ENSMUSG00000038209	ENSG00000179914	ITLN1	#N/A
chr1	85050000	195150000	368	0.350127	5T2	amp	Itm2c	ENSMUSG00000026223	ENSG00000135916	ITM2C	#N/A
chr1	85050000	195150000	368	0.350127	5T2	amp	Itpkb	ENSMUSG00000038855	ENSG00000143772	ITPKB	#N/A
chr1	85050000	195150000	368	0.350127	5T2	amp	Ivns1abp	ENSMUSG00000023150	ENSG00000116679	IVNS1ABP	#N/A
chr1	3150000	84750000	273	0.229561	5T2	amp	Jph1	ENSMUSG00000042686	ENSG00000104369	JPH1	#N/A
chr1	3150000	84750000	273	0.229561	5T2	amp	Kansl1l	ENSMUSG00000026004	ENSG00000144445	KANSL1L	#N/A
chr1	3150000	84750000	273	0.229561	5T2	amp	Kansl3	ENSMUSG00000010453	ENSG00000114982	KANSL3	#N/A
chr1	3150000	84750000	273	0.229561	5T2	amp	Kcnb2	ENSMUSG00000092083	ENSG00000182674	KCNB2	#N/A
chr1	3150000	84750000	273	0.229561	5T2	amp	Kcne4	ENSMUSG00000047330	ENSG00000152049	KCNE4	#N/A
chr1	85050000	195150000	368	0.350127	5T2	amp	Kcnh1	ENSMUSG00000058248	ENSG00000143473	KCNH1	#N/A
chr1	85050000	195150000	368	0.350127	5T2	amp	Kcnj10	ENSMUSG00000044708	ENSG00000177807	KCNJ10	#N/A
chr1	85050000	195150000	368	0.350127	5T2	amp	Kcnj13	ENSMUSG00000079436	ENSG00000115474	KCNJ13	#N/A
chr1	85050000	195150000	368	0.350127	5T2	amp	Kcnj9	ENSMUSG00000038026	ENSG00000162728	KCNJ9	#N/A
chr1	85050000	195150000	368	0.350127	5T2	amp	Kcnk2	ENSMUSG00000037624	ENSG00000082482	KCNK2	#N/A
chr1	3150000	84750000	273	0.229561	5T2	amp	Kcnq5	ENSMUSG00000028033	ENSG00000185760	KCNQ5	#N/A
chr1	85050000	195150000	368	0.350127	5T2	amp	Kcnt2	ENSMUSG00000052726	ENSG00000162687	KCNT2	#N/A
chr1	3150000	84750000	273	0.229561	5T2	amp	Kctd18	ENSMUSG00000054770	ENSG00000155729	KCTD18	#N/A
chr1	85050000	195150000	368	0.350127	5T2	amp	Kctd3	ENSMUSG00000026608	ENSG00000136636	KCTD3	#N/A
chr1	3150000	84750000	273	0.229561	5T2	amp	Kdelc1	ENSMUSG00000026047	ENSG00000134901	KDELC1	#N/A
chr1	85050000	195150000	368	0.350127	5T2	amp	Kdm5b	ENSMUSG00000042207	ENSG00000117139	KDM5B	#N/A
chr1	85050000	195150000	368	0.350127	5T2	amp	Kdsr	ENSMUSG00000009905	ENSG00000119537	KDSR	#N/A
chr1	3150000	84750000	273	0.229561	5T2	amp	Khdc1a	ENSMUSG00000067750	ENSG00000243501	RP11-257K9.8	#N/A
chr1	3150000	84750000	273	0.229561	5T2	amp	Khdc1b	ENSMUSG00000085079	ENSG00000243501	RP11-257K9.8	#N/A
chr1	3150000	84750000	273	0.229561	5T2	amp	Khdc1c	ENSMUSG00000041722	ENSG00000243501	RP11-257K9.8	#N/A
chr1	3150000	84750000	273	0.229561	5T2	amp	Khdrbs2	ENSMUSG00000026058	ENSG00000112232	KHDRBS2	#N/A
chr1	85050000	195150000	368	0.350127	5T2	amp	Kif14	ENSMUSG00000041498	ENSG00000118193	KIF14	#N/A
chr1	85050000	195150000	368	0.350127	5T2	amp	Kif1a	ENSMUSG00000014602	ENSG00000130294	KIF1A	#N/A
chr1	85050000	195150000	368	0.350127	5T2	amp	Kif21b	ENSMUSG00000041642	ENSG00000116852	KIF21B	#N/A
chr1	85050000	195150000	368	0.350127	5T2	amp	Kif26b	ENSMUSG00000026494	ENSG00000162849	KIF26B	#N/A
chr1	85050000	195150000	368	0.350127	5T2	amp	Kifap3	ENSMUSG00000026585	ENSG00000075945	KIFAP3	#N/A
chr1	85050000	195150000	368	0.350127	5T2	amp	Kiss1	ENSMUSG00000102367	ENSG00000170498	KISS1	#N/A
chr1	3150000	84750000	273	0.229561	5T2	amp	Klf7	ENSMUSG00000025959	ENSG00000118263	KLF7	#N/A
chr1	85050000	195150000	368	0.350127	5T2	amp	Klhdc8a	ENSMUSG00000042115	ENSG00000162873	KLHDC8A	#N/A
chr1	85050000	195150000	368	0.350127	5T2	amp	Klhdc9	ENSMUSG00000045259	ENSG00000162755	KLHDC9	#N/A
chr1	85050000	195150000	368	0.350127	5T2	amp	Klhl12	ENSMUSG00000026455	ENSG00000117153	KLHL12	#N/A
chr1	85050000	195150000	368	0.350127	5T2	amp	Klhl20	ENSMUSG00000026705	ENSG00000076321	KLHL20	#N/A
chr1	85050000	195150000	368	0.350127	5T2	amp	Klhl30	ENSMUSG00000026308	ENSG00000168427	KLHL30	#N/A
chr1	85050000	195150000	368	0.350127	5T2	amp	Kmo	ENSMUSG00000039783	ENSG00000117009	KMO	#N/A
chr1	3150000	84750000	273	0.229561	5T2	amp	Lactb2	ENSMUSG00000025937	ENSG00000147592	LACTB2	#N/A
chr1	85050000	195150000	368	0.350127	5T2	amp	Lad1	ENSMUSG00000041782	ENSG00000159166	LAD1	#N/A
chr1	85050000	195150000	368	0.350127	5T2	amp	Lamb3	ENSMUSG00000026639	ENSG00000196878	LAMB3	#N/A
chr1	85050000	195150000	368	0.350127	5T2	amp	Lamc1	ENSMUSG00000026478	ENSG00000135862	LAMC1	#N/A
chr1	85050000	195150000	368	0.350127	5T2	amp	Lamc2	ENSMUSG00000026479	ENSG00000058085	LAMC2	#N/A
chr1	3150000	84750000	273	0.229561	5T2	amp	Lancl1	ENSMUSG00000026000	ENSG00000115365	LANCL1	#N/A
chr1	85050000	195150000	368	0.350127	5T2	amp	Lax1	ENSMUSG00000051998	ENSG00000122188	LAX1	#N/A
chr1	85050000	195150000	368	0.350127	5T2	amp	Lbr	ENSMUSG00000004880	ENSG00000143815	LBR	#N/A
chr1	85050000	195150000	368	0.350127	5T2	amp	Lct	ENSMUSG00000026354	ENSG00000115850	LCT	#N/A
chr1	85050000	195150000	368	0.350127	5T2	amp	Lefty1	ENSMUSG00000038793	ENSG00000243709	LEFTY1	#N/A
chr1	85050000	195150000	368	0.350127	5T2	amp	Lefty2	ENSMUSG00000066652	ENSG00000243709	LEFTY1	#N/A
chr1	85050000	195150000	368	0.350127	5T2	amp	Lemd1	ENSMUSG00000079330	ENSG00000186007	LEMD1	#N/A
chr1	85050000	195150000	368	0.350127	5T2	amp	Lgr6	ENSMUSG00000042793	ENSG00000133067	LGR6	#N/A
chr1	3150000	84750000	273	0.229561	5T2	amp	Lgsn	ENSMUSG00000050217	ENSG00000146166	LGSN	#N/A
chr1	85050000	195150000	368	0.350127	5T2	amp	Lhx4	ENSMUSG00000026468	ENSG00000121454	LHX4	#N/A
chr1	85050000	195150000	368	0.350127	5T2	amp	Lhx9	ENSMUSG00000019230	ENSG00000143355	LHX9	#N/A
chr1	85050000	195150000	368	0.350127	5T2	amp	Lin9	ENSMUSG00000058729	ENSG00000183814	LIN9	#N/A
chr1	3150000	84750000	273	0.229561	5T2	amp	Lipt1	ENSMUSG00000037216	ENSG00000144182	LIPT1	#N/A
chr1	3150000	84750000	273	0.229561	5T2	amp	Lman2l	ENSMUSG00000001143	ENSG00000114988	LMAN2L	#N/A
chr1	3150000	84750000	273	0.229561	5T2	amp	Lmbrd1	ENSMUSG00000073725	ENSG00000168216	LMBRD1	#N/A
chr1	85050000	195150000	368	0.350127	5T2	amp	Lmod1	ENSMUSG00000048096	ENSG00000163431	LMOD1	#N/A
chr1	85050000	195150000	368	0.350127	5T2	amp	Lmx1a	ENSMUSG00000026686	ENSG00000162761	LMX1A	#N/A
chr1	3150000	84750000	273	0.229561	5T2	amp	Lonrf2	ENSMUSG00000048814	ENSG00000170500	LONRF2	#N/A
chr1	85050000	195150000	368	0.350127	5T2	amp	Lpgat1	ENSMUSG00000026623	ENSG00000123684	LPGAT1	#N/A
chr1	85050000	195150000	368	0.350127	5T2	amp	Lrrc52	ENSMUSG00000040485	ENSG00000162763	LRRC52	#N/A
chr1	85050000	195150000	368	0.350127	5T2	amp	Lrrfip1	ENSMUSG00000026305	ENSG00000124831	LRRFIP1	#N/A
chr1	85050000	195150000	368	0.350127	5T2	amp	Lrrn2	ENSMUSG00000026443	ENSG00000170382	LRRN2	#N/A
chr1	85050000	195150000	368	0.350127	5T2	amp	Ly9	ENSMUSG00000004707	ENSG00000122224	LY9	#N/A
chr1	3150000	84750000	273	0.229561	5T2	amp	Ly96	ENSMUSG00000025779	ENSG00000154589	LY96	#N/A
chr1	3150000	84750000	273	0.229561	5T2	amp	Lyg1	ENSMUSG00000026085	ENSG00000144214	LYG1	#N/A
chr1	3150000	84750000	273	0.229561	5T2	amp	Lyg2	ENSMUSG00000061584	ENSG00000185674	LYG2	#N/A
chr1	85050000	195150000	368	0.350127	5T2	amp	Lypd1	ENSMUSG00000026344	ENSG00000150551	LYPD1	#N/A
chr1	3150000	84750000	273	0.229561	5T2	amp	Lypla1	ENSMUSG00000025903	ENSG00000120992	LYPLA1	#N/A
chr1	85050000	195150000	368	0.350127	5T2	amp	Lyplal1	ENSMUSG00000039246	ENSG00000143353	LYPLAL1	#N/A
chr1	85050000	195150000	368	0.350127	5T2	amp	Mael	ENSMUSG00000040629	ENSG00000143194	MAEL	#N/A
chr1	3150000	84750000	273	0.229561	5T2	amp	Map2	ENSMUSG00000015222	ENSG00000078018	MAP2	#N/A
chr1	85050000	195150000	368	0.350127	5T2	amp	Map3k19	ENSMUSG00000051590	ENSG00000176601	MAP3K19	#N/A
chr1	3150000	84750000	273	0.229561	5T2	amp	Map4k4	ENSMUSG00000026074	ENSG00000071054	MAP4K4	#N/A
chr1	85050000	195150000	368	0.350127	5T2	amp	Mapkapk2	ENSMUSG00000016528	ENSG00000162889	MAPKAPK2	#N/A
chr1	85050000	195150000	368	0.350127	5T2	amp	Marco	ENSMUSG00000026390	ENSG00000019169	MARCO	#N/A
chr1	85050000	195150000	368	0.350127	5T2	amp	Mark1	ENSMUSG00000026620	ENSG00000116141	MARK1	#N/A
chr1	3150000	84750000	273	0.229561	5T2	amp	Mars2	ENSMUSG00000046994	ENSG00000247626	MARS2	#N/A
chr1	3150000	84750000	273	0.229561	5T2	amp	Mcm3	ENSMUSG00000041859	ENSG00000112118	MCM3	#N/A
chr1	85050000	195150000	368	0.350127	5T2	amp	Mcm6	ENSMUSG00000026355	ENSG00000076003	MCM6	#N/A
chr1	3150000	84750000	273	0.229561	5T2	amp	Mcmdc2	ENSMUSG00000046101	ENSG00000178460	MCMDC2	#N/A
chr1	3150000	84750000	273	0.229561	5T2	amp	Mdh1b	ENSMUSG00000025963	ENSG00000138400	MDH1B	#N/A
chr1	85050000	195150000	368	0.350127	5T2	amp	Mettl11b	ENSMUSG00000040113	ENSG00000203740	METTL11B	#N/A
chr1	85050000	195150000	368	0.350127	5T2	amp	Mettl13	ENSMUSG00000026694	ENSG00000010165	METTL13	#N/A
chr1	85050000	195150000	368	0.350127	5T2	amp	Mettl18	ENSMUSG00000041396	ENSG00000171806	METTL18	#N/A
chr1	3150000	84750000	273	0.229561	5T2	amp	Mettl21a	ENSMUSG00000025956	ENSG00000144401	METTL21A	#N/A
chr1	3150000	84750000	273	0.229561	5T2	amp	Mettl21c	ENSMUSG00000047343	ENSG00000139780	METTL21C	#N/A
chr1	3150000	84750000	273	0.229561	5T2	amp	Mettl21e	ENSMUSG00000046828	0	#N/A	#N/A
chr1	3150000	84750000	273	0.229561	5T2	amp	Mff	ENSMUSG00000026150	ENSG00000168958	MFF	#N/A
chr1	85050000	195150000	368	0.350127	5T2	amp	Mfsd4	ENSMUSG00000059149	ENSG00000174514	MFSD4	#N/A
chr1	3150000	84750000	273	0.229561	5T2	amp	Mfsd6	ENSMUSG00000041439	ENSG00000151690	MFSD6	#N/A
chr1	85050000	195150000	368	0.350127	5T2	amp	Mfsd7b	ENSMUSG00000066595	ENSG00000162769	FLVCR1	#N/A
chr1	3150000	84750000	273	0.229561	5T2	amp	Mfsd9	ENSMUSG00000041945	ENSG00000135953	MFSD9	#N/A
chr1	3150000	84750000	273	0.229561	5T2	amp	Mgat4a	ENSMUSG00000026110	ENSG00000071073	MGAT4A	#N/A
chr1	85050000	195150000	368	0.350127	5T2	amp	Mgat5	ENSMUSG00000036155	ENSG00000152127	MGAT5	#N/A
chr1	85050000	195150000	368	0.350127	5T2	amp	Mgst3	ENSMUSG00000026688	ENSG00000143198	MGST3	#N/A
chr1	85050000	195150000	368	0.350127	5T2	amp	Mia3	ENSMUSG00000056050	ENSG00000154305	MIA3	#N/A
chr1	85050000	195150000	368	0.350127	5T2	amp	Mir128-1	ENSMUSG00000065520	0	#N/A	#N/A
chr1	3150000	84750000	273	0.229561	5T2	amp	Mir133b	ENSMUSG00000065480	0	#N/A	#N/A
chr1	85050000	195150000	368	0.350127	5T2	amp	Mir135b	ENSMUSG00000065435	0	#N/A	#N/A
chr1	85050000	195150000	368	0.350127	5T2	amp	Mir149	ENSMUSG00000065470	0	#N/A	#N/A
chr1	85050000	195150000	368	0.350127	5T2	amp	Mir181a-1	ENSMUSG00000065565	0	#N/A	#N/A
chr1	85050000	195150000	368	0.350127	5T2	amp	Mir181b-1	ENSMUSG00000065458	0	#N/A	#N/A
chr1	85050000	195150000	368	0.350127	5T2	amp	Mir1843b	#N/A	#N/A	#N/A	#N/A
chr1	85050000	195150000	368	0.350127	5T2	amp	Mir194-1	ENSMUSG00000065581	0	#N/A	#N/A
chr1	3150000	84750000	273	0.229561	5T2	amp	Mir1958	ENSMUSG00000087844	0	#N/A	#N/A
chr1	85050000	195150000	368	0.350127	5T2	amp	Mir1981	ENSMUSG00000088559	0	#N/A	#N/A
chr1	85050000	195150000	368	0.350127	5T2	amp	Mir199a-2	ENSMUSG00000070126	0	#N/A	#N/A
chr1	85050000	195150000	368	0.350127	5T2	amp	Mir205	ENSMUSG00000065533	0	#N/A	#N/A
chr1	3150000	84750000	273	0.229561	5T2	amp	Mir206	ENSMUSG00000065559	0	#N/A	#N/A
chr1	85050000	195150000	368	0.350127	5T2	amp	Mir214	ENSMUSG00000065516	0	#N/A	#N/A
chr1	85050000	195150000	368	0.350127	5T2	amp	Mir215	ENSMUSG00000065562	0	#N/A	#N/A
chr1	3150000	84750000	273	0.229561	5T2	amp	Mir26b	ENSMUSG00000065468	0	#N/A	#N/A
chr1	85050000	195150000	368	0.350127	5T2	amp	Mir297c	ENSMUSG00000076976	0	#N/A	#N/A
chr1	85050000	195150000	368	0.350127	5T2	amp	Mir29b-2	ENSMUSG00000065412	0	#N/A	#N/A
chr1	85050000	195150000	368	0.350127	5T2	amp	Mir29c	ENSMUSG00000065548	0	#N/A	#N/A
chr1	3150000	84750000	273	0.229561	5T2	amp	Mir30a	ENSMUSG00000065405	0	#N/A	#N/A
chr1	3150000	84750000	273	0.229561	5T2	amp	Mir30c-2	ENSMUSG00000065567	0	#N/A	#N/A
chr1	85050000	195150000	368	0.350127	5T2	amp	Mir3473c	ENSMUSG00000093003	0	#N/A	#N/A
chr1	85050000	195150000	368	0.350127	5T2	amp	Mir350	ENSMUSG00000065573	0	#N/A	#N/A
chr1	3150000	84750000	273	0.229561	5T2	amp	Mir375	ENSMUSG00000065616	0	#N/A	#N/A
chr1	3150000	84750000	273	0.229561	5T2	amp	Mir467e	ENSMUSG00000076948	0	#N/A	#N/A
chr1	85050000	195150000	368	0.350127	5T2	amp	Mir488	ENSMUSG00000070103	0	#N/A	#N/A
chr1	3150000	84750000	273	0.229561	5T2	amp	Mir5103	ENSMUSG00000092852	0	#N/A	#N/A
chr1	85050000	195150000	368	0.350127	5T2	amp	Mir5117	ENSMUSG00000065160	ENSG00000251878	SNORD79	#N/A
chr1	3150000	84750000	273	0.229561	5T2	amp	Mir5126	ENSMUSG00000093254	0	#N/A	#N/A
chr1	85050000	195150000	368	0.350127	5T2	amp	Mir664	#N/A	#N/A	#N/A	#N/A
chr1	3150000	84750000	273	0.229561	5T2	amp	Mitd1	ENSMUSG00000026088	ENSG00000158411	MITD1	#N/A
chr1	85050000	195150000	368	0.350127	5T2	amp	Mixl1	ENSMUSG00000026497	ENSG00000185155	MIXL1	#N/A
chr1	85050000	195150000	368	0.350127	5T2	amp	Mki67ip	#N/A	#N/A	#N/A	#N/A
chr1	85050000	195150000	368	0.350127	5T2	amp	Mlph	ENSMUSG00000026303	ENSG00000115648	MLPH	#N/A
chr1	85050000	195150000	368	0.350127	5T2	amp	Mnda	ENSMUSG00000026536	ENSG00000163563	MNDA	#N/A
chr1	85050000	195150000	368	0.350127	5T2	amp	Mndal	ENSMUSG00000090272	ENSG00000163563	MNDA	#N/A
chr1	3150000	84750000	273	0.229561	5T2	amp	Mob4	ENSMUSG00000025979	ENSG00000115540	MOB4	#N/A
chr1	3150000	84750000	273	0.229561	5T2	amp	Mogat1	ENSMUSG00000012187	ENSG00000124003	MOGAT1	#N/A
chr1	85050000	195150000	368	0.350127	5T2	amp	Mpc2	ENSMUSG00000026568	ENSG00000143158	MPC2	#N/A
chr1	3150000	84750000	273	0.229561	5T2	amp	Mpp4	ENSMUSG00000079550	ENSG00000082126	MPP4	#N/A
chr1	85050000	195150000	368	0.350127	5T2	amp	Mptx1	ENSMUSG00000026531	0	#N/A	#N/A
chr1	85050000	195150000	368	0.350127	5T2	amp	Mptx2	ENSMUSG00000079180	0	#N/A	#N/A
chr1	85050000	195150000	368	0.350127	5T2	amp	Mpz	ENSMUSG00000056569	ENSG00000158887	MPZ	#N/A
chr1	85050000	195150000	368	0.350127	5T2	amp	Mpzl1	ENSMUSG00000026566	ENSG00000197965	MPZL1	#N/A
chr1	85050000	195150000	368	0.350127	5T2	amp	Mr1	ENSMUSG00000026471	ENSG00000153029	MR1	#N/A
chr1	3150000	84750000	273	0.229561	5T2	amp	Mreg	ENSMUSG00000039395	ENSG00000118242	MREG	#N/A
chr1	85050000	195150000	368	0.350127	5T2	amp	Mroh2a	ENSMUSG00000079429	ENSG00000185038	MROH2A	#N/A
chr1	85050000	195150000	368	0.350127	5T2	amp	Mroh9	ENSMUSG00000071890	ENSG00000117501	MROH9	#N/A
chr1	3150000	84750000	273	0.229561	5T2	amp	Mrpl15	ENSMUSG00000033845	ENSG00000137547	MRPL15	#N/A
chr1	3150000	84750000	273	0.229561	5T2	amp	Mrpl30	ENSMUSG00000026087	ENSG00000185414	MRPL30	#N/A
chr1	3150000	84750000	273	0.229561	5T2	amp	Mrpl44	ENSMUSG00000026248	ENSG00000135900	MRPL44	#N/A
chr1	85050000	195150000	368	0.350127	5T2	amp	Mrps14	ENSMUSG00000058267	ENSG00000120333	MRPS14	#N/A
chr1	3150000	84750000	273	0.229561	5T2	amp	Mrps9	ENSMUSG00000060679	ENSG00000135972	MRPS9	#N/A
chr1	3150000	84750000	273	0.229561	5T2	amp	Msc	ENSMUSG00000025930	ENSG00000178860	MSC	#N/A
chr1	3150000	84750000	273	0.229561	5T2	amp	Mstn	ENSMUSG00000026100	ENSG00000138379	MSTN	#N/A
chr1	85050000	195150000	368	0.350127	5T2	amp	Mterfd2	#N/A	#N/A	#N/A	#N/A
chr1	3150000	84750000	273	0.229561	5T2	amp	Mybl1	ENSMUSG00000025912	ENSG00000185697	MYBL1	#N/A
chr1	85050000	195150000	368	0.350127	5T2	amp	Mybph	ENSMUSG00000042451	ENSG00000133055	MYBPH	#N/A
chr1	85050000	195150000	368	0.350127	5T2	amp	Myeov2	ENSMUSG00000073616	ENSG00000172428	MYEOV2	#N/A
chr1	3150000	84750000	273	0.229561	5T2	amp	Myl1	ENSMUSG00000061816	ENSG00000168530	MYL1	#N/A
chr1	3150000	84750000	273	0.229561	5T2	amp	Myo1b	ENSMUSG00000018417	ENSG00000128641	MYO1B	#N/A
chr1	85050000	195150000	368	0.350127	5T2	amp	Myoc	ENSMUSG00000026697	ENSG00000034971	MYOC	#N/A
chr1	85050000	195150000	368	0.350127	5T2	amp	Myog	ENSMUSG00000026459	ENSG00000122180	MYOG	#N/A
chr1	3150000	84750000	273	0.229561	5T2	amp	Nab1	ENSMUSG00000002881	ENSG00000138386	NAB1	#N/A
chr1	3150000	84750000	273	0.229561	5T2	amp	Nabp1	ENSMUSG00000026107	ENSG00000173559	NABP1	#N/A
chr1	85050000	195150000	368	0.350127	5T2	amp	Nav1	ENSMUSG00000009418	ENSG00000134369	NAV1	#N/A
chr1	3150000	84750000	273	0.229561	5T2	amp	Nbeal1	ENSMUSG00000073664	ENSG00000144426	NBEAL1	#N/A
chr1	85050000	195150000	368	0.350127	5T2	amp	Ncf2	ENSMUSG00000026480	ENSG00000116701	NCF2	#N/A
chr1	3150000	84750000	273	0.229561	5T2	amp	Nck2	ENSMUSG00000066877	ENSG00000071051	NCK2	#N/A
chr1	85050000	195150000	368	0.350127	5T2	amp	Nckap5	ENSMUSG00000049690	ENSG00000176771	NCKAP5	#N/A
chr1	85050000	195150000	368	0.350127	5T2	amp	Ncl	ENSMUSG00000026234	ENSG00000115053	NCL	#N/A
chr1	85050000	195150000	368	0.350127	5T2	amp	Ncstn	ENSMUSG00000003458	ENSG00000162736	NCSTN	#N/A
chr1	85050000	195150000	368	0.350127	5T2	amp	Ndufa10	ENSMUSG00000026260	ENSG00000130414	NDUFA10	#N/A
chr1	3150000	84750000	273	0.229561	5T2	amp	Ndufb3	ENSMUSG00000026032	ENSG00000119013	NDUFB3	#N/A
chr1	3150000	84750000	273	0.229561	5T2	amp	Ndufs1	ENSMUSG00000025968	ENSG00000023228	NDUFS1	#N/A
chr1	85050000	195150000	368	0.350127	5T2	amp	Ndufs2	ENSMUSG00000013593	ENSG00000158864	NDUFS2	#N/A
chr1	85050000	195150000	368	0.350127	5T2	amp	Nek2	ENSMUSG00000026622	ENSG00000117650	NEK2	#N/A
chr1	85050000	195150000	368	0.350127	5T2	amp	Nek7	ENSMUSG00000026393	ENSG00000151414	NEK7	#N/A
chr1	85050000	195150000	368	0.350127	5T2	amp	Nenf	ENSMUSG00000037499	ENSG00000117691	NENF	#N/A
chr1	85050000	195150000	368	0.350127	5T2	amp	Neu2	ENSMUSG00000079434	ENSG00000115488	NEU2	#N/A
chr1	85050000	195150000	368	0.350127	5T2	amp	Neu4	ENSMUSG00000034000	ENSG00000204099	NEU4	#N/A
chr1	3150000	84750000	273	0.229561	5T2	amp	Neurl3	ENSMUSG00000047180	ENSG00000163121	NEURL3	#N/A
chr1	85050000	195150000	368	0.350127	5T2	amp	Nfasc	ENSMUSG00000026442	ENSG00000163531	NFASC	#N/A
chr1	85050000	195150000	368	0.350127	5T2	amp	Ngef	ENSMUSG00000026259	ENSG00000066248	NGEF	#N/A
chr1	3150000	84750000	273	0.229561	5T2	amp	Nhej1	ENSMUSG00000026162	ENSG00000187736	NHEJ1	#N/A
chr1	85050000	195150000	368	0.350127	5T2	amp	Nhlh1	ENSMUSG00000051251	ENSG00000177551	NHLH2	#N/A
chr1	3150000	84750000	273	0.229561	5T2	amp	Nif3l1	ENSMUSG00000026036	ENSG00000196290	NIF3L1	#N/A
chr1	85050000	195150000	368	0.350127	5T2	amp	Nit1	ENSMUSG00000013997	ENSG00000158793	NIT1	#N/A
chr1	85050000	195150000	368	0.350127	5T2	amp	Nme7	ENSMUSG00000026575	ENSG00000143156	NME7	#N/A
chr1	85050000	195150000	368	0.350127	5T2	amp	Nmnat2	ENSMUSG00000042751	ENSG00000157064	NMNAT2	#N/A
chr1	3150000	84750000	273	0.229561	5T2	amp	Nms	ENSMUSG00000067604	ENSG00000204640	NMS	#N/A
chr1	85050000	195150000	368	0.350127	5T2	amp	Nmur1	ENSMUSG00000026237	ENSG00000171596	NMUR1	#N/A
chr1	3150000	84750000	273	0.229561	5T2	amp	Nop58	ENSMUSG00000026020	ENSG00000055044	NOP58	#N/A
chr1	85050000	195150000	368	0.350127	5T2	amp	Nos1ap	ENSMUSG00000038473	ENSG00000198929	NOS1AP	#N/A
chr1	3150000	84750000	273	0.229561	5T2	amp	Npas2	ENSMUSG00000026077	ENSG00000170485	NPAS2	#N/A
chr1	3150000	84750000	273	0.229561	5T2	amp	Npbwr1	ENSMUSG00000033774	ENSG00000183729	NPBWR1	#N/A
chr1	85050000	195150000	368	0.350127	5T2	amp	Nphs2	ENSMUSG00000026602	ENSG00000116218	NPHS2	#N/A
chr1	85050000	195150000	368	0.350127	5T2	amp	Npl	ENSMUSG00000042684	ENSG00000135838	NPL	#N/A
chr1	85050000	195150000	368	0.350127	5T2	amp	Nppc	ENSMUSG00000026241	ENSG00000163273	NPPC	#N/A
chr1	85050000	195150000	368	0.350127	5T2	amp	Nr1i3	ENSMUSG00000005677	ENSG00000143257	NR1I3	#N/A
chr1	85050000	195150000	368	0.350127	5T2	amp	Nr5a2	ENSMUSG00000026398	ENSG00000116833	NR5A2	#N/A
chr1	3150000	84750000	273	0.229561	5T2	amp	Nrp2	ENSMUSG00000025969	ENSG00000118257	NRP2	#N/A
chr1	85050000	195150000	368	0.350127	5T2	amp	Nsl1	ENSMUSG00000062510	ENSG00000117697	NSL1	#N/A
chr1	85050000	195150000	368	0.350127	5T2	amp	Nuak2	ENSMUSG00000009772	ENSG00000163545	NUAK2	#N/A
chr1	85050000	195150000	368	0.350127	5T2	amp	Nucks1	ENSMUSG00000026434	ENSG00000069275	NUCKS1	#N/A
chr1	85050000	195150000	368	0.350127	5T2	amp	Nuf2	ENSMUSG00000026683	ENSG00000143228	NUF2	#N/A
chr1	85050000	195150000	368	0.350127	5T2	amp	Nvl	ENSMUSG00000026516	ENSG00000143748	NVL	#N/A
chr1	3150000	84750000	273	0.229561	5T2	amp	Nyap2	ENSMUSG00000054976	ENSG00000144460	NYAP2	#N/A
chr1	3150000	84750000	273	0.229561	5T2	amp	Obsl1	ENSMUSG00000026211	ENSG00000124006	OBSL1	#N/A
chr1	3150000	84750000	273	0.229561	5T2	amp	Ogfrl1	ENSMUSG00000026158	ENSG00000119900	OGFRL1	#N/A
chr1	85050000	195150000	368	0.350127	5T2	amp	Olfml2b	ENSMUSG00000038463	ENSG00000162745	OLFML2B	#N/A
chr1	85050000	195150000	368	0.350127	5T2	amp	Olfr12	ENSMUSG00000061616	0	#N/A	#N/A
chr1	85050000	195150000	368	0.350127	5T2	amp	Olfr1404	ENSMUSG00000049456	ENSG00000196266	OR10J3	#N/A
chr1	85050000	195150000	368	0.350127	5T2	amp	Olfr1406	ENSMUSG00000058981	0	#N/A	#N/A
chr1	85050000	195150000	368	0.350127	5T2	amp	Olfr1408	ENSMUSG00000062527	0	#N/A	#N/A
chr1	85050000	195150000	368	0.350127	5T2	amp	Olfr1410	ENSMUSG00000063583	0	#N/A	#N/A
chr1	85050000	195150000	368	0.350127	5T2	amp	Olfr1411	ENSMUSG00000062497	0	#N/A	#N/A
chr1	85050000	195150000	368	0.350127	5T2	amp	Olfr1412	ENSMUSG00000046300	0	#N/A	#N/A
chr1	85050000	195150000	368	0.350127	5T2	amp	Olfr1413	ENSMUSG00000058904	0	#N/A	#N/A
chr1	85050000	195150000	368	0.350127	5T2	amp	Olfr1414	ENSMUSG00000042849	ENSG00000178586	OR6B3	#N/A
chr1	85050000	195150000	368	0.350127	5T2	amp	Olfr1415	ENSMUSG00000057464	ENSG00000178586	OR6B3	#N/A
chr1	85050000	195150000	368	0.350127	5T2	amp	Olfr1416	ENSMUSG00000067064	ENSG00000178586	OR6B3	#N/A
chr1	85050000	195150000	368	0.350127	5T2	amp	Olfr16	ENSMUSG00000037924	ENSG00000184155	OR10J5	#N/A
chr1	85050000	195150000	368	0.350127	5T2	amp	Olfr218	ENSMUSG00000046643	ENSG00000196266	OR10J3	#N/A
chr1	85050000	195150000	368	0.350127	5T2	amp	Olfr220	ENSMUSG00000066671	ENSG00000197532	OR6Y1	#N/A
chr1	85050000	195150000	368	0.350127	5T2	amp	Olfr231	ENSMUSG00000046486	ENSG00000180433	OR6K6	#N/A
chr1	85050000	195150000	368	0.350127	5T2	amp	Olfr248	ENSMUSG00000059503	ENSG00000279111	OR10X1	#N/A
chr1	85050000	195150000	368	0.350127	5T2	amp	Olfr414	ENSMUSG00000051509	ENSG00000186440	OR6P1	#N/A
chr1	85050000	195150000	368	0.350127	5T2	amp	Olfr417	ENSMUSG00000066672	ENSG00000279111	OR10X1	#N/A
chr1	85050000	195150000	368	0.350127	5T2	amp	Olfr418-ps1	#N/A	#N/A	#N/A	#N/A
chr1	85050000	195150000	368	0.350127	5T2	amp	Olfr419	ENSMUSG00000050788	ENSG00000198967	OR10Z1	#N/A
chr1	85050000	195150000	368	0.350127	5T2	amp	Olfr420	ENSMUSG00000055033	ENSG00000196171	OR6K2	#N/A
chr1	85050000	195150000	368	0.350127	5T2	amp	Olfr421-ps1	ENSMUSG00000091950	0	#N/A	#N/A
chr1	85050000	195150000	368	0.350127	5T2	amp	Olfr424	ENSMUSG00000051528	ENSG00000203757	OR6K3	#N/A
chr1	85050000	195150000	368	0.350127	5T2	amp	Olfr426	#N/A	#N/A	#N/A	#N/A
chr1	85050000	195150000	368	0.350127	5T2	amp	Olfr427	ENSMUSG00000059371	0	#N/A	#N/A
chr1	85050000	195150000	368	0.350127	5T2	amp	Olfr429	ENSMUSG00000049528	ENSG00000197403	OR6N1	#N/A
chr1	85050000	195150000	368	0.350127	5T2	amp	Olfr430	ENSMUSG00000050134	ENSG00000188340	OR6N2	#N/A
chr1	85050000	195150000	368	0.350127	5T2	amp	Olfr432	ENSMUSG00000047048	0	#N/A	#N/A
chr1	85050000	195150000	368	0.350127	5T2	amp	Olfr433	ENSMUSG00000045381	0	#N/A	#N/A
chr1	85050000	195150000	368	0.350127	5T2	amp	Opn3	ENSMUSG00000026525	ENSG00000054277	OPN3	#N/A
chr1	3150000	84750000	273	0.229561	5T2	amp	Oprk1	ENSMUSG00000025905	ENSG00000082556	OPRK1	#N/A
chr1	85050000	195150000	368	0.350127	5T2	amp	Optc	ENSMUSG00000010311	ENSG00000188770	OPTC	#N/A
chr1	3150000	84750000	273	0.229561	5T2	amp	Orc2	ENSMUSG00000026037	ENSG00000115942	ORC2	#N/A
chr1	3150000	84750000	273	0.229561	5T2	amp	Ormdl1	ENSMUSG00000026097	ENSG00000128699	ORMDL1	#N/A
chr1	3150000	84750000	273	0.229561	5T2	amp	Osgepl1	ENSMUSG00000026096	ENSG00000128694	OSGEPL1	#N/A
chr1	85050000	195150000	368	0.350127	5T2	amp	Otos	ENSMUSG00000044055	ENSG00000178602	OTOS	#N/A
chr1	85050000	195150000	368	0.350127	5T2	amp	Pam	ENSMUSG00000026335	ENSG00000145730	PAM	#N/A
chr1	85050000	195150000	368	0.350127	5T2	amp	Pappa2	ENSMUSG00000073530	ENSG00000116183	PAPPA2	#N/A
chr1	3150000	84750000	273	0.229561	5T2	amp	Paqr8	ENSMUSG00000025931	ENSG00000170915	PAQR8	#N/A
chr1	3150000	84750000	273	0.229561	5T2	amp	Pard3b	ENSMUSG00000052062	ENSG00000116117	PARD3B	#N/A
chr1	85050000	195150000	368	0.350127	5T2	amp	Parp1	ENSMUSG00000026496	ENSG00000143799	PARP1	#N/A
chr1	85050000	195150000	368	0.350127	5T2	amp	Pask	ENSMUSG00000026274	ENSG00000115687	PASK	#N/A
chr1	3150000	84750000	273	0.229561	5T2	amp	Pcmtd1	ENSMUSG00000051285	ENSG00000168300	PCMTD1	#N/A
chr1	85050000	195150000	368	0.350127	5T2	amp	Pcp4l1	ENSMUSG00000038370	ENSG00000248485	PCP4L1	#N/A
chr1	85050000	195150000	368	0.350127	5T2	amp	Pdc	ENSMUSG00000006007	ENSG00000116703	PDC	#N/A
chr1	85050000	195150000	368	0.350127	5T2	amp	Pdcd1	ENSMUSG00000026285	ENSG00000188389	PDCD1	#N/A
chr1	3150000	84750000	273	0.229561	5T2	amp	Pdcl3	ENSMUSG00000026078	ENSG00000115539	PDCL3	#N/A
chr1	85050000	195150000	368	0.350127	5T2	amp	Pde6d	ENSMUSG00000026239	ENSG00000156973	PDE6D	#N/A
chr1	85050000	195150000	368	0.350127	5T2	amp	Pea15a	ENSMUSG00000013698	ENSG00000162734	PEA15	#N/A
chr1	3150000	84750000	273	0.229561	5T2	amp	Pecr	ENSMUSG00000026189	ENSG00000115425	PECR	#N/A
chr1	85050000	195150000	368	0.350127	5T2	amp	Per2	ENSMUSG00000055866	ENSG00000132326	PER2	#N/A
chr1	85050000	195150000	368	0.350127	5T2	amp	Pex19	ENSMUSG00000003464	ENSG00000162735	PEX19	#N/A
chr1	85050000	195150000	368	0.350127	5T2	amp	Pfdn2	ENSMUSG00000006412	ENSG00000143256	PFDN2	#N/A
chr1	85050000	195150000	368	0.350127	5T2	amp	Pfkfb2	ENSMUSG00000026409	ENSG00000123836	PFKFB2	#N/A
chr1	3150000	84750000	273	0.229561	5T2	amp	Pgap1	ENSMUSG00000073678	ENSG00000197121	PGAP1	#N/A
chr1	3150000	84750000	273	0.229561	5T2	amp	Phf3	ENSMUSG00000048874	ENSG00000118482	PHF3	#N/A
chr1	85050000	195150000	368	0.350127	5T2	amp	Phlda3	ENSMUSG00000041801	ENSG00000174307	PHLDA3	#N/A
chr1	85050000	195150000	368	0.350127	5T2	amp	Phlpp1	ENSMUSG00000044340	ENSG00000081913	PHLPP1	#N/A
chr1	3150000	84750000	273	0.229561	5T2	amp	Pi15	ENSMUSG00000067780	ENSG00000137558	PI15	#N/A
chr1	3150000	84750000	273	0.229561	5T2	amp	Pid1	ENSMUSG00000045658	ENSG00000153823	PID1	#N/A
chr1	85050000	195150000	368	0.350127	5T2	amp	Pigc	ENSMUSG00000026698	ENSG00000135845	PIGC	#N/A
chr1	85050000	195150000	368	0.350127	5T2	amp	Pigm	ENSMUSG00000050229	ENSG00000143315	PIGM	#N/A
chr1	85050000	195150000	368	0.350127	5T2	amp	Pign	ENSMUSG00000056536	ENSG00000197563	PIGN	#N/A
chr1	85050000	195150000	368	0.350127	5T2	amp	Pigr	ENSMUSG00000026417	ENSG00000162896	PIGR	#N/A
chr1	3150000	84750000	273	0.229561	5T2	amp	Pih1d3	ENSMUSG00000026063	ENSG00000080572	PIH1D3	#N/A
chr1	85050000	195150000	368	0.350127	5T2	amp	Pik3c2b	ENSMUSG00000026447	ENSG00000133056	PIK3C2B	#N/A
chr1	3150000	84750000	273	0.229561	5T2	amp	Pikfyve	ENSMUSG00000025949	ENSG00000115020	PIKFYVE	#N/A
chr1	3150000	84750000	273	0.229561	5T2	amp	Pinc	ENSMUSG00000099877	0	#N/A	#N/A
chr1	3150000	84750000	273	0.229561	5T2	amp	Pkhd1	ENSMUSG00000043760	ENSG00000170927	PKHD1	#N/A
chr1	85050000	195150000	368	0.350127	5T2	amp	Pkp1	ENSMUSG00000026413	ENSG00000081277	PKP1	#N/A
chr1	85050000	195150000	368	0.350127	5T2	amp	Pla2g4a	ENSMUSG00000056220	ENSG00000116711	PLA2G4A	#N/A
chr1	3150000	84750000	273	0.229561	5T2	amp	Plcd4	ENSMUSG00000026173	ENSG00000115556	PLCD4	#N/A
chr1	3150000	84750000	273	0.229561	5T2	amp	Plcl1	ENSMUSG00000038349	ENSG00000115896	PLCL1	#N/A
chr1	85050000	195150000	368	0.350127	5T2	amp	Pld5	ENSMUSG00000055214	ENSG00000180287	PLD5	#N/A
chr1	85050000	195150000	368	0.350127	5T2	amp	Plekha6	ENSMUSG00000041757	ENSG00000143850	PLEKHA6	#N/A
chr1	3150000	84750000	273	0.229561	5T2	amp	Plekhb2	ENSMUSG00000026123	ENSG00000115762	PLEKHB2	#N/A
chr1	3150000	84750000	273	0.229561	5T2	amp	Plekhm3	ENSMUSG00000051344	ENSG00000178385	PLEKHM3	#N/A
chr1	85050000	195150000	368	0.350127	5T2	amp	Plxna2	ENSMUSG00000026640	ENSG00000076356	PLXNA2	#N/A
chr1	85050000	195150000	368	0.350127	5T2	amp	Pm20d1	ENSMUSG00000042251	ENSG00000162877	PM20D1	#N/A
chr1	3150000	84750000	273	0.229561	5T2	amp	Pnkd	ENSMUSG00000026179	ENSG00000127838	PNKD	#N/A
chr1	85050000	195150000	368	0.350127	5T2	amp	Pogk	ENSMUSG00000040596	ENSG00000143157	POGK	#N/A
chr1	85050000	195150000	368	0.350127	5T2	amp	Pou2f1	ENSMUSG00000026565	ENSG00000143190	POU2F1	#N/A
chr1	3150000	84750000	273	0.229561	5T2	amp	Pou3f3	ENSMUSG00000045515	ENSG00000198914	POU3F3	#N/A
chr1	85050000	195150000	368	0.350127	5T2	amp	Ppfia4	ENSMUSG00000026458	ENSG00000143847	PPFIA4	#N/A
chr1	3150000	84750000	273	0.229561	5T2	amp	Ppil3	ENSMUSG00000026035	ENSG00000240344	PPIL3	#N/A
chr1	85050000	195150000	368	0.350127	5T2	amp	Ppip5k2	ENSMUSG00000040648	ENSG00000145725	PPIP5K2	#N/A
chr1	85050000	195150000	368	0.350127	5T2	amp	Ppox	ENSMUSG00000062729	ENSG00000143224	PPOX	#N/A
chr1	85050000	195150000	368	0.350127	5T2	amp	Ppp1r12b	ENSMUSG00000073557	ENSG00000077157	PPP1R12B	#N/A
chr1	85050000	195150000	368	0.350127	5T2	amp	Ppp1r15b	ENSMUSG00000046062	ENSG00000158615	PPP1R15B	#N/A
chr1	3150000	84750000	273	0.229561	5T2	amp	Ppp1r42	ENSMUSG00000025916	ENSG00000178125	PPP1R42	#N/A
chr1	85050000	195150000	368	0.350127	5T2	amp	Ppp1r7	ENSMUSG00000026275	ENSG00000115685	PPP1R7	#N/A
chr1	85050000	195150000	368	0.350127	5T2	amp	Ppp2r5a	ENSMUSG00000026626	ENSG00000066027	PPP2R5A	#N/A
chr1	3150000	84750000	273	0.229561	5T2	amp	Prdm14	ENSMUSG00000042414	ENSG00000147596	PRDM14	#N/A
chr1	85050000	195150000	368	0.350127	5T2	amp	Prdx6	ENSMUSG00000026701	ENSG00000117592	PRDX6	#N/A
chr1	85050000	195150000	368	0.350127	5T2	amp	Prelp	ENSMUSG00000041577	ENSG00000188783	PRELP	#N/A
chr1	3150000	84750000	273	0.229561	5T2	amp	Prex2	ENSMUSG00000048960	ENSG00000046889	PREX2	#N/A
chr1	85050000	195150000	368	0.350127	5T2	amp	Prg4	ENSMUSG00000006014	ENSG00000116690	PRG4	#N/A
chr1	3150000	84750000	273	0.229561	5T2	amp	Prim2	ENSMUSG00000026134	ENSG00000146143	PRIM2	#N/A
chr1	3150000	84750000	273	0.229561	5T2	amp	Prkag3	ENSMUSG00000006542	ENSG00000115592	PRKAG3	#N/A
chr1	85050000	195150000	368	0.350127	5T2	amp	Prlh	ENSMUSG00000090550	ENSG00000071677	PRLH	#N/A
chr1	85050000	195150000	368	0.350127	5T2	amp	Prox1	ENSMUSG00000010175	ENSG00000117707	PROX1	#N/A
chr1	85050000	195150000	368	0.350127	5T2	amp	Prrc2c	ENSMUSG00000040225	ENSG00000117523	PRRC2C	#N/A
chr1	85050000	195150000	368	0.350127	5T2	amp	Prrx1	ENSMUSG00000026586	ENSG00000116132	PRRX1	#N/A
chr1	3150000	84750000	273	0.229561	5T2	amp	Prss39	ENSMUSG00000026125	0	#N/A	#N/A
chr1	3150000	84750000	273	0.229561	5T2	amp	Prss40	ENSMUSG00000037529	0	#N/A	#N/A
chr1	85050000	195150000	368	0.350127	5T2	amp	Prss56	ENSMUSG00000036480	ENSG00000237412	PRSS56	#N/A
chr1	85050000	195150000	368	0.350127	5T2	amp	Psen2	ENSMUSG00000010609	ENSG00000143801	PSEN2	#N/A
chr1	85050000	195150000	368	0.350127	5T2	amp	Psmd1	ENSMUSG00000026229	ENSG00000173692	PSMD1	#N/A
chr1	85050000	195150000	368	0.350127	5T2	amp	Ptgs2	ENSMUSG00000032487	ENSG00000073756	PTGS2	#N/A
chr1	3150000	84750000	273	0.229561	5T2	amp	Pth2r	ENSMUSG00000025946	ENSG00000144407	PTH2R	#N/A
chr1	85050000	195150000	368	0.350127	5T2	amp	Ptma	ENSMUSG00000026238	ENSG00000187514	PTMA	#N/A
chr1	3150000	84750000	273	0.229561	5T2	amp	Ptp4a1	ENSMUSG00000026064	ENSG00000112245	PTP4A1	#N/A
chr1	85050000	195150000	368	0.350127	5T2	amp	Ptpn14	ENSMUSG00000026604	ENSG00000152104	PTPN14	#N/A
chr1	3150000	84750000	273	0.229561	5T2	amp	Ptpn18	ENSMUSG00000026126	ENSG00000072135	PTPN18	#N/A
chr1	85050000	195150000	368	0.350127	5T2	amp	Ptpn4	ENSMUSG00000026384	ENSG00000088179	PTPN4	#N/A
chr1	85050000	195150000	368	0.350127	5T2	amp	Ptpn7	ENSMUSG00000031506	ENSG00000143851	PTPN7	#N/A
chr1	3150000	84750000	273	0.229561	5T2	amp	Ptprn	ENSMUSG00000026204	ENSG00000054356	PTPRN	#N/A
chr1	85050000	195150000	368	0.350127	5T2	amp	Ptprv	ENSMUSG00000097993	0	#N/A	#N/A
chr1	85050000	195150000	368	0.350127	5T2	amp	Pvrl4	ENSMUSG00000006411	ENSG00000143217	PVRL4	#N/A
chr1	85050000	195150000	368	0.350127	5T2	amp	Pycr2	ENSMUSG00000026520	ENSG00000255835	RP4-559A3.7	#N/A
chr1	85050000	195150000	368	0.350127	5T2	amp	Pydc3	ENSMUSG00000066677	0	#N/A	#N/A
chr1	85050000	195150000	368	0.350127	5T2	amp	Pydc4	ENSMUSG00000073491	0	#N/A	#N/A
chr1	85050000	195150000	368	0.350127	5T2	amp	Pyhin1	ENSMUSG00000043263	0	#N/A	#N/A
chr1	85050000	195150000	368	0.350127	5T2	amp	Qsox1	ENSMUSG00000033684	ENSG00000116260	QSOX1	#N/A
chr1	85050000	195150000	368	0.350127	5T2	amp	R3hdm1	ENSMUSG00000056211	ENSG00000048991	R3HDM1	#N/A
chr1	85050000	195150000	368	0.350127	5T2	amp	Rab17	ENSMUSG00000026304	ENSG00000124839	RAB17	#N/A
chr1	3150000	84750000	273	0.229561	5T2	amp	Rab23	ENSMUSG00000004768	ENSG00000112210	RAB23	#N/A
chr1	85050000	195150000	368	0.350127	5T2	amp	Rab3gap1	ENSMUSG00000036104	ENSG00000115839	RAB3GAP1	#N/A
chr1	85050000	195150000	368	0.350127	5T2	amp	Rab3gap2	ENSMUSG00000039318	ENSG00000118873	RAB3GAP2	#N/A
chr1	85050000	195150000	368	0.350127	5T2	amp	Rab7l1	#N/A	#N/A	#N/A	#N/A
chr1	85050000	195150000	368	0.350127	5T2	amp	Rabgap1l	ENSMUSG00000026721	ENSG00000152061	RABGAP1L	#N/A
chr1	85050000	195150000	368	0.350127	5T2	amp	Rabif	ENSMUSG00000042229	ENSG00000183155	RABIF	#N/A
chr1	85050000	195150000	368	0.350127	5T2	amp	Ralb	ENSMUSG00000004451	ENSG00000144118	RALB	#N/A
chr1	85050000	195150000	368	0.350127	5T2	amp	Ralgps2	ENSMUSG00000026594	ENSG00000116191	RALGPS2	#N/A
chr1	85050000	195150000	368	0.350127	5T2	amp	Ramp1	ENSMUSG00000034353	ENSG00000132329	RAMP1	#N/A
chr1	3150000	84750000	273	0.229561	5T2	amp	Raph1	ENSMUSG00000026014	ENSG00000173166	RAPH1	#N/A
chr1	85050000	195150000	368	0.350127	5T2	amp	Rasal2	ENSMUSG00000070565	ENSG00000075391	RASAL2	#N/A
chr1	85050000	195150000	368	0.350127	5T2	amp	Rassf5	ENSMUSG00000026430	ENSG00000266094	RASSF5	#N/A
chr1	3150000	84750000	273	0.229561	5T2	amp	Rb1cc1	ENSMUSG00000025907	ENSG00000023287	RB1CC1	#N/A
chr1	85050000	195150000	368	0.350127	5T2	amp	Rbbp5	ENSMUSG00000026439	ENSG00000117222	RBBP5	#N/A
chr1	85050000	195150000	368	0.350127	5T2	amp	Rbm44	ENSMUSG00000070732	ENSG00000177483	RBM44	#N/A
chr1	85050000	195150000	368	0.350127	5T2	amp	Rc3h1	ENSMUSG00000040423	ENSG00000135870	RC3H1	#N/A
chr1	85050000	195150000	368	0.350127	5T2	amp	Rcor3	ENSMUSG00000037395	ENSG00000117625	RCOR3	#N/A
chr1	85050000	195150000	368	0.350127	5T2	amp	Rcsd1	ENSMUSG00000040723	ENSG00000198771	RCSD1	#N/A
chr1	85050000	195150000	368	0.350127	5T2	amp	Rd3	ENSMUSG00000049353	ENSG00000198570	RD3	#N/A
chr1	3150000	84750000	273	0.229561	5T2	amp	Rdh10	ENSMUSG00000025921	ENSG00000121039	RDH10	#N/A
chr1	85050000	195150000	368	0.350127	5T2	amp	Ren1	ENSMUSG00000070645	ENSG00000143839	REN	#N/A
chr1	85050000	195150000	368	0.350127	5T2	amp	Ren2	#N/A	#N/A	#N/A	#N/A
chr1	3150000	84750000	273	0.229561	5T2	amp	Resp18	ENSMUSG00000033061	ENSG00000182698	RESP18	#N/A
chr1	3150000	84750000	273	0.229561	5T2	amp	Rev1	ENSMUSG00000026082	ENSG00000135945	REV1	#N/A
chr1	3150000	84750000	273	0.229561	5T2	amp	Rftn2	ENSMUSG00000025978	ENSG00000162944	RFTN2	#N/A
chr1	85050000	195150000	368	0.350127	5T2	amp	Rfwd2	ENSMUSG00000040782	ENSG00000143207	RFWD2	#N/A
chr1	3150000	84750000	273	0.229561	5T2	amp	Rfx8	ENSMUSG00000057173	ENSG00000196460	RFX8	#N/A
chr1	85050000	195150000	368	0.350127	5T2	amp	Rgl1	ENSMUSG00000026482	ENSG00000143344	RGL1	#N/A
chr1	85050000	195150000	368	0.350127	5T2	amp	Rgs1	ENSMUSG00000026358	ENSG00000090104	RGS1	#N/A
chr1	85050000	195150000	368	0.350127	5T2	amp	Rgs13	ENSMUSG00000051079	ENSG00000127074	RGS13	#N/A
chr1	85050000	195150000	368	0.350127	5T2	amp	Rgs16	ENSMUSG00000026475	ENSG00000143333	RGS16	#N/A
chr1	85050000	195150000	368	0.350127	5T2	amp	Rgs18	ENSMUSG00000026357	ENSG00000150681	RGS18	#N/A
chr1	85050000	195150000	368	0.350127	5T2	amp	Rgs2	ENSMUSG00000026360	ENSG00000116741	RGS2	#N/A
chr1	3150000	84750000	273	0.229561	5T2	amp	Rgs20	ENSMUSG00000002459	ENSG00000147509	RGS20	#N/A
chr1	85050000	195150000	368	0.350127	5T2	amp	Rgs4	ENSMUSG00000038530	ENSG00000117152	RGS4	#N/A
chr1	85050000	195150000	368	0.350127	5T2	amp	Rgs5	ENSMUSG00000026678	ENSG00000143248	RGS5	#N/A
chr1	85050000	195150000	368	0.350127	5T2	amp	Rgs7	ENSMUSG00000026527	ENSG00000182901	RGS7	#N/A
chr1	85050000	195150000	368	0.350127	5T2	amp	Rgs8	ENSMUSG00000042671	ENSG00000135824	RGS8	#N/A
chr1	85050000	195150000	368	0.350127	5T2	amp	Rgsl1	ENSMUSG00000042641	ENSG00000121446	RGSL1	#N/A
chr1	3150000	84750000	273	0.229561	5T2	amp	Rhbdd1	ENSMUSG00000026142	ENSG00000144468	RHBDD1	#N/A
chr1	3150000	84750000	273	0.229561	5T2	amp	Rims1	ENSMUSG00000041670	ENSG00000079841	RIMS1	#N/A
chr1	85050000	195150000	368	0.350127	5T2	amp	Rnasel	ENSMUSG00000066800	ENSG00000135828	RNASEL	#N/A
chr1	3150000	84750000	273	0.229561	5T2	amp	Rnf149	ENSMUSG00000048234	ENSG00000163162	RNF149	#N/A
chr1	85050000	195150000	368	0.350127	5T2	amp	Rnf152	ENSMUSG00000047496	ENSG00000176641	RNF152	#N/A
chr1	85050000	195150000	368	0.350127	5T2	amp	Rnf2	ENSMUSG00000026484	ENSG00000121481	RNF2	#N/A
chr1	3150000	84750000	273	0.229561	5T2	amp	Rnf25	ENSMUSG00000026171	ENSG00000163481	RNF25	#N/A
chr1	85050000	195150000	368	0.350127	5T2	amp	Rnpep	ENSMUSG00000041926	ENSG00000176393	RNPEP	#N/A
chr1	85050000	195150000	368	0.350127	5T2	amp	Rnpepl1	ENSMUSG00000026269	ENSG00000142327	RNPEPL1	#N/A
chr1	3150000	84750000	273	0.229561	5T2	amp	Rp1	ENSMUSG00000025900	ENSG00000104237	RP1	#N/A
chr1	3150000	84750000	273	0.229561	5T2	amp	Rpe	ENSMUSG00000026005	ENSG00000235376	RPEL1	#N/A
chr1	3150000	84750000	273	0.229561	5T2	amp	Rpl31	ENSMUSG00000073702	0	#N/A	#N/A
chr1	3150000	84750000	273	0.229561	5T2	amp	Rpl37a	ENSMUSG00000046330	ENSG00000197756	RPL37A	#N/A
chr1	3150000	84750000	273	0.229561	5T2	amp	Rpl7	ENSMUSG00000043716	ENSG00000147604	RPL7	#N/A
chr1	85050000	195150000	368	0.350127	5T2	amp	Rps6kc1	ENSMUSG00000089872	ENSG00000136643	RPS6KC1	#N/A
chr1	3150000	84750000	273	0.229561	5T2	amp	Rqcd1	ENSMUSG00000026174	ENSG00000144580	RQCD1	#N/A
chr1	85050000	195150000	368	0.350127	5T2	amp	Rrp15	ENSMUSG00000001305	ENSG00000067533	RRP15	#N/A
chr1	3150000	84750000	273	0.229561	5T2	amp	Rrs1	ENSMUSG00000061024	ENSG00000179041	RRS1	#N/A
chr1	3150000	84750000	273	0.229561	5T2	amp	Rufy4	ENSMUSG00000061815	ENSG00000188282	RUFY4	#N/A
chr1	85050000	195150000	368	0.350127	5T2	amp	Rxrg	ENSMUSG00000015843	ENSG00000143171	RXRG	#N/A
chr1	85050000	195150000	368	0.350127	5T2	amp	Sag	ENSMUSG00000056055	ENSG00000130561	SAG	#N/A
chr1	3150000	84750000	273	0.229561	5T2	amp	Satb2	ENSMUSG00000038331	ENSG00000119042	SATB2	#N/A
chr1	3150000	84750000	273	0.229561	5T2	amp	Sbspon	ENSMUSG00000032719	ENSG00000164764	SBSPON	#N/A
chr1	85050000	195150000	368	0.350127	5T2	amp	Scarna3a	ENSMUSG00000089536	ENSG00000252906	SCARNA3	#N/A
chr1	85050000	195150000	368	0.350127	5T2	amp	Scarna6	ENSMUSG00000089281	ENSG00000251791	SCARNA6	#N/A
chr1	85050000	195150000	368	0.350127	5T2	amp	Sccpdh	ENSMUSG00000038936	ENSG00000143653	SCCPDH	#N/A
chr1	3150000	84750000	273	0.229561	5T2	amp	Scg2	ENSMUSG00000050711	ENSG00000171951	SCG2	#N/A
chr1	85050000	195150000	368	0.350127	5T2	amp	Scly	ENSMUSG00000026307	ENSG00000132330	SCLY	#N/A
chr1	85050000	195150000	368	0.350127	5T2	amp	Sctr	ENSMUSG00000026387	ENSG00000080293	SCTR	#N/A
chr1	85050000	195150000	368	0.350127	5T2	amp	Scyl3	ENSMUSG00000026584	ENSG00000000457	SCYL3	#N/A
chr1	85050000	195150000	368	0.350127	5T2	amp	Sdccag8	ENSMUSG00000026504	ENSG00000054282	SDCCAG8	#N/A
chr1	85050000	195150000	368	0.350127	5T2	amp	Sde2	ENSMUSG00000038806	ENSG00000143751	SDE2	#N/A
chr1	3150000	84750000	273	0.229561	5T2	amp	Sdpr	ENSMUSG00000045954	ENSG00000168497	SDPR	#N/A
chr1	85050000	195150000	368	0.350127	5T2	amp	Sec16b	ENSMUSG00000026589	ENSG00000120341	SEC16B	#N/A
chr1	85050000	195150000	368	0.350127	5T2	amp	Sele	ENSMUSG00000026582	ENSG00000007908	SELE	#N/A
chr1	85050000	195150000	368	0.350127	5T2	amp	Sell	ENSMUSG00000026581	ENSG00000188404	SELL	#N/A
chr1	85050000	195150000	368	0.350127	5T2	amp	Selp	ENSMUSG00000026580	ENSG00000174175	SELP	#N/A
chr1	3150000	84750000	273	0.229561	5T2	amp	Sema4c	ENSMUSG00000026121	ENSG00000168758	SEMA4C	#N/A
chr1	85050000	195150000	368	0.350127	5T2	amp	Serpinb10	ENSMUSG00000092572	ENSG00000242550	SERPINB10	#N/A
chr1	85050000	195150000	368	0.350127	5T2	amp	Serpinb11	ENSMUSG00000026327	ENSG00000206072	SERPINB11	#N/A
chr1	85050000	195150000	368	0.350127	5T2	amp	Serpinb12	ENSMUSG00000059956	ENSG00000166634	SERPINB12	#N/A
chr1	85050000	195150000	368	0.350127	5T2	amp	Serpinb13	ENSMUSG00000048775	ENSG00000197641	SERPINB13	#N/A
chr1	85050000	195150000	368	0.350127	5T2	amp	Serpinb2	ENSMUSG00000062345	ENSG00000197632	SERPINB2	#N/A
chr1	85050000	195150000	368	0.350127	5T2	amp	Serpinb3a	ENSMUSG00000044594	ENSG00000057149	SERPINB3	#N/A
chr1	85050000	195150000	368	0.350127	5T2	amp	Serpinb3b	ENSMUSG00000073602	ENSG00000057149	SERPINB3	#N/A
chr1	85050000	195150000	368	0.350127	5T2	amp	Serpinb3c	ENSMUSG00000073601	ENSG00000057149	SERPINB3	#N/A
chr1	85050000	195150000	368	0.350127	5T2	amp	Serpinb3d	ENSMUSG00000058017	0	#N/A	#N/A
chr1	85050000	195150000	368	0.350127	5T2	amp	Serpinb5	ENSMUSG00000067006	ENSG00000206075	SERPINB5	#N/A
chr1	85050000	195150000	368	0.350127	5T2	amp	Serpinb7	ENSMUSG00000067001	ENSG00000166396	SERPINB7	#N/A
chr1	85050000	195150000	368	0.350127	5T2	amp	Serpinb8	ENSMUSG00000026315	ENSG00000166401	SERPINB8	#N/A
chr1	85050000	195150000	368	0.350127	5T2	amp	Serpinc1	ENSMUSG00000026715	ENSG00000117601	SERPINC1	#N/A
chr1	3150000	84750000	273	0.229561	5T2	amp	Serpine2	ENSMUSG00000026249	ENSG00000135919	SERPINE2	#N/A
chr1	85050000	195150000	368	0.350127	5T2	amp	Sertad4	ENSMUSG00000016262	ENSG00000082497	SERTAD4	#N/A
chr1	85050000	195150000	368	0.350127	5T2	amp	Sft2d2	ENSMUSG00000040848	ENSG00000213064	SFT2D2	#N/A
chr1	3150000	84750000	273	0.229561	5T2	amp	Sgk3	ENSMUSG00000025915	ENSG00000104205	SGK3	#N/A
chr1	3150000	84750000	273	0.229561	5T2	amp	Sgol2	#N/A	#N/A	#N/A	#N/A
chr1	3150000	84750000	273	0.229561	5T2	amp	Sgpp2	ENSMUSG00000032908	ENSG00000163082	SGPP2	#N/A
chr1	85050000	195150000	368	0.350127	5T2	amp	Sh2d1b1	ENSMUSG00000102418	ENSG00000198574	SH2D1B	#N/A
chr1	85050000	195150000	368	0.350127	5T2	amp	Sh2d1b2	ENSMUSG00000073494	ENSG00000198574	SH2D1B	#N/A
chr1	85050000	195150000	368	0.350127	5T2	amp	Sh3bp4	ENSMUSG00000036206	ENSG00000130147	SH3BP4	#N/A
chr1	85050000	195150000	368	0.350127	5T2	amp	Shcbp1l	ENSMUSG00000042708	ENSG00000157060	SHCBP1L	#N/A
chr1	85050000	195150000	368	0.350127	5T2	amp	Shisa4	ENSMUSG00000041889	ENSG00000198892	SHISA4	#N/A
chr1	85050000	195150000	368	0.350127	5T2	amp	Slamf1	ENSMUSG00000015316	ENSG00000117090	SLAMF1	#N/A
chr1	85050000	195150000	368	0.350127	5T2	amp	Slamf6	ENSMUSG00000015314	ENSG00000162739	SLAMF6	#N/A
chr1	85050000	195150000	368	0.350127	5T2	amp	Slamf7	ENSMUSG00000038179	ENSG00000026751	SLAMF7	#N/A
chr1	85050000	195150000	368	0.350127	5T2	amp	Slamf8	ENSMUSG00000053318	ENSG00000158714	SLAMF8	#N/A
chr1	85050000	195150000	368	0.350127	5T2	amp	Slamf9	ENSMUSG00000026548	ENSG00000162723	SLAMF9	#N/A
chr1	3150000	84750000	273	0.229561	5T2	amp	Slc11a1	ENSMUSG00000026177	ENSG00000018280	SLC11A1	#N/A
chr1	85050000	195150000	368	0.350127	5T2	amp	Slc19a2	ENSMUSG00000040918	ENSG00000117479	SLC19A2	#N/A
chr1	3150000	84750000	273	0.229561	5T2	amp	Slc19a3	ENSMUSG00000038496	ENSG00000135917	SLC19A3	#N/A
chr1	3150000	84750000	273	0.229561	5T2	amp	Slc23a3	ENSMUSG00000026205	ENSG00000213901	SLC23A3	#N/A
chr1	85050000	195150000	368	0.350127	5T2	amp	Slc26a9	ENSMUSG00000042268	ENSG00000174502	SLC26A9	#N/A
chr1	85050000	195150000	368	0.350127	5T2	amp	Slc30a1	ENSMUSG00000037434	ENSG00000170385	SLC30A1	#N/A
chr1	85050000	195150000	368	0.350127	5T2	amp	Slc30a10	ENSMUSG00000026614	ENSG00000196660	SLC30A10	#N/A
chr1	85050000	195150000	368	0.350127	5T2	amp	Slc35f5	ENSMUSG00000026342	ENSG00000115084	SLC35F5	#N/A
chr1	3150000	84750000	273	0.229561	5T2	amp	Slc39a10	ENSMUSG00000025986	ENSG00000196950	SLC39A10	#N/A
chr1	3150000	84750000	273	0.229561	5T2	amp	Slc40a1	ENSMUSG00000025993	ENSG00000138449	SLC40A1	#N/A
chr1	85050000	195150000	368	0.350127	5T2	amp	Slc41a1	ENSMUSG00000013275	ENSG00000133065	SLC41A1	#N/A
chr1	3150000	84750000	273	0.229561	5T2	amp	Slc4a3	ENSMUSG00000006576	ENSG00000114923	SLC4A3	#N/A
chr1	3150000	84750000	273	0.229561	5T2	amp	Slc9a2	ENSMUSG00000026062	ENSG00000115616	SLC9A2	#N/A
chr1	3150000	84750000	273	0.229561	5T2	amp	Slc9a4	ENSMUSG00000026065	ENSG00000180251	SLC9A4	#N/A
chr1	85050000	195150000	368	0.350127	5T2	amp	Slco4c1	ENSMUSG00000040693	ENSG00000173930	SLCO4C1	#N/A
chr1	3150000	84750000	273	0.229561	5T2	amp	Slco5a1	ENSMUSG00000025938	ENSG00000137571	SLCO5A1	#N/A
chr1	85050000	195150000	368	0.350127	5T2	amp	Slco6b1	ENSMUSG00000045463	0	#N/A	#N/A
chr1	85050000	195150000	368	0.350127	5T2	amp	Slco6c1	ENSMUSG00000026331	ENSG00000205359	SLCO6A1	#N/A
chr1	85050000	195150000	368	0.350127	5T2	amp	Slco6d1	ENSMUSG00000026336	ENSG00000205359	SLCO6A1	#N/A
chr1	3150000	84750000	273	0.229561	5T2	amp	Smap1	ENSMUSG00000026155	ENSG00000112305	SMAP1	#N/A
chr1	3150000	84750000	273	0.229561	5T2	amp	Smarcal1	ENSMUSG00000039354	ENSG00000138375	SMARCAL1	#N/A
chr1	85050000	195150000	368	0.350127	5T2	amp	Smg7	ENSMUSG00000042772	ENSG00000116698	SMG7	#N/A
chr1	85050000	195150000	368	0.350127	5T2	amp	Smyd2	ENSMUSG00000026603	ENSG00000143499	SMYD2	#N/A
chr1	85050000	195150000	368	0.350127	5T2	amp	Smyd3	ENSMUSG00000055067	ENSG00000185420	SMYD3	#N/A
chr1	85050000	195150000	368	0.350127	5T2	amp	Sned1	ENSMUSG00000047793	ENSG00000162804	SNED1	#N/A
chr1	3150000	84750000	273	0.229561	5T2	amp	Snhg6	ENSMUSG00000098234	0	#N/A	#N/A
chr1	85050000	195150000	368	0.350127	5T2	amp	Snora36b	ENSMUSG00000077571	ENSG00000222370	SNORA36B	#N/A
chr1	3150000	84750000	273	0.229561	5T2	amp	Snora41	ENSMUSG00000064602	ENSG00000207406	SNORA41	#N/A
chr1	85050000	195150000	368	0.350127	5T2	amp	Snora75	ENSMUSG00000064837	ENSG00000206885	SNORA75	#N/A
chr1	3150000	84750000	273	0.229561	5T2	amp	Snord11	ENSMUSG00000089093	ENSG00000238317	SNORD11	#N/A
chr1	85050000	195150000	368	0.350127	5T2	amp	Snord47	ENSMUSG00000064968	0	#N/A	#N/A
chr1	3150000	84750000	273	0.229561	5T2	amp	Snord70	ENSMUSG00000077345	ENSG00000212534	SNORD70	#N/A
chr1	85050000	195150000	368	0.350127	5T2	amp	Snord82	ENSMUSG00000064823	ENSG00000202400	SNORD82	#N/A
chr1	3150000	84750000	273	0.229561	5T2	amp	Snord87	ENSMUSG00000093178	ENSG00000254341	SNORD87	#N/A
chr1	3150000	84750000	273	0.229561	5T2	amp	Snord89	ENSMUSG00000077704	ENSG00000212283	SNORD89	#N/A
chr1	85050000	195150000	368	0.350127	5T2	amp	Snrpe	ENSMUSG00000090553	ENSG00000182004	SNRPE	#N/A
chr1	3150000	84750000	273	0.229561	5T2	amp	Sntg1	ENSMUSG00000025909	ENSG00000147481	SNTG1	#N/A
chr1	85050000	195150000	368	0.350127	5T2	amp	Soat1	ENSMUSG00000026600	ENSG00000057252	SOAT1	#N/A
chr1	85050000	195150000	368	0.350127	5T2	amp	Sox13	ENSMUSG00000070643	ENSG00000143842	SOX13	#N/A
chr1	3150000	84750000	273	0.229561	5T2	amp	Sox17	ENSMUSG00000025902	ENSG00000164736	SOX17	#N/A
chr1	85050000	195150000	368	0.350127	5T2	amp	Sp100	ENSMUSG00000026222	ENSG00000185404	SP140L	#N/A
chr1	85050000	195150000	368	0.350127	5T2	amp	Sp110	ENSMUSG00000070034	ENSG00000280755	AC009950.1	#N/A
chr1	85050000	195150000	368	0.350127	5T2	amp	Sp140	ENSMUSG00000070031	ENSG00000079263	SP140	#N/A
chr1	3150000	84750000	273	0.229561	5T2	amp	Spag16	ENSMUSG00000053153	ENSG00000144451	SPAG16	#N/A
chr1	85050000	195150000	368	0.350127	5T2	amp	Spata17	ENSMUSG00000026611	ENSG00000162814	SPATA17	#N/A
chr1	85050000	195150000	368	0.350127	5T2	amp	Spata3	ENSMUSG00000026226	ENSG00000173699	SPATA3	#N/A
chr1	3150000	84750000	273	0.229561	5T2	amp	Spats2l	ENSMUSG00000038305	ENSG00000196141	SPATS2L	#N/A
chr1	3150000	84750000	273	0.229561	5T2	amp	Speg	ENSMUSG00000026207	ENSG00000072195	SPEG	#N/A
chr1	3150000	84750000	273	0.229561	5T2	amp	Sphkap	ENSMUSG00000026163	ENSG00000153820	SPHKAP	#N/A
chr1	85050000	195150000	368	0.350127	5T2	amp	Spp2	ENSMUSG00000026295	ENSG00000072080	SPP2	#N/A
chr1	85050000	195150000	368	0.350127	5T2	amp	Spta1	ENSMUSG00000026532	ENSG00000163554	SPTA1	#N/A
chr1	85050000	195150000	368	0.350127	5T2	amp	Srgap2	ENSMUSG00000026425	ENSG00000196369	SRGAP2B	#N/A
chr1	85050000	195150000	368	0.350127	5T2	amp	Srp9	ENSMUSG00000026511	ENSG00000143742	SRP9	#N/A
chr1	3150000	84750000	273	0.229561	5T2	amp	St18	ENSMUSG00000033740	ENSG00000147488	ST18	#N/A
chr1	85050000	195150000	368	0.350127	5T2	amp	St8sia4	ENSMUSG00000040710	ENSG00000113532	ST8SIA4	#N/A
chr1	3150000	84750000	273	0.229561	5T2	amp	Stat1	ENSMUSG00000026104	ENSG00000115415	STAT1	#N/A
chr1	3150000	84750000	273	0.229561	5T2	amp	Stat4	ENSMUSG00000062939	ENSG00000138378	STAT4	#N/A
chr1	3150000	84750000	273	0.229561	5T2	amp	Stau2	ENSMUSG00000025920	ENSG00000040341	STAU2	#N/A
chr1	85050000	195150000	368	0.350127	5T2	amp	Steap3	ENSMUSG00000026389	ENSG00000115107	STEAP3	#N/A
chr1	3150000	84750000	273	0.229561	5T2	amp	Stk11ip	ENSMUSG00000026213	ENSG00000144589	STK11IP	#N/A
chr1	3150000	84750000	273	0.229561	5T2	amp	Stk16	ENSMUSG00000026201	ENSG00000115661	STK16	#N/A
chr1	3150000	84750000	273	0.229561	5T2	amp	Stk17b	ENSMUSG00000026094	ENSG00000081320	STK17B	#N/A
chr1	85050000	195150000	368	0.350127	5T2	amp	Stk25	ENSMUSG00000026277	ENSG00000115694	STK25	#N/A
chr1	3150000	84750000	273	0.229561	5T2	amp	Stk36	ENSMUSG00000033276	ENSG00000163482	STK36	#N/A
chr1	3150000	84750000	273	0.229561	5T2	amp	Stradb	ENSMUSG00000026027	ENSG00000082146	STRADB	#N/A
chr1	85050000	195150000	368	0.350127	5T2	amp	Stx6	ENSMUSG00000026470	ENSG00000135823	STX6	#N/A
chr1	85050000	195150000	368	0.350127	5T2	amp	Suco	ENSMUSG00000040297	ENSG00000094975	SUCO	#N/A
chr1	3150000	84750000	273	0.229561	5T2	amp	Sulf1	ENSMUSG00000016918	ENSG00000137573	SULF1	#N/A
chr1	3150000	84750000	273	0.229561	5T2	amp	Sumo1	ENSMUSG00000026021	ENSG00000116030	SUMO1	#N/A
chr1	85050000	195150000	368	0.350127	5T2	amp	Susd4	ENSMUSG00000038576	ENSG00000143502	SUSD4	#N/A
chr1	85050000	195150000	368	0.350127	5T2	amp	Swt1	ENSMUSG00000052748	ENSG00000116668	SWT1	#N/A
chr1	85050000	195150000	368	0.350127	5T2	amp	Syt14	ENSMUSG00000016200	ENSG00000143469	SYT14	#N/A
chr1	85050000	195150000	368	0.350127	5T2	amp	Syt2	ENSMUSG00000026452	ENSG00000143858	SYT2	#N/A
chr1	85050000	195150000	368	0.350127	5T2	amp	Tada1	ENSMUSG00000026563	ENSG00000152382	TADA1	#N/A
chr1	85050000	195150000	368	0.350127	5T2	amp	Taf1a	ENSMUSG00000072258	ENSG00000143498	TAF1A	#N/A
chr1	85050000	195150000	368	0.350127	5T2	amp	Tagln2	ENSMUSG00000026547	ENSG00000158710	TAGLN2	#N/A
chr1	85050000	195150000	368	0.350127	5T2	amp	Tatdn3	ENSMUSG00000026632	ENSG00000203705	TATDN3	#N/A
chr1	3150000	84750000	273	0.229561	5T2	amp	Tbc1d8	ENSMUSG00000003134	ENSG00000204634	TBC1D8	#N/A
chr1	85050000	195150000	368	0.350127	5T2	amp	Tbx19	ENSMUSG00000026572	ENSG00000143178	TBX19	#N/A
chr1	3150000	84750000	273	0.229561	5T2	amp	Tceb1	ENSMUSG00000079658	ENSG00000154582	TCEB1	#N/A
chr1	85050000	195150000	368	0.350127	5T2	amp	Tdrd5	ENSMUSG00000060985	ENSG00000162782	TDRD5	#N/A
chr1	85050000	195150000	368	0.350127	5T2	amp	Teddm1	#N/A	#N/A	#N/A	#N/A
chr1	3150000	84750000	273	0.229561	5T2	amp	Terf1	ENSMUSG00000025925	ENSG00000147601	TERF1	#N/A
chr1	3150000	84750000	273	0.229561	5T2	amp	Tex30	ENSMUSG00000026049	ENSG00000151287	TEX30	#N/A
chr1	85050000	195150000	368	0.350127	5T2	amp	Tex35	ENSMUSG00000026592	ENSG00000240021	TEX35	#N/A
chr1	3150000	84750000	273	0.229561	5T2	amp	Tfap2b	ENSMUSG00000025927	ENSG00000008196	TFAP2B	#N/A
chr1	3150000	84750000	273	0.229561	5T2	amp	Tfap2d	ENSMUSG00000042596	ENSG00000008197	TFAP2D	#N/A
chr1	85050000	195150000	368	0.350127	5T2	amp	Tfb2m	ENSMUSG00000026492	ENSG00000162851	TFB2M	#N/A
chr1	85050000	195150000	368	0.350127	5T2	amp	Tfcp2l1	ENSMUSG00000026380	ENSG00000115112	TFCP2L1	#N/A
chr1	85050000	195150000	368	0.350127	5T2	amp	Tgfb2	ENSMUSG00000039239	ENSG00000092969	TGFB2	#N/A
chr1	3150000	84750000	273	0.229561	5T2	amp	Tgfbrap1	ENSMUSG00000070939	ENSG00000135966	TGFBRAP1	#N/A
chr1	85050000	195150000	368	0.350127	5T2	amp	Thap4	ENSMUSG00000026279	ENSG00000176946	THAP4	#N/A
chr1	85050000	195150000	368	0.350127	5T2	amp	Thsd7b	ENSMUSG00000042581	ENSG00000144229	THSD7B	#N/A
chr1	85050000	195150000	368	0.350127	5T2	amp	Timm17a	ENSMUSG00000062580	ENSG00000134375	TIMM17A	#N/A
chr1	85050000	195150000	368	0.350127	5T2	amp	Tiprl	ENSMUSG00000040843	ENSG00000143155	TIPRL	#N/A
chr1	85050000	195150000	368	0.350127	5T2	amp	Tlr5	ENSMUSG00000079164	ENSG00000187554	TLR5	#N/A
chr1	3150000	84750000	273	0.229561	5T2	amp	Tm4sf20	ENSMUSG00000026149	ENSG00000168955	TM4SF20	#N/A
chr1	3150000	84750000	273	0.229561	5T2	amp	Tmbim1	ENSMUSG00000006301	ENSG00000135926	TMBIM1	#N/A
chr1	85050000	195150000	368	0.350127	5T2	amp	Tmcc2	ENSMUSG00000042066	ENSG00000133069	TMCC2	#N/A
chr1	85050000	195150000	368	0.350127	5T2	amp	Tmco1	ENSMUSG00000052428	ENSG00000143183	TMCO1	#N/A
chr1	3150000	84750000	273	0.229561	5T2	amp	Tmeff2	ENSMUSG00000026109	ENSG00000144339	TMEFF2	#N/A
chr1	3150000	84750000	273	0.229561	5T2	amp	Tmem131	ENSMUSG00000026116	ENSG00000075568	TMEM131	#N/A
chr1	3150000	84750000	273	0.229561	5T2	amp	Tmem14a	ENSMUSG00000025933	ENSG00000096092	TMEM14A	#N/A
chr1	85050000	195150000	368	0.350127	5T2	amp	Tmem163	ENSMUSG00000026347	ENSG00000152128	TMEM163	#N/A
chr1	3150000	84750000	273	0.229561	5T2	amp	Tmem169	ENSMUSG00000026188	ENSG00000163449	TMEM169	#N/A
chr1	85050000	195150000	368	0.350127	5T2	amp	Tmem177	ENSMUSG00000036975	ENSG00000144120	TMEM177	#N/A
chr1	3150000	84750000	273	0.229561	5T2	amp	Tmem182	ENSMUSG00000079588	ENSG00000170417	TMEM182	#N/A
chr1	85050000	195150000	368	0.350127	5T2	amp	Tmem183a	ENSMUSG00000042305	ENSG00000163444	TMEM183A	#N/A
chr1	85050000	195150000	368	0.350127	5T2	amp	Tmem185b	ENSMUSG00000098923	ENSG00000226479	TMEM185B	#N/A
chr1	3150000	84750000	273	0.229561	5T2	amp	Tmem194b	ENSMUSG00000043015	ENSG00000189362	NEMP2	#N/A
chr1	3150000	84750000	273	0.229561	5T2	amp	Tmem198	ENSMUSG00000051703	ENSG00000188760	TMEM198	#N/A
chr1	85050000	195150000	368	0.350127	5T2	amp	Tmem206	ENSMUSG00000026627	ENSG00000065600	TMEM206	#N/A
chr1	3150000	84750000	273	0.229561	5T2	amp	Tmem237	ENSMUSG00000038079	ENSG00000155755	TMEM237	#N/A
chr1	85050000	195150000	368	0.350127	5T2	amp	Tmem37	ENSMUSG00000050777	ENSG00000171227	TMEM37	#N/A
chr1	85050000	195150000	368	0.350127	5T2	amp	Tmem63a	ENSMUSG00000026519	ENSG00000196187	TMEM63A	#N/A
chr1	3150000	84750000	273	0.229561	5T2	amp	Tmem70	ENSMUSG00000025940	ENSG00000175606	TMEM70	#N/A
chr1	85050000	195150000	368	0.350127	5T2	amp	Tmem81	ENSMUSG00000048174	ENSG00000174529	TMEM81	#N/A
chr1	85050000	195150000	368	0.350127	5T2	amp	Tmem9	ENSMUSG00000026411	ENSG00000116857	TMEM9	#N/A
chr1	85050000	195150000	368	0.350127	5T2	amp	Tnfrsf11a	ENSMUSG00000026321	ENSG00000141655	TNFRSF11A	#N/A
chr1	85050000	195150000	368	0.350127	5T2	amp	Tnfsf18	ENSMUSG00000066755	ENSG00000120337	TNFSF18	#N/A
chr1	85050000	195150000	368	0.350127	5T2	amp	Tnfsf4	ENSMUSG00000026700	ENSG00000117586	TNFSF4	#N/A
chr1	85050000	195150000	368	0.350127	5T2	amp	Tnn	ENSMUSG00000026725	ENSG00000120332	TNN	#N/A
chr1	85050000	195150000	368	0.350127	5T2	amp	Tnni1	ENSMUSG00000026418	ENSG00000159173	TNNI1	#N/A
chr1	85050000	195150000	368	0.350127	5T2	amp	Tnnt2	ENSMUSG00000026414	ENSG00000118194	TNNT2	#N/A
chr1	3150000	84750000	273	0.229561	5T2	amp	Tnp1	ENSMUSG00000026182	ENSG00000118245	TNP1	#N/A
chr1	85050000	195150000	368	0.350127	5T2	amp	Tnr	ENSMUSG00000015829	ENSG00000116147	TNR	#N/A
chr1	3150000	84750000	273	0.229561	5T2	amp	Tns1	ENSMUSG00000055322	ENSG00000079308	TNS1	#N/A
chr1	85050000	195150000	368	0.350127	5T2	amp	Tomm40l	ENSMUSG00000005674	ENSG00000158882	TOMM40L	#N/A
chr1	85050000	195150000	368	0.350127	5T2	amp	Tor1aip1	ENSMUSG00000026466	ENSG00000143337	TOR1AIP1	#N/A
chr1	85050000	195150000	368	0.350127	5T2	amp	Tor1aip2	ENSMUSG00000050565	ENSG00000169905	TOR1AIP2	#N/A
chr1	85050000	195150000	368	0.350127	5T2	amp	Tor3a	ENSMUSG00000060519	ENSG00000186283	TOR3A	#N/A
chr1	3150000	84750000	273	0.229561	5T2	amp	Tpp2	ENSMUSG00000041763	ENSG00000134900	TPP2	#N/A
chr1	85050000	195150000	368	0.350127	5T2	amp	Traf3ip1	ENSMUSG00000034292	ENSG00000204104	TRAF3IP1	#N/A
chr1	85050000	195150000	368	0.350127	5T2	amp	Traf3ip3	ENSMUSG00000037318	ENSG00000009790	TRAF3IP3	#N/A
chr1	85050000	195150000	368	0.350127	5T2	amp	Traf5	ENSMUSG00000026637	ENSG00000082512	TRAF5	#N/A
chr1	3150000	84750000	273	0.229561	5T2	amp	Trak2	ENSMUSG00000026028	ENSG00000115993	TRAK2	#N/A
chr1	3150000	84750000	273	0.229561	5T2	amp	Tram1	ENSMUSG00000025935	ENSG00000067167	TRAM1	#N/A
chr1	3150000	84750000	273	0.229561	5T2	amp	Tram2	ENSMUSG00000041779	ENSG00000065308	TRAM2	#N/A
chr1	3150000	84750000	273	0.229561	5T2	amp	Trip12	ENSMUSG00000026219	ENSG00000153827	TRIP12	#N/A
chr1	85050000	195150000	368	0.350127	5T2	amp	Trmt1l	ENSMUSG00000053286	ENSG00000121486	TRMT1L	#N/A
chr1	85050000	195150000	368	0.350127	5T2	amp	Trove2	ENSMUSG00000018199	ENSG00000116747	TROVE2	#N/A
chr1	85050000	195150000	368	0.350127	5T2	amp	Trp53bp2	ENSMUSG00000026510	ENSG00000143514	TP53BP2	#N/A
chr1	3150000	84750000	273	0.229561	5T2	amp	Trpa1	ENSMUSG00000032769	ENSG00000104321	TRPA1	#N/A
chr1	85050000	195150000	368	0.350127	5T2	amp	Trpm8	ENSMUSG00000036251	ENSG00000144481	TRPM8	#N/A
chr1	85050000	195150000	368	0.350127	5T2	amp	Tsen15	ENSMUSG00000014980	ENSG00000198860	TSEN15	#N/A
chr1	3150000	84750000	273	0.229561	5T2	amp	Tsga10	ENSMUSG00000060771	ENSG00000135951	TSGA10	#N/A
chr1	85050000	195150000	368	0.350127	5T2	amp	Tsn	ENSMUSG00000026374	ENSG00000211460	TSN	#N/A
chr1	85050000	195150000	368	0.350127	5T2	amp	Tstd1	ENSMUSG00000103711	ENSG00000215845	TSTD1	#N/A
chr1	3150000	84750000	273	0.229561	5T2	amp	Ttll4	ENSMUSG00000033257	ENSG00000135912	TTLL4	#N/A
chr1	3150000	84750000	273	0.229561	5T2	amp	Tuba4a	ENSMUSG00000026202	ENSG00000127824	TUBA4A	#N/A
chr1	85050000	195150000	368	0.350127	5T2	amp	Twist2	ENSMUSG00000007805	ENSG00000233608	TWIST2	#N/A
chr1	3150000	84750000	273	0.229561	5T2	amp	Txndc9	ENSMUSG00000058407	ENSG00000115514	TXNDC9	#N/A
chr1	3150000	84750000	273	0.229561	5T2	amp	Tyw5	ENSMUSG00000048495	ENSG00000162971	TYW5	#N/A
chr1	85050000	195150000	368	0.350127	5T2	amp	Uap1	ENSMUSG00000026670	ENSG00000117143	UAP1	#N/A
chr1	85050000	195150000	368	0.350127	5T2	amp	Ube2f	ENSMUSG00000034343	ENSG00000184182	UBE2F	#N/A
chr1	85050000	195150000	368	0.350127	5T2	amp	Ube2t	ENSMUSG00000026429	ENSG00000077152	UBE2T	#N/A
chr1	3150000	84750000	273	0.229561	5T2	amp	Ube2w	ENSMUSG00000025939	ENSG00000104343	UBE2W	#N/A
chr1	85050000	195150000	368	0.350127	5T2	amp	Ubxn4	ENSMUSG00000026353	ENSG00000144224	UBXN4	#N/A
chr1	85050000	195150000	368	0.350127	5T2	amp	Uchl5	ENSMUSG00000018189	ENSG00000116750	UCHL5	#N/A
chr1	85050000	195150000	368	0.350127	5T2	amp	Uck2	ENSMUSG00000026558	ENSG00000143179	UCK2	#N/A
chr1	85050000	195150000	368	0.350127	5T2	amp	Ufc1	ENSMUSG00000062963	ENSG00000143222	UFC1	#N/A
chr1	3150000	84750000	273	0.229561	5T2	amp	Uggt1	ENSMUSG00000037470	ENSG00000136731	UGGT1	#N/A
chr1	85050000	195150000	368	0.350127	5T2	amp	Ugt1a1	ENSMUSG00000089960	ENSG00000241635	UGT1A1	#N/A
chr1	85050000	195150000	368	0.350127	5T2	amp	Ugt1a10	ENSMUSG00000090165	ENSG00000242366	UGT1A8	#N/A
chr1	85050000	195150000	368	0.350127	5T2	amp	Ugt1a2	ENSMUSG00000090171	ENSG00000244474	UGT1A4	#N/A
chr1	85050000	195150000	368	0.350127	5T2	amp	Ugt1a5	ENSMUSG00000089943	ENSG00000244474	UGT1A4	#N/A
chr1	85050000	195150000	368	0.350127	5T2	amp	Ugt1a6a	ENSMUSG00000054545	0	#N/A	#N/A
chr1	85050000	195150000	368	0.350127	5T2	amp	Ugt1a6b	ENSMUSG00000090145	0	#N/A	#N/A
chr1	85050000	195150000	368	0.350127	5T2	amp	Ugt1a7c	ENSMUSG00000090124	0	#N/A	#N/A
chr1	85050000	195150000	368	0.350127	5T2	amp	Ugt1a9	ENSMUSG00000090175	ENSG00000242366	UGT1A8	#N/A
chr1	85050000	195150000	368	0.350127	5T2	amp	Uhmk1	ENSMUSG00000026667	ENSG00000152332	UHMK1	#N/A
chr1	3150000	84750000	273	0.229561	5T2	amp	Unc50	ENSMUSG00000026111	ENSG00000115446	UNC50	#N/A
chr1	3150000	84750000	273	0.229561	5T2	amp	Unc80	ENSMUSG00000055567	ENSG00000144406	UNC80	#N/A
chr1	85050000	195150000	368	0.350127	5T2	amp	Usf1	ENSMUSG00000026641	ENSG00000158773	USF1	#N/A
chr1	85050000	195150000	368	0.350127	5T2	amp	Ush2a	ENSMUSG00000026609	ENSG00000042781	USH2A	#N/A
chr1	85050000	195150000	368	0.350127	5T2	amp	Usp21	ENSMUSG00000053483	ENSG00000143258	USP21	#N/A
chr1	3150000	84750000	273	0.229561	5T2	amp	Usp37	ENSMUSG00000033364	ENSG00000135913	USP37	#N/A
chr1	85050000	195150000	368	0.350127	5T2	amp	Usp40	ENSMUSG00000005501	ENSG00000085982	USP40	#N/A
chr1	3150000	84750000	273	0.229561	5T2	amp	Utp14b	ENSMUSG00000079470	ENSG00000253797	UTP14C	#N/A
chr1	3150000	84750000	273	0.229561	5T2	amp	Uxs1	ENSMUSG00000057363	ENSG00000115652	UXS1	#N/A
chr1	85050000	195150000	368	0.350127	5T2	amp	Vamp4	ENSMUSG00000026696	ENSG00000117533	VAMP4	#N/A
chr1	85050000	195150000	368	0.350127	5T2	amp	Vangl2	ENSMUSG00000026556	ENSG00000162738	VANGL2	#N/A
chr1	85050000	195150000	368	0.350127	5T2	amp	Vash2	ENSMUSG00000037568	ENSG00000143494	VASH2	#N/A
chr1	3150000	84750000	273	0.229561	5T2	amp	Vcpip1	ENSMUSG00000045210	ENSG00000175073	VCPIP1	#N/A
chr1	3150000	84750000	273	0.229561	5T2	amp	Vil1	ENSMUSG00000026175	ENSG00000127831	VIL1	#N/A
chr1	85050000	195150000	368	0.350127	5T2	amp	Vmn1r1	ENSMUSG00000091013	0	#N/A	#N/A
chr1	85050000	195150000	368	0.350127	5T2	amp	Vps4b	ENSMUSG00000009907	ENSG00000119541	VPS4B	#N/A
chr1	85050000	195150000	368	0.350127	5T2	amp	Vsig8	ENSMUSG00000049598	ENSG00000243284	VSIG8	#N/A
chr1	3150000	84750000	273	0.229561	5T2	amp	Vwc2l	ENSMUSG00000045648	ENSG00000174453	VWC2L	#N/A
chr1	3150000	84750000	273	0.229561	5T2	amp	Wdfy1	ENSMUSG00000073643	ENSG00000085449	WDFY1	#N/A
chr1	3150000	84750000	273	0.229561	5T2	amp	Wdr12	ENSMUSG00000026019	ENSG00000138442	WDR12	#N/A
chr1	85050000	195150000	368	0.350127	5T2	amp	Wdr26	ENSMUSG00000038733	ENSG00000162923	WDR26	#N/A
chr1	85050000	195150000	368	0.350127	5T2	amp	Wdr64	ENSMUSG00000026523	ENSG00000162843	WDR64	#N/A
chr1	3150000	84750000	273	0.229561	5T2	amp	Wdr75	ENSMUSG00000025995	ENSG00000115368	WDR75	#N/A
chr1	3150000	84750000	273	0.229561	5T2	amp	Wnt10a	ENSMUSG00000026167	ENSG00000135925	WNT10A	#N/A
chr1	3150000	84750000	273	0.229561	5T2	amp	Wnt6	ENSMUSG00000033227	ENSG00000115596	WNT6	#N/A
chr1	85050000	195150000	368	0.350127	5T2	amp	Xcl1	ENSMUSG00000026573	ENSG00000143185	XCL2	#N/A
chr1	3150000	84750000	273	0.229561	5T2	amp	Xkr4	ENSMUSG00000051951	ENSG00000206579	XKR4	#N/A
chr1	3150000	84750000	273	0.229561	5T2	amp	Xkr9	ENSMUSG00000067813	ENSG00000221947	XKR9	#N/A
chr1	85050000	195150000	368	0.350127	5T2	amp	Xpr1	ENSMUSG00000026469	ENSG00000143324	XPR1	#N/A
chr1	3150000	84750000	273	0.229561	5T2	amp	Xrcc5	ENSMUSG00000026187	ENSG00000079246	XRCC5	#N/A
chr1	85050000	195150000	368	0.350127	5T2	amp	Yod1	ENSMUSG00000046404	ENSG00000180667	YOD1	#N/A
chr1	3150000	84750000	273	0.229561	5T2	amp	Zap70	ENSMUSG00000026117	ENSG00000115085	ZAP70	#N/A
chr1	85050000	195150000	368	0.350127	5T2	amp	Zbed6	ENSMUSG00000102049	ENSG00000257315	ZBED6	#N/A
chr1	85050000	195150000	368	0.350127	5T2	amp	Zbtb18	ENSMUSG00000063659	ENSG00000179456	ZBTB18	#N/A
chr1	85050000	195150000	368	0.350127	5T2	amp	Zbtb37	ENSMUSG00000043467	ENSG00000185278	ZBTB37	#N/A
chr1	85050000	195150000	368	0.350127	5T2	amp	Zbtb41	ENSMUSG00000033964	ENSG00000177888	ZBTB41	#N/A
chr1	85050000	195150000	368	0.350127	5T2	amp	Zc3h11a	ENSMUSG00000102976	ENSG00000058673	ZC3H11A	#N/A
chr1	85050000	195150000	368	0.350127	5T2	amp	Zcchc2	ENSMUSG00000038866	ENSG00000141664	ZCCHC2	#N/A
chr1	3150000	84750000	273	0.229561	5T2	amp	Zdbf2	ENSMUSG00000027520	ENSG00000204186	ZDBF2	#N/A
chr1	3150000	84750000	273	0.229561	5T2	amp	Zfand2b	ENSMUSG00000026197	ENSG00000158552	ZFAND2B	#N/A
chr1	3150000	84750000	273	0.229561	5T2	amp	Zfp142	ENSMUSG00000026135	ENSG00000115568	ZNF142	#N/A
chr1	85050000	195150000	368	0.350127	5T2	amp	Zfp281	ENSMUSG00000041483	ENSG00000162702	ZNF281	#N/A
chr1	3150000	84750000	273	0.229561	5T2	amp	Zfp451	ENSMUSG00000042197	ENSG00000112200	ZNF451	#N/A
chr1	85050000	195150000	368	0.350127	5T2	amp	Zfp648	ENSMUSG00000066797	ENSG00000179930	ZNF648	#N/A
chr1	85050000	195150000	368	0.350127	5T2	amp	Zp3r	ENSMUSG00000042554	0	#N/A	#N/A
chr1	85050000	195150000	368	0.350127	5T2	amp	Zranb3	ENSMUSG00000036086	ENSG00000121988	ZRANB3	#N/A
chr10	46050000	130350000	281	0.314747	5T2	amp	March9	#N/A	#N/A	#N/A	#N/A
chr10	46050000	130350000	281	0.314747	5T2	amp	Sept10	#N/A	#N/A	#N/A	#N/A
chr10	46050000	130350000	281	0.314747	5T2	amp	1190007I07Rik	ENSMUSG00000063320	ENSG00000204954	C12orf73	#N/A
chr10	46050000	130350000	281	0.314747	5T2	amp	1500009L16Rik	ENSMUSG00000087651	ENSG00000235162	C12orf75	#N/A
chr10	46050000	130350000	281	0.314747	5T2	amp	1600002K03Rik	ENSMUSG00000035595	ENSG00000228300	C19orf24	#N/A
chr10	46050000	130350000	281	0.314747	5T2	amp	1700009J07Rik	ENSMUSG00000096573	0	#N/A	#N/A
chr10	46050000	130350000	281	0.314747	5T2	amp	1700010J16Rik	ENSMUSG00000100314	0	#N/A	#N/A
chr10	46050000	130350000	281	0.314747	5T2	amp	1700012D01Rik	#N/A	#N/A	#N/A	#N/A
chr10	3150000	16050000	44	0.344619	5T2	amp	1700016L04Rik	#N/A	#N/A	#N/A	#N/A
chr10	46050000	130350000	281	0.314747	5T2	amp	1700017N19Rik	ENSMUSG00000056912	ENSG00000165805	C12orf50	#N/A
chr10	46050000	130350000	281	0.314747	5T2	amp	1700020G17Rik	ENSMUSG00000101801	0	#N/A	#N/A
chr10	46050000	130350000	281	0.314747	5T2	amp	1700023F02Rik	ENSMUSG00000100000	0	#N/A	#N/A
chr10	46050000	130350000	281	0.314747	5T2	amp	1700025F24Rik	ENSMUSG00000100558	0	#N/A	#N/A
chr10	46050000	130350000	281	0.314747	5T2	amp	1700028I16Rik	ENSMUSG00000056821	0	#N/A	#N/A
chr10	46050000	130350000	281	0.314747	5T2	amp	1700030O20Rik	ENSMUSG00000100198	0	#N/A	#N/A
chr10	46050000	130350000	281	0.314747	5T2	amp	1700040L02Rik	ENSMUSG00000019945	ENSG00000183346	C10orf107	#N/A
chr10	46050000	130350000	281	0.314747	5T2	amp	1700049L16Rik	ENSMUSG00000043859	0	#N/A	#N/A
chr10	3150000	16050000	44	0.344619	5T2	amp	1700052N19Rik	#N/A	#N/A	#N/A	#N/A
chr10	46050000	130350000	281	0.314747	5T2	amp	1700058G18Rik	#N/A	#N/A	#N/A	#N/A
chr10	46050000	130350000	281	0.314747	5T2	amp	1700064J06Rik	ENSMUSG00000100681	0	#N/A	#N/A
chr10	46050000	130350000	281	0.314747	5T2	amp	1700094J05Rik	ENSMUSG00000101695	0	#N/A	#N/A
chr10	46050000	130350000	281	0.314747	5T2	amp	1700113H08Rik	ENSMUSG00000047129	ENSG00000179088	C12orf42	#N/A
chr10	46050000	130350000	281	0.314747	5T2	amp	1810014B01Rik	ENSMUSG00000097412	0	#N/A	#N/A
chr10	46050000	130350000	281	0.314747	5T2	amp	1810043G02Rik	ENSMUSG00000020284	ENSG00000160226	C21orf2	#N/A
chr10	46050000	130350000	281	0.314747	5T2	amp	2010107G23Rik	ENSMUSG00000020083	ENSG00000171224	C10orf35	#N/A
chr10	46050000	130350000	281	0.314747	5T2	amp	2210404O07Rik	#N/A	#N/A	#N/A	#N/A
chr10	46050000	130350000	281	0.314747	5T2	amp	2210417K05Rik	#N/A	#N/A	#N/A	#N/A
chr10	46050000	130350000	281	0.314747	5T2	amp	2310011J03Rik	ENSMUSG00000020133	ENSG00000119559	C19orf25	#N/A
chr10	46050000	130350000	281	0.314747	5T2	amp	2310015B20Rik	#N/A	#N/A	#N/A	#N/A
chr10	46050000	130350000	281	0.314747	5T2	amp	2310039L15Rik	ENSMUSG00000100550	0	#N/A	#N/A
chr10	46050000	130350000	281	0.314747	5T2	amp	2310050B05Rik	#N/A	#N/A	#N/A	#N/A
chr10	46050000	130350000	281	0.314747	5T2	amp	2510003E04Rik	#N/A	#N/A	#N/A	#N/A
chr10	46050000	130350000	281	0.314747	5T2	amp	2610008E11Rik	ENSMUSG00000060301	0	#N/A	#N/A
chr10	46050000	130350000	281	0.314747	5T2	amp	2610028H24Rik	ENSMUSG00000009114	ENSG00000160298	C21orf58	#N/A
chr10	46050000	130350000	281	0.314747	5T2	amp	4632428N05Rik	ENSMUSG00000020101	ENSG00000107738	C10orf54	#N/A
chr10	46050000	130350000	281	0.314747	5T2	amp	4921513I03Rik	ENSMUSG00000044544	0	#N/A	#N/A
chr10	46050000	130350000	281	0.314747	5T2	amp	4930404N11Rik	ENSMUSG00000020234	ENSG00000183397	C19orf71	#N/A
chr10	46050000	130350000	281	0.314747	5T2	amp	4930430F08Rik	ENSMUSG00000046567	ENSG00000133641	C12orf29	#N/A
chr10	46050000	130350000	281	0.314747	5T2	amp	4930467K11Rik	ENSMUSG00000097370	0	#N/A	#N/A
chr10	46050000	130350000	281	0.314747	5T2	amp	4930473O22Rik	#N/A	#N/A	#N/A	#N/A
chr10	46050000	130350000	281	0.314747	5T2	amp	4930483K19Rik	ENSMUSG00000086241	0	#N/A	#N/A
chr10	46050000	130350000	281	0.314747	5T2	amp	4930486F22Rik	ENSMUSG00000085435	0	#N/A	#N/A
chr10	46050000	130350000	281	0.314747	5T2	amp	4930503E24Rik	#N/A	#N/A	#N/A	#N/A
chr10	46050000	130350000	281	0.314747	5T2	amp	4930507D05Rik	ENSMUSG00000097129	0	#N/A	#N/A
chr10	46050000	130350000	281	0.314747	5T2	amp	4930545H06Rik	#N/A	#N/A	#N/A	#N/A
chr10	46050000	130350000	281	0.314747	5T2	amp	4930556N09Rik	#N/A	#N/A	#N/A	#N/A
chr10	46050000	130350000	281	0.314747	5T2	amp	4930564G21Rik	#N/A	#N/A	#N/A	#N/A
chr10	3150000	16050000	44	0.344619	5T2	amp	4930567K20Rik	#N/A	#N/A	#N/A	#N/A
chr10	46050000	130350000	281	0.314747	5T2	amp	4932415G12Rik	#N/A	#N/A	#N/A	#N/A
chr10	46050000	130350000	281	0.314747	5T2	amp	4933407G14Rik	#N/A	#N/A	#N/A	#N/A
chr10	46050000	130350000	281	0.314747	5T2	amp	4933408J17Rik	ENSMUSG00000097407	0	#N/A	#N/A
chr10	46050000	130350000	281	0.314747	5T2	amp	4933411E08Rik	#N/A	#N/A	#N/A	#N/A
chr10	46050000	130350000	281	0.314747	5T2	amp	4933411G06Rik	ENSMUSG00000062224	0	#N/A	#N/A
chr10	46050000	130350000	281	0.314747	5T2	amp	4933412E12Rik	#N/A	#N/A	#N/A	#N/A
chr10	46050000	130350000	281	0.314747	5T2	amp	4933416C03Rik	ENSMUSG00000074734	ENSG00000102387	TAF7L	#N/A
chr10	46050000	130350000	281	0.314747	5T2	amp	4933440J02Rik	ENSMUSG00000097082	0	#N/A	#N/A
chr10	46050000	130350000	281	0.314747	5T2	amp	5730420D15Rik	ENSMUSG00000097766	0	#N/A	#N/A
chr10	46050000	130350000	281	0.314747	5T2	amp	9130017N09Rik	#N/A	#N/A	#N/A	#N/A
chr10	46050000	130350000	281	0.314747	5T2	amp	9230102K24Rik	#N/A	#N/A	#N/A	#N/A
chr10	46050000	130350000	281	0.314747	5T2	amp	9230105E05Rik	ENSMUSG00000090191	0	#N/A	#N/A
chr10	46050000	130350000	281	0.314747	5T2	amp	9530003J23Rik	ENSMUSG00000020177	ENSG00000090382	LYZ	#N/A
chr10	46050000	130350000	281	0.314747	5T2	amp	A130077B15Rik	#N/A	#N/A	#N/A	#N/A
chr10	46050000	130350000	281	0.314747	5T2	amp	A230046K03Rik	ENSMUSG00000034560	ENSG00000136051	KIAA1033	#N/A
chr10	46050000	130350000	281	0.314747	5T2	amp	A330049N07Rik	#N/A	#N/A	#N/A	#N/A
chr10	3150000	16050000	44	0.344619	5T2	amp	A630066F11Rik	#N/A	#N/A	#N/A	#N/A
chr10	46050000	130350000	281	0.314747	5T2	amp	A930009A15Rik	ENSMUSG00000092210	0	#N/A	#N/A
chr10	46050000	130350000	281	0.314747	5T2	amp	Abca7	ENSMUSG00000035722	ENSG00000064687	ABCA7	#N/A
chr10	46050000	130350000	281	0.314747	5T2	amp	Abhd17a	ENSMUSG00000003346	ENSG00000129968	ABHD17A	#N/A
chr10	46050000	130350000	281	0.314747	5T2	amp	Acss3	ENSMUSG00000035948	ENSG00000111058	ACSS3	#N/A
chr10	46050000	130350000	281	0.314747	5T2	amp	Actr6	ENSMUSG00000019948	ENSG00000075089	ACTR6	#N/A
chr10	46050000	130350000	281	0.314747	5T2	amp	Adamts14	ENSMUSG00000059901	ENSG00000138316	ADAMTS14	#N/A
chr10	46050000	130350000	281	0.314747	5T2	amp	Adamtsl5	ENSMUSG00000043822	ENSG00000185761	ADAMTSL5	#N/A
chr10	46050000	130350000	281	0.314747	5T2	amp	Adarb1	ENSMUSG00000020262	ENSG00000197381	ADARB1	#N/A
chr10	3150000	16050000	44	0.344619	5T2	amp	Adat2	ENSMUSG00000019808	ENSG00000189007	ADAT2	#N/A
chr10	46050000	130350000	281	0.314747	5T2	amp	Adat3	ENSMUSG00000035370	ENSG00000213638	ADAT3	#N/A
chr10	3150000	16050000	44	0.344619	5T2	amp	Adgb	ENSMUSG00000050994	ENSG00000118492	ADGB	#N/A
chr10	46050000	130350000	281	0.314747	5T2	amp	Ado	ENSMUSG00000057134	ENSG00000181915	ADO	#N/A
chr10	46050000	130350000	281	0.314747	5T2	amp	Adora2a	ENSMUSG00000020178	ENSG00000258555	SPECC1L-ADORA2A	#N/A
chr10	46050000	130350000	281	0.314747	5T2	amp	Aes	ENSMUSG00000054452	ENSG00000104964	AES	#N/A
chr10	46050000	130350000	281	0.314747	5T2	amp	Agap2	ENSMUSG00000025422	ENSG00000135439	AGAP2	#N/A
chr10	46050000	130350000	281	0.314747	5T2	amp	Agpat3	ENSMUSG00000001211	ENSG00000160216	AGPAT3	#N/A
chr10	46050000	130350000	281	0.314747	5T2	amp	AI597468	#N/A	#N/A	#N/A	#N/A
chr10	46050000	130350000	281	0.314747	5T2	amp	Aifm2	ENSMUSG00000020085	ENSG00000042286	AIFM2	#N/A
chr10	3150000	16050000	44	0.344619	5T2	amp	Aig1	ENSMUSG00000019806	ENSG00000146416	AIG1	#N/A
chr10	46050000	130350000	281	0.314747	5T2	amp	Aire	ENSMUSG00000000731	ENSG00000160224	AIRE	#N/A
chr10	3150000	16050000	44	0.344619	5T2	amp	Akap12	ENSMUSG00000038587	ENSG00000131016	AKAP12	#N/A
chr10	46050000	130350000	281	0.314747	5T2	amp	Aldh1l2	ENSMUSG00000020256	ENSG00000136010	ALDH1L2	#N/A
chr10	46050000	130350000	281	0.314747	5T2	amp	Alx1	ENSMUSG00000036602	ENSG00000180318	ALX1	#N/A
chr10	46050000	130350000	281	0.314747	5T2	amp	Amdhd1	ENSMUSG00000015890	ENSG00000139344	AMDHD1	#N/A
chr10	46050000	130350000	281	0.314747	5T2	amp	Amh	ENSMUSG00000035262	ENSG00000104899	AMH	#N/A
chr10	46050000	130350000	281	0.314747	5T2	amp	Anapc16	ENSMUSG00000020107	ENSG00000166295	ANAPC16	#N/A
chr10	46050000	130350000	281	0.314747	5T2	amp	Ank3	ENSMUSG00000069601	ENSG00000151150	ANK3	#N/A
chr10	46050000	130350000	281	0.314747	5T2	amp	Ankrd24	ENSMUSG00000054708	ENSG00000089847	ANKRD24	#N/A
chr10	46050000	130350000	281	0.314747	5T2	amp	Ankrd52	ENSMUSG00000014498	ENSG00000139645	ANKRD52	#N/A
chr10	46050000	130350000	281	0.314747	5T2	amp	Anks1b	ENSMUSG00000058589	ENSG00000185046	ANKS1B	#N/A
chr10	46050000	130350000	281	0.314747	5T2	amp	Ano4	ENSMUSG00000035189	ENSG00000151572	ANO4	#N/A
chr10	46050000	130350000	281	0.314747	5T2	amp	Ap3d1	ENSMUSG00000020198	ENSG00000065000	AP3D1	#N/A
chr10	46050000	130350000	281	0.314747	5T2	amp	Apaf1	ENSMUSG00000019979	ENSG00000120868	APAF1	#N/A
chr10	46050000	130350000	281	0.314747	5T2	amp	Apba3	ENSMUSG00000004931	ENSG00000011132	APBA3	#N/A
chr10	46050000	130350000	281	0.314747	5T2	amp	Apc2	ENSMUSG00000020135	ENSG00000115266	APC2	#N/A
chr10	46050000	130350000	281	0.314747	5T2	amp	Apof	ENSMUSG00000047631	ENSG00000175336	APOF	#N/A
chr10	46050000	130350000	281	0.314747	5T2	amp	Apon	ENSMUSG00000051716	0	#N/A	#N/A
chr10	46050000	130350000	281	0.314747	5T2	amp	Appl2	ENSMUSG00000020263	ENSG00000136044	APPL2	#N/A
chr10	46050000	130350000	281	0.314747	5T2	amp	Arhgap9	ENSMUSG00000040345	ENSG00000123329	ARHGAP9	#N/A
chr10	46050000	130350000	281	0.314747	5T2	amp	Arhgef25	ENSMUSG00000019467	ENSG00000240771	ARHGEF25	#N/A
chr10	46050000	130350000	281	0.314747	5T2	amp	Arid3a	ENSMUSG00000019564	ENSG00000116017	ARID3A	#N/A
chr10	46050000	130350000	281	0.314747	5T2	amp	Arid5b	ENSMUSG00000019947	ENSG00000150347	ARID5B	#N/A
chr10	46050000	130350000	281	0.314747	5T2	amp	Arl1	ENSMUSG00000060904	ENSG00000120805	ARL1	#N/A
chr10	46050000	130350000	281	0.314747	5T2	amp	Ascc1	ENSMUSG00000044475	ENSG00000138303	ASCC1	#N/A
chr10	46050000	130350000	281	0.314747	5T2	amp	Ascc3	ENSMUSG00000038774	ENSG00000112249	ASCC3	#N/A
chr10	46050000	130350000	281	0.314747	5T2	amp	Ascl1	ENSMUSG00000020052	ENSG00000139352	ASCL1	#N/A
chr10	46050000	130350000	281	0.314747	5T2	amp	Ascl4	ENSMUSG00000085111	ENSG00000187855	ASCL4	#N/A
chr10	46050000	130350000	281	0.314747	5T2	amp	Asf1a	ENSMUSG00000019857	ENSG00000111875	ASF1A	#N/A
chr10	46050000	130350000	281	0.314747	5T2	amp	Atcay	ENSMUSG00000034958	ENSG00000167654	ATCAY	#N/A
chr10	46050000	130350000	281	0.314747	5T2	amp	Atoh7	ENSMUSG00000036816	ENSG00000179774	ATOH7	#N/A
chr10	46050000	130350000	281	0.314747	5T2	amp	Atp2b1	ENSMUSG00000019943	ENSG00000070961	ATP2B1	#N/A
chr10	46050000	130350000	281	0.314747	5T2	amp	Atp5b	ENSMUSG00000025393	ENSG00000110955	ATP5B	#N/A
chr10	46050000	130350000	281	0.314747	5T2	amp	Atp5d	ENSMUSG00000003072	ENSG00000099624	ATP5D	#N/A
chr10	46050000	130350000	281	0.314747	5T2	amp	Atp8b3	ENSMUSG00000003341	ENSG00000130270	ATP8B3	#N/A
chr10	46050000	130350000	281	0.314747	5T2	amp	Atxn7l3b	ENSMUSG00000074748	ENSG00000253719	ATXN7L3B	#N/A
chr10	46050000	130350000	281	0.314747	5T2	amp	AU041133	ENSMUSG00000078435	0	#N/A	#N/A
chr10	46050000	130350000	281	0.314747	5T2	amp	Avil	ENSMUSG00000025432	ENSG00000135407	AVIL	#N/A
chr10	46050000	130350000	281	0.314747	5T2	amp	Avpr1a	ENSMUSG00000020123	ENSG00000166148	AVPR1A	#N/A
chr10	3150000	16050000	44	0.344619	5T2	amp	B230208H11Rik	ENSMUSG00000097378	0	#N/A	#N/A
chr10	46050000	130350000	281	0.314747	5T2	amp	B4galnt1	ENSMUSG00000006731	ENSG00000135454	B4GALNT1	#N/A
chr10	46050000	130350000	281	0.314747	5T2	amp	Baz2a	ENSMUSG00000040054	ENSG00000076108	BAZ2A	#N/A
chr10	46050000	130350000	281	0.314747	5T2	amp	BB019430	ENSMUSG00000091526	0	#N/A	#N/A
chr10	46050000	130350000	281	0.314747	5T2	amp	Bbs10	ENSMUSG00000035759	ENSG00000179941	BBS10	#N/A
chr10	46050000	130350000	281	0.314747	5T2	amp	BC005764	#N/A	#N/A	#N/A	#N/A
chr10	3150000	16050000	44	0.344619	5T2	amp	BC020402	#N/A	#N/A	#N/A	#N/A
chr10	46050000	130350000	281	0.314747	5T2	amp	BC025920	ENSMUSG00000074862	0	#N/A	#N/A
chr10	46050000	130350000	281	0.314747	5T2	amp	BC030307	#N/A	#N/A	#N/A	#N/A
chr10	46050000	130350000	281	0.314747	5T2	amp	BC048403	ENSMUSG00000053684	ENSG00000174206	C12orf66	#N/A
chr10	46050000	130350000	281	0.314747	5T2	amp	BC089597	ENSMUSG00000074639	ENSG00000139547	RDH16	#N/A
chr10	46050000	130350000	281	0.314747	5T2	amp	Bc1	#N/A	#N/A	#N/A	#N/A
chr10	46050000	130350000	281	0.314747	5T2	amp	Best3	ENSMUSG00000020169	ENSG00000127325	BEST3	#N/A
chr10	46050000	130350000	281	0.314747	5T2	amp	Bicc1	ENSMUSG00000014329	ENSG00000122870	BICC1	#N/A
chr10	46050000	130350000	281	0.314747	5T2	amp	Bloc1s1	ENSMUSG00000090247	ENSG00000135441	BLOC1S1	#N/A
chr10	46050000	130350000	281	0.314747	5T2	amp	Bpifc	ENSMUSG00000050108	ENSG00000184459	BPIFC	#N/A
chr10	46050000	130350000	281	0.314747	5T2	amp	Bsg	ENSMUSG00000023175	ENSG00000172270	BSG	#N/A
chr10	46050000	130350000	281	0.314747	5T2	amp	Btbd11	ENSMUSG00000020042	ENSG00000151136	BTBD11	#N/A
chr10	46050000	130350000	281	0.314747	5T2	amp	Btbd2	ENSMUSG00000003344	ENSG00000133243	BTBD2	#N/A
chr10	46050000	130350000	281	0.314747	5T2	amp	C130030K03Rik	#N/A	#N/A	#N/A	#N/A
chr10	46050000	130350000	281	0.314747	5T2	amp	C2cd4c	ENSMUSG00000045912	ENSG00000183186	C2CD4C	#N/A
chr10	46050000	130350000	281	0.314747	5T2	amp	C330046G13Rik	#N/A	#N/A	#N/A	#N/A
chr10	46050000	130350000	281	0.314747	5T2	amp	C730027H18Rik	#N/A	#N/A	#N/A	#N/A
chr10	46050000	130350000	281	0.314747	5T2	amp	Cabin1	ENSMUSG00000020196	ENSG00000099991	CABIN1	#N/A
chr10	46050000	130350000	281	0.314747	5T2	amp	Cactin	ENSMUSG00000034889	ENSG00000105298	CACTIN	#N/A
chr10	46050000	130350000	281	0.314747	5T2	amp	Cand1	ENSMUSG00000020114	ENSG00000111530	CAND1	#N/A
chr10	46050000	130350000	281	0.314747	5T2	amp	Caps2	ENSMUSG00000035694	ENSG00000180881	CAPS2	#N/A
chr10	46050000	130350000	281	0.314747	5T2	amp	Casp14	ENSMUSG00000005355	ENSG00000105141	CASP14	#N/A
chr10	46050000	130350000	281	0.314747	5T2	amp	Ccar1	ENSMUSG00000020074	ENSG00000060339	CCAR1	#N/A
chr10	46050000	130350000	281	0.314747	5T2	amp	Ccdc105	ENSMUSG00000078442	ENSG00000160994	CCDC105	#N/A
chr10	46050000	130350000	281	0.314747	5T2	amp	Ccdc138	ENSMUSG00000038010	ENSG00000163006	CCDC138	#N/A
chr10	3150000	16050000	44	0.344619	5T2	amp	Ccdc170	ENSMUSG00000019767	ENSG00000120262	CCDC170	#N/A
chr10	46050000	130350000	281	0.314747	5T2	amp	Ccdc38	ENSMUSG00000036168	ENSG00000165972	CCDC38	#N/A
chr10	46050000	130350000	281	0.314747	5T2	amp	Ccdc41	#N/A	#N/A	#N/A	#N/A
chr10	46050000	130350000	281	0.314747	5T2	amp	Ccdc53	ENSMUSG00000020056	ENSG00000120860	CCDC53	#N/A
chr10	46050000	130350000	281	0.314747	5T2	amp	Ccdc59	ENSMUSG00000019897	ENSG00000133773	CCDC59	#N/A
chr10	46050000	130350000	281	0.314747	5T2	amp	Ccer1	ENSMUSG00000047025	ENSG00000197651	CCER1	#N/A
chr10	46050000	130350000	281	0.314747	5T2	amp	Cct2	ENSMUSG00000034024	ENSG00000166226	CCT2	#N/A
chr10	46050000	130350000	281	0.314747	5T2	amp	Cd63	ENSMUSG00000025351	ENSG00000135404	CD63	#N/A
chr10	46050000	130350000	281	0.314747	5T2	amp	Cdc34	ENSMUSG00000020307	ENSG00000099804	CDC34	#N/A
chr10	46050000	130350000	281	0.314747	5T2	amp	Cdh23	ENSMUSG00000012819	ENSG00000107736	CDH23	#N/A
chr10	46050000	130350000	281	0.314747	5T2	amp	Cdk1	ENSMUSG00000019942	ENSG00000170312	CDK1	#N/A
chr10	46050000	130350000	281	0.314747	5T2	amp	Cdk17	ENSMUSG00000020015	ENSG00000059758	CDK17	#N/A
chr10	46050000	130350000	281	0.314747	5T2	amp	Cdk2	ENSMUSG00000025358	ENSG00000123374	CDK2	#N/A
chr10	46050000	130350000	281	0.314747	5T2	amp	Celf5	ENSMUSG00000034818	ENSG00000161082	CELF5	#N/A
chr10	46050000	130350000	281	0.314747	5T2	amp	Cep290	ENSMUSG00000019971	ENSG00000198707	CEP290	#N/A
chr10	46050000	130350000	281	0.314747	5T2	amp	Cep85l	ENSMUSG00000038594	ENSG00000111860	CEP85L	#N/A
chr10	46050000	130350000	281	0.314747	5T2	amp	Cfd	ENSMUSG00000061780	ENSG00000197766	CFD	#N/A
chr10	46050000	130350000	281	0.314747	5T2	amp	Chchd10	ENSMUSG00000049422	ENSG00000250479	CHCHD10	#N/A
chr10	46050000	130350000	281	0.314747	5T2	amp	Chpt1	ENSMUSG00000060002	ENSG00000111666	CHPT1	#N/A
chr10	46050000	130350000	281	0.314747	5T2	amp	Chst11	ENSMUSG00000034612	ENSG00000171310	CHST11	#N/A
chr10	46050000	130350000	281	0.314747	5T2	amp	Chst3	ENSMUSG00000057337	ENSG00000122863	CHST3	#N/A
chr10	46050000	130350000	281	0.314747	5T2	amp	Cirbp	ENSMUSG00000045193	ENSG00000099622	CIRBP	#N/A
chr10	46050000	130350000	281	0.314747	5T2	amp	Cisd1	ENSMUSG00000037710	ENSG00000122873	CISD1	#N/A
chr10	46050000	130350000	281	0.314747	5T2	amp	Ckap4	ENSMUSG00000046841	ENSG00000136026	CKAP4	#N/A
chr10	3150000	16050000	44	0.344619	5T2	amp	Cnksr3	ENSMUSG00000015202	ENSG00000153721	CNKSR3	#N/A
chr10	46050000	130350000	281	0.314747	5T2	amp	Cnn2	ENSMUSG00000004665	ENSG00000064666	CNN2	#N/A
chr10	46050000	130350000	281	0.314747	5T2	amp	Cnot2	ENSMUSG00000020166	ENSG00000111596	CNOT2	#N/A
chr10	46050000	130350000	281	0.314747	5T2	amp	Cnpy2	ENSMUSG00000025381	ENSG00000257727	CNPY2	#N/A
chr10	46050000	130350000	281	0.314747	5T2	amp	Col13a1	ENSMUSG00000058806	ENSG00000197467	COL13A1	#N/A
chr10	46050000	130350000	281	0.314747	5T2	amp	Col18a1	ENSMUSG00000001435	ENSG00000182871	COL18A1	#N/A
chr10	46050000	130350000	281	0.314747	5T2	amp	Col6a1	ENSMUSG00000001119	ENSG00000142156	COL6A1	#N/A
chr10	46050000	130350000	281	0.314747	5T2	amp	Col6a2	ENSMUSG00000020241	ENSG00000142173	COL6A2	#N/A
chr10	46050000	130350000	281	0.314747	5T2	amp	Coq10a	ENSMUSG00000039914	ENSG00000135469	COQ10A	#N/A
chr10	46050000	130350000	281	0.314747	5T2	amp	Cpm	ENSMUSG00000020183	ENSG00000135678	CPM	#N/A
chr10	46050000	130350000	281	0.314747	5T2	amp	Cpsf6	ENSMUSG00000055531	ENSG00000111605	CPSF6	#N/A
chr10	46050000	130350000	281	0.314747	5T2	amp	Cradd	ENSMUSG00000045867	ENSG00000169372	CRADD	#N/A
chr10	46050000	130350000	281	0.314747	5T2	amp	Creb3l3	ENSMUSG00000035041	ENSG00000060566	CREB3L3	#N/A
chr10	46050000	130350000	281	0.314747	5T2	amp	Cry1	ENSMUSG00000020038	ENSG00000008405	CRY1	#N/A
chr10	46050000	130350000	281	0.314747	5T2	amp	Cs	ENSMUSG00000005683	ENSG00000062485	CS	#N/A
chr10	46050000	130350000	281	0.314747	5T2	amp	Csl	ENSMUSG00000046934	ENSG00000062485	CS	#N/A
chr10	46050000	130350000	281	0.314747	5T2	amp	Csnk1g2	ENSMUSG00000003345	ENSG00000133275	CSNK1G2	#N/A
chr10	46050000	130350000	281	0.314747	5T2	amp	Csrp2	ENSMUSG00000020186	ENSG00000175183	CSRP2	#N/A
chr10	46050000	130350000	281	0.314747	5T2	amp	Cstb	ENSMUSG00000005054	ENSG00000160213	CSTB	#N/A
chr10	46050000	130350000	281	0.314747	5T2	amp	Ctdsp2	ENSMUSG00000078429	ENSG00000175215	CTDSP2	#N/A
chr10	46050000	130350000	281	0.314747	5T2	amp	Ctnna3	ENSMUSG00000060843	ENSG00000183230	CTNNA3	#N/A
chr10	46050000	130350000	281	0.314747	5T2	amp	Cyp27b1	ENSMUSG00000006724	ENSG00000111012	CYP27B1	#N/A
chr10	46050000	130350000	281	0.314747	5T2	amp	D10Jhu81e	ENSMUSG00000053329	ENSG00000280071	CH507-9B2.3	#N/A
chr10	46050000	130350000	281	0.314747	5T2	amp	D10Wsu102e	ENSMUSG00000020255	ENSG00000151131	C12orf45	#N/A
chr10	46050000	130350000	281	0.314747	5T2	amp	D10Wsu52e	#N/A	#N/A	#N/A	#N/A
chr10	46050000	130350000	281	0.314747	5T2	amp	D630013N20Rik	#N/A	#N/A	#N/A	#N/A
chr10	46050000	130350000	281	0.314747	5T2	amp	D630029K05Rik	ENSMUSG00000031294	0	#N/A	#N/A
chr10	46050000	130350000	281	0.314747	5T2	amp	D630037F22Rik	#N/A	#N/A	#N/A	#N/A
chr10	46050000	130350000	281	0.314747	5T2	amp	D930020B18Rik	ENSMUSG00000047642	ENSG00000185306	C12orf56	#N/A
chr10	46050000	130350000	281	0.314747	5T2	amp	Dapk3	ENSMUSG00000034974	ENSG00000167657	DAPK3	#N/A
chr10	46050000	130350000	281	0.314747	5T2	amp	Dazap1	ENSMUSG00000069565	ENSG00000071626	DAZAP1	#N/A
chr10	46050000	130350000	281	0.314747	5T2	amp	Dcbld1	ENSMUSG00000019891	ENSG00000164465	DCBLD1	#N/A
chr10	46050000	130350000	281	0.314747	5T2	amp	Dcn	ENSMUSG00000019929	ENSG00000011465	DCN	#N/A
chr10	46050000	130350000	281	0.314747	5T2	amp	Dctn2	ENSMUSG00000025410	ENSG00000175203	DCTN2	#N/A
chr10	46050000	130350000	281	0.314747	5T2	amp	Ddit4	ENSMUSG00000020108	ENSG00000168209	DDIT4	#N/A
chr10	46050000	130350000	281	0.314747	5T2	amp	Ddt	ENSMUSG00000001666	ENSG00000099977	DDT	#N/A
chr10	46050000	130350000	281	0.314747	5T2	amp	Ddx21	ENSMUSG00000020075	ENSG00000165732	DDX21	#N/A
chr10	46050000	130350000	281	0.314747	5T2	amp	Ddx50	ENSMUSG00000020076	ENSG00000107625	DDX50	#N/A
chr10	46050000	130350000	281	0.314747	5T2	amp	Derl3	ENSMUSG00000009092	ENSG00000099958	DERL3	#N/A
chr10	46050000	130350000	281	0.314747	5T2	amp	Dgka	ENSMUSG00000025357	ENSG00000065357	DGKA	#N/A
chr10	46050000	130350000	281	0.314747	5T2	amp	Dip2a	ENSMUSG00000020231	ENSG00000160305	DIP2A	#N/A
chr10	46050000	130350000	281	0.314747	5T2	amp	Diras1	ENSMUSG00000043670	ENSG00000176490	DIRAS1	#N/A
chr10	46050000	130350000	281	0.314747	5T2	amp	Dna2	ENSMUSG00000036875	ENSG00000138346	DNA2	#N/A
chr10	46050000	130350000	281	0.314747	5T2	amp	Dnajb12	ENSMUSG00000020109	ENSG00000148719	DNAJB12	#N/A
chr10	46050000	130350000	281	0.314747	5T2	amp	Dnajc12	ENSMUSG00000036764	ENSG00000108176	DNAJC12	#N/A
chr10	46050000	130350000	281	0.314747	5T2	amp	Dnajc14	ENSMUSG00000025354	ENSG00000135392	DNAJC14	#N/A
chr10	46050000	130350000	281	0.314747	5T2	amp	Dnmt3l	ENSMUSG00000000730	ENSG00000142182	DNMT3L	#N/A
chr10	46050000	130350000	281	0.314747	5T2	amp	Dohh	ENSMUSG00000078440	ENSG00000129932	DOHH	#N/A
chr10	46050000	130350000	281	0.314747	5T2	amp	Dos	#N/A	#N/A	#N/A	#N/A
chr10	46050000	130350000	281	0.314747	5T2	amp	Dot1l	ENSMUSG00000061589	ENSG00000104885	DOT1L	#N/A
chr10	46050000	130350000	281	0.314747	5T2	amp	Dram1	ENSMUSG00000020057	ENSG00000136048	DRAM1	#N/A
chr10	46050000	130350000	281	0.314747	5T2	amp	Dtx3	ENSMUSG00000040415	ENSG00000178498	DTX3	#N/A
chr10	46050000	130350000	281	0.314747	5T2	amp	Dusp6	ENSMUSG00000019960	ENSG00000139318	DUSP6	#N/A
chr10	46050000	130350000	281	0.314747	5T2	amp	Dux	#N/A	#N/A	#N/A	#N/A
chr10	46050000	130350000	281	0.314747	5T2	amp	Dyrk2	ENSMUSG00000028630	ENSG00000127334	DYRK2	#N/A
chr10	46050000	130350000	281	0.314747	5T2	amp	E130317F20Rik	ENSMUSG00000091994	0	#N/A	#N/A
chr10	46050000	130350000	281	0.314747	5T2	amp	E2f7	ENSMUSG00000020185	ENSG00000165891	E2F7	#N/A
chr10	46050000	130350000	281	0.314747	5T2	amp	Edar	ENSMUSG00000003227	ENSG00000135960	EDAR	#N/A
chr10	46050000	130350000	281	0.314747	5T2	amp	Eea1	ENSMUSG00000036499	ENSG00000102189	EEA1	#N/A
chr10	46050000	130350000	281	0.314747	5T2	amp	Eef2	ENSMUSG00000034994	ENSG00000167658	EEF2	#N/A
chr10	46050000	130350000	281	0.314747	5T2	amp	Efna2	ENSMUSG00000003070	ENSG00000099617	EFNA2	#N/A
chr10	46050000	130350000	281	0.314747	5T2	amp	Egr2	ENSMUSG00000037868	ENSG00000122877	EGR2	#N/A
chr10	46050000	130350000	281	0.314747	5T2	amp	Eid3	#N/A	#N/A	#N/A	#N/A
chr10	46050000	130350000	281	0.314747	5T2	amp	Eif4ebp2	ENSMUSG00000020091	ENSG00000148730	EIF4EBP2	#N/A
chr10	46050000	130350000	281	0.314747	5T2	amp	Elane	ENSMUSG00000020125	ENSG00000197561	ELANE	#N/A
chr10	46050000	130350000	281	0.314747	5T2	amp	Elk3	ENSMUSG00000008398	ENSG00000111145	ELK3	#N/A
chr10	3150000	16050000	44	0.344619	5T2	amp	Epm2a	ENSMUSG00000055493	ENSG00000112425	EPM2A	#N/A
chr10	46050000	130350000	281	0.314747	5T2	amp	Epyc	ENSMUSG00000019936	ENSG00000083782	EPYC	#N/A
chr10	46050000	130350000	281	0.314747	5T2	amp	Erbb3	ENSMUSG00000018166	ENSG00000065361	ERBB3	#N/A
chr10	3150000	16050000	44	0.344619	5T2	amp	Esr1	ENSMUSG00000019768	ENSG00000091831	ESR1	#N/A
chr10	46050000	130350000	281	0.314747	5T2	amp	Esyt1	ENSMUSG00000025366	ENSG00000139641	ESYT1	#N/A
chr10	46050000	130350000	281	0.314747	5T2	amp	F420014N23Rik	ENSMUSG00000097331	0	#N/A	#N/A
chr10	46050000	130350000	281	0.314747	5T2	amp	Fabp7	ENSMUSG00000019874	ENSG00000164434	FABP7	#N/A
chr10	46050000	130350000	281	0.314747	5T2	amp	Fam13c	ENSMUSG00000043259	ENSG00000148541	FAM13C	#N/A
chr10	46050000	130350000	281	0.314747	5T2	amp	Fam162b	ENSMUSG00000019909	ENSG00000183807	FAM162B	#N/A
chr10	46050000	130350000	281	0.314747	5T2	amp	Fam184a	ENSMUSG00000019856	ENSG00000111879	FAM184A	#N/A
chr10	46050000	130350000	281	0.314747	5T2	amp	Fam19a2	ENSMUSG00000044071	ENSG00000198673	FAM19A2	#N/A
chr10	46050000	130350000	281	0.314747	5T2	amp	Fam207a	ENSMUSG00000032977	ENSG00000160256	FAM207A	#N/A
chr10	46050000	130350000	281	0.314747	5T2	amp	Fam211b	#N/A	#N/A	#N/A	#N/A
chr10	3150000	16050000	44	0.344619	5T2	amp	Fbxo30	ENSMUSG00000047648	ENSG00000118496	FBXO30	#N/A
chr10	3150000	16050000	44	0.344619	5T2	amp	Fbxo5	ENSMUSG00000019773	ENSG00000112029	FBXO5	#N/A
chr10	46050000	130350000	281	0.314747	5T2	amp	Fbxo7	ENSMUSG00000001786	ENSG00000100225	FBXO7	#N/A
chr10	46050000	130350000	281	0.314747	5T2	amp	Fgd6	ENSMUSG00000020021	ENSG00000180263	FGD6	#N/A
chr10	46050000	130350000	281	0.314747	5T2	amp	Fgf22	ENSMUSG00000020327	ENSG00000070388	FGF22	#N/A
chr10	46050000	130350000	281	0.314747	5T2	amp	Fhl4	ENSMUSG00000050035	0	#N/A	#N/A
chr10	46050000	130350000	281	0.314747	5T2	amp	Frs2	ENSMUSG00000020170	ENSG00000166225	FRS2	#N/A
chr10	46050000	130350000	281	0.314747	5T2	amp	Ftcd	ENSMUSG00000001155	ENSG00000160282	FTCD	#N/A
chr10	3150000	16050000	44	0.344619	5T2	amp	Fuca2	ENSMUSG00000019810	ENSG00000001036	FUCA2	#N/A
chr10	46050000	130350000	281	0.314747	5T2	amp	Fzr1	ENSMUSG00000020235	ENSG00000105325	FZR1	#N/A
chr10	46050000	130350000	281	0.314747	5T2	amp	Gadd45b	ENSMUSG00000015312	ENSG00000099860	GADD45B	#N/A
chr10	46050000	130350000	281	0.314747	5T2	amp	Galnt4	ENSMUSG00000090035	ENSG00000257594	GALNT4	#N/A
chr10	46050000	130350000	281	0.314747	5T2	amp	Gamt	ENSMUSG00000020150	ENSG00000130005	GAMT	#N/A
chr10	46050000	130350000	281	0.314747	5T2	amp	Gas2l3	ENSMUSG00000074802	ENSG00000139354	GAS2L3	#N/A
chr10	46050000	130350000	281	0.314747	5T2	amp	Gcc2	ENSMUSG00000038039	ENSG00000135968	GCC2	#N/A
chr10	46050000	130350000	281	0.314747	5T2	amp	Gdf11	ENSMUSG00000025352	ENSG00000135414	GDF11	#N/A
chr10	46050000	130350000	281	0.314747	5T2	amp	Ggt1	ENSMUSG00000006345	ENSG00000100121	GGTLC2	#N/A
chr10	46050000	130350000	281	0.314747	5T2	amp	Ggt5	ENSMUSG00000006344	ENSG00000099998	GGT5	#N/A
chr10	3150000	16050000	44	0.344619	5T2	amp	Ginm1	ENSMUSG00000040006	ENSG00000055211	GINM1	#N/A
chr10	46050000	130350000	281	0.314747	5T2	amp	Gipc3	ENSMUSG00000034872	ENSG00000179855	GIPC3	#N/A
chr10	46050000	130350000	281	0.314747	5T2	amp	Gja1	ENSMUSG00000050953	ENSG00000152661	GJA1	#N/A
chr10	3150000	16050000	44	0.344619	5T2	amp	Gje1	ENSMUSG00000019867	ENSG00000203733	GJE1	#N/A
chr10	46050000	130350000	281	0.314747	5T2	amp	Gli1	ENSMUSG00000025407	ENSG00000111087	GLI1	#N/A
chr10	46050000	130350000	281	0.314747	5T2	amp	Glipr1	ENSMUSG00000056888	ENSG00000139278	GLIPR1	#N/A
chr10	46050000	130350000	281	0.314747	5T2	amp	Glipr1l1	ENSMUSG00000020213	ENSG00000173401	GLIPR1L1	#N/A
chr10	46050000	130350000	281	0.314747	5T2	amp	Glipr1l2	ENSMUSG00000020214	ENSG00000180481	GLIPR1L2	#N/A
chr10	46050000	130350000	281	0.314747	5T2	amp	Gls2	ENSMUSG00000044005	ENSG00000135423	GLS2	#N/A
chr10	46050000	130350000	281	0.314747	5T2	amp	Glt8d2	ENSMUSG00000020251	ENSG00000120820	GLT8D2	#N/A
chr10	46050000	130350000	281	0.314747	5T2	amp	Gm10024	ENSMUSG00000094012	ENSG00000187175	KRTAP12-1	#N/A
chr10	46050000	130350000	281	0.314747	5T2	amp	Gm10100	ENSMUSG00000096421	ENSG00000187175	KRTAP12-1	#N/A
chr10	46050000	130350000	281	0.314747	5T2	amp	Gm10142	ENSMUSG00000094146	ENSG00000187175	KRTAP12-1	#N/A
chr10	46050000	130350000	281	0.314747	5T2	amp	Gm10272	ENSMUSG00000069584	ENSG00000187175	KRTAP12-1	#N/A
chr10	46050000	130350000	281	0.314747	5T2	amp	Gm10318	ENSMUSG00000071195	0	#N/A	#N/A
chr10	46050000	130350000	281	0.314747	5T2	amp	Gm10754	ENSMUSG00000074776	0	#N/A	#N/A
chr10	46050000	130350000	281	0.314747	5T2	amp	Gm10778	ENSMUSG00000096856	0	#N/A	#N/A
chr10	46050000	130350000	281	0.314747	5T2	amp	Gm10787	ENSMUSG00000074919	0	#N/A	#N/A
chr10	46050000	130350000	281	0.314747	5T2	amp	Gm10941	ENSMUSG00000078444	0	#N/A	#N/A
chr10	46050000	130350000	281	0.314747	5T2	amp	Gm1553	ENSMUSG00000094186	0	#N/A	#N/A
chr10	46050000	130350000	281	0.314747	5T2	amp	Gm15663	ENSMUSG00000085282	0	#N/A	#N/A
chr10	46050000	130350000	281	0.314747	5T2	amp	Gm15910	ENSMUSG00000087480	0	#N/A	#N/A
chr10	46050000	130350000	281	0.314747	5T2	amp	Gm15915	ENSMUSG00000085723	0	#N/A	#N/A
chr10	46050000	130350000	281	0.314747	5T2	amp	Gm16998	ENSMUSG00000097069	0	#N/A	#N/A
chr10	46050000	130350000	281	0.314747	5T2	amp	Gm17455	ENSMUSG00000090439	ENSG00000214688	C10orf105	#N/A
chr10	46050000	130350000	281	0.314747	5T2	amp	Gm17745	#N/A	#N/A	#N/A	#N/A
chr10	46050000	130350000	281	0.314747	5T2	amp	Gm17769	#N/A	#N/A	#N/A	#N/A
chr10	46050000	130350000	281	0.314747	5T2	amp	Gm18409	#N/A	#N/A	#N/A	#N/A
chr10	46050000	130350000	281	0.314747	5T2	amp	Gm19395	#N/A	#N/A	#N/A	#N/A
chr10	46050000	130350000	281	0.314747	5T2	amp	Gm19402	ENSMUSG00000095970	ENSG00000243489	KRTAP10-11	#N/A
chr10	46050000	130350000	281	0.314747	5T2	amp	Gm19668	ENSMUSG00000096380	ENSG00000243489	KRTAP10-11	#N/A
chr10	46050000	130350000	281	0.314747	5T2	amp	Gm20110	#N/A	#N/A	#N/A	#N/A
chr10	46050000	130350000	281	0.314747	5T2	amp	Gm20597	#N/A	#N/A	#N/A	#N/A
chr10	46050000	130350000	281	0.314747	5T2	amp	Gm20611	ENSMUSG00000093568	0	#N/A	#N/A
chr10	46050000	130350000	281	0.314747	5T2	amp	Gm20757	ENSMUSG00000098040	0	#N/A	#N/A
chr10	46050000	130350000	281	0.314747	5T2	amp	Gm20758	#N/A	#N/A	#N/A	#N/A
chr10	46050000	130350000	281	0.314747	5T2	amp	Gm20765	ENSMUSG00000095022	ENSG00000183684	ALYREF	#N/A
chr10	46050000	130350000	281	0.314747	5T2	amp	Gm21293	ENSMUSG00000091779	ENSG00000183684	ALYREF	#N/A
chr10	46050000	130350000	281	0.314747	5T2	amp	Gm21304	ENSMUSG00000097550	ENSG00000183684	ALYREF	#N/A
chr10	46050000	130350000	281	0.314747	5T2	amp	Gm21312	ENSMUSG00000094144	ENSG00000183684	ALYREF	#N/A
chr10	46050000	130350000	281	0.314747	5T2	amp	Gm2696	ENSMUSG00000096131	0	#N/A	#N/A
chr10	46050000	130350000	281	0.314747	5T2	amp	Gm3238	ENSMUSG00000095817	ENSG00000243489	KRTAP10-11	#N/A
chr10	46050000	130350000	281	0.314747	5T2	amp	Gm3285	#N/A	#N/A	#N/A	#N/A
chr10	46050000	130350000	281	0.314747	5T2	amp	Gm4301	ENSMUSG00000094314	ENSG00000183684	ALYREF	#N/A
chr10	46050000	130350000	281	0.314747	5T2	amp	Gm4302	ENSMUSG00000091101	ENSG00000183684	ALYREF	#N/A
chr10	46050000	130350000	281	0.314747	5T2	amp	Gm4303	ENSMUSG00000094228	ENSG00000183684	ALYREF	#N/A
chr10	46050000	130350000	281	0.314747	5T2	amp	Gm4305	ENSMUSG00000095161	ENSG00000183684	ALYREF	#N/A
chr10	46050000	130350000	281	0.314747	5T2	amp	Gm4307	ENSMUSG00000096744	ENSG00000183684	ALYREF	#N/A
chr10	46050000	130350000	281	0.314747	5T2	amp	Gm4312	ENSMUSG00000096640	ENSG00000183684	ALYREF	#N/A
chr10	46050000	130350000	281	0.314747	5T2	amp	Gm4340	ENSMUSG00000090854	ENSG00000183684	ALYREF	#N/A
chr10	46050000	130350000	281	0.314747	5T2	amp	Gm4489	#N/A	#N/A	#N/A	#N/A
chr10	46050000	130350000	281	0.314747	5T2	amp	Gm4792	ENSMUSG00000053420	0	#N/A	#N/A
chr10	46050000	130350000	281	0.314747	5T2	amp	Gm4925	ENSMUSG00000069540	0	#N/A	#N/A
chr10	46050000	130350000	281	0.314747	5T2	amp	Gm4981	ENSMUSG00000075045	0	#N/A	#N/A
chr10	46050000	130350000	281	0.314747	5T2	amp	Gm5134	ENSMUSG00000033255	0	#N/A	#N/A
chr10	46050000	130350000	281	0.314747	5T2	amp	Gm5136	#N/A	#N/A	#N/A	#N/A
chr10	46050000	130350000	281	0.314747	5T2	amp	Gm5176	#N/A	#N/A	#N/A	#N/A
chr10	3150000	16050000	44	0.344619	5T2	amp	Gm5177	ENSMUSG00000098065	0	#N/A	#N/A
chr10	3150000	16050000	44	0.344619	5T2	amp	Gm5512	#N/A	#N/A	#N/A	#N/A
chr10	46050000	130350000	281	0.314747	5T2	amp	Gm5779	#N/A	#N/A	#N/A	#N/A
chr10	3150000	16050000	44	0.344619	5T2	amp	Gm6150	#N/A	#N/A	#N/A	#N/A
chr10	46050000	130350000	281	0.314747	5T2	amp	Gm6763	ENSMUSG00000097427	ENSG00000183684	ALYREF	#N/A
chr10	46050000	130350000	281	0.314747	5T2	amp	Gm8580	ENSMUSG00000090159	0	#N/A	#N/A
chr10	46050000	130350000	281	0.314747	5T2	amp	Gm8633	#N/A	#N/A	#N/A	#N/A
chr10	46050000	130350000	281	0.314747	5T2	amp	Gm867	ENSMUSG00000050157	0	#N/A	#N/A
chr10	46050000	130350000	281	0.314747	5T2	amp	Gm872	#N/A	#N/A	#N/A	#N/A
chr10	46050000	130350000	281	0.314747	5T2	amp	Gm8764	ENSMUSG00000097878	ENSG00000183684	ALYREF	#N/A
chr10	46050000	130350000	281	0.314747	5T2	amp	Gm9079	#N/A	#N/A	#N/A	#N/A
chr10	46050000	130350000	281	0.314747	5T2	amp	Gm9855	ENSMUSG00000085666	0	#N/A	#N/A
chr10	46050000	130350000	281	0.314747	5T2	amp	Gna15	ENSMUSG00000034792	ENSG00000060558	GNA15	#N/A
chr10	46050000	130350000	281	0.314747	5T2	amp	Gnaz	ENSMUSG00000040009	ENSG00000128266	GNAZ	#N/A
chr10	46050000	130350000	281	0.314747	5T2	amp	Gng7	ENSMUSG00000048240	ENSG00000176533	GNG7	#N/A
chr10	46050000	130350000	281	0.314747	5T2	amp	Gnptab	ENSMUSG00000035311	ENSG00000111670	GNPTAB	#N/A
chr10	46050000	130350000	281	0.314747	5T2	amp	Gns	ENSMUSG00000034707	ENSG00000135677	GNS	#N/A
chr10	46050000	130350000	281	0.314747	5T2	amp	Gopc	ENSMUSG00000019861	ENSG00000282218	RP1-179P9.3	#N/A
chr10	46050000	130350000	281	0.314747	5T2	amp	Gp49a	#N/A	#N/A	#N/A	#N/A
chr10	3150000	16050000	44	0.344619	5T2	amp	Gpr126	#N/A	#N/A	#N/A	#N/A
chr10	46050000	130350000	281	0.314747	5T2	amp	Gpr182	ENSMUSG00000058396	ENSG00000166856	GPR182	#N/A
chr10	46050000	130350000	281	0.314747	5T2	amp	Gprc6a	ENSMUSG00000019905	ENSG00000173612	GPRC6A	#N/A
chr10	46050000	130350000	281	0.314747	5T2	amp	Gpx4	ENSMUSG00000075706	ENSG00000167468	GPX4	#N/A
chr10	46050000	130350000	281	0.314747	5T2	amp	Grik2	ENSMUSG00000056073	ENSG00000164418	GRIK2	#N/A
chr10	46050000	130350000	281	0.314747	5T2	amp	Grin3b	ENSMUSG00000035745	ENSG00000116032	GRIN3B	#N/A
chr10	46050000	130350000	281	0.314747	5T2	amp	Grip1	ENSMUSG00000034813	ENSG00000155974	GRIP1	#N/A
chr10	3150000	16050000	44	0.344619	5T2	amp	Grm1	ENSMUSG00000019828	ENSG00000152822	GRM1	#N/A
chr10	46050000	130350000	281	0.314747	5T2	amp	Gstt1	ENSMUSG00000001663	0	#N/A	#N/A
chr10	46050000	130350000	281	0.314747	5T2	amp	Gstt2	ENSMUSG00000033318	ENSG00000133433	GSTT2B	#N/A
chr10	46050000	130350000	281	0.314747	5T2	amp	Gstt3	ENSMUSG00000001665	0	#N/A	#N/A
chr10	46050000	130350000	281	0.314747	5T2	amp	Gstt4	ENSMUSG00000009093	0	#N/A	#N/A
chr10	46050000	130350000	281	0.314747	5T2	amp	Gucd1	ENSMUSG00000033416	ENSG00000138867	GUCD1	#N/A
chr10	46050000	130350000	281	0.314747	5T2	amp	Gzmm	ENSMUSG00000054206	ENSG00000197540	GZMM	#N/A
chr10	46050000	130350000	281	0.314747	5T2	amp	H2afy2	ENSMUSG00000020086	ENSG00000099284	H2AFY2	#N/A
chr10	3150000	16050000	44	0.344619	5T2	amp	H60c	ENSMUSG00000091618	0	#N/A	#N/A
chr10	46050000	130350000	281	0.314747	5T2	amp	Hal	ENSMUSG00000020017	ENSG00000084110	HAL	#N/A
chr10	46050000	130350000	281	0.314747	5T2	amp	Hcfc2	ENSMUSG00000020246	ENSG00000111727	HCFC2	#N/A
chr10	46050000	130350000	281	0.314747	5T2	amp	Hcn2	ENSMUSG00000020331	ENSG00000099822	HCN2	#N/A
chr10	46050000	130350000	281	0.314747	5T2	amp	Helb	ENSMUSG00000020228	ENSG00000127311	HELB	#N/A
chr10	46050000	130350000	281	0.314747	5T2	amp	Herc4	ENSMUSG00000020064	ENSG00000148634	HERC4	#N/A
chr10	3150000	16050000	44	0.344619	5T2	amp	Hivep2	ENSMUSG00000015501	ENSG00000010818	HIVEP2	#N/A
chr10	46050000	130350000	281	0.314747	5T2	amp	Hk1	ENSMUSG00000037012	ENSG00000156515	HK1	#N/A
chr10	46050000	130350000	281	0.314747	5T2	amp	Hkdc1	ENSMUSG00000020080	ENSG00000156510	HKDC1	#N/A
chr10	46050000	130350000	281	0.314747	5T2	amp	Hmg20b	ENSMUSG00000020232	ENSG00000064961	HMG20B	#N/A
chr10	46050000	130350000	281	0.314747	5T2	amp	Hmha1	ENSMUSG00000035697	ENSG00000180448	HMHA1	#N/A
chr10	46050000	130350000	281	0.314747	5T2	amp	Hnrnph3	ENSMUSG00000020069	ENSG00000096746	HNRNPH3	#N/A
chr10	46050000	130350000	281	0.314747	5T2	amp	Hsd17b6	ENSMUSG00000025396	ENSG00000025423	HSD17B6	#N/A
chr10	46050000	130350000	281	0.314747	5T2	amp	Hsf2	ENSMUSG00000019878	ENSG00000025156	HSF2	#N/A
chr10	46050000	130350000	281	0.314747	5T2	amp	Hsp90b1	ENSMUSG00000020048	ENSG00000166598	HSP90B1	#N/A
chr10	46050000	130350000	281	0.314747	5T2	amp	Icosl	ENSMUSG00000000732	ENSG00000277117	CH507-9B2.1	#N/A
chr10	46050000	130350000	281	0.314747	5T2	amp	Ifng	ENSMUSG00000055170	ENSG00000111537	IFNG	#N/A
chr10	46050000	130350000	281	0.314747	5T2	amp	Igf1	ENSMUSG00000020053	ENSG00000017427	IGF1	#N/A
chr10	46050000	130350000	281	0.314747	5T2	amp	Ikbip	ENSMUSG00000019975	ENSG00000166130	IKBIP	#N/A
chr10	46050000	130350000	281	0.314747	5T2	amp	Ikzf4	ENSMUSG00000002578	ENSG00000123411	IKZF4	#N/A
chr10	46050000	130350000	281	0.314747	5T2	amp	Il22	ENSMUSG00000074695	ENSG00000127318	IL22	#N/A
chr10	46050000	130350000	281	0.314747	5T2	amp	Il23a	ENSMUSG00000025383	ENSG00000110944	IL23A	#N/A
chr10	46050000	130350000	281	0.314747	5T2	amp	Iltifb	ENSMUSG00000090461	ENSG00000127318	IL22	#N/A
chr10	46050000	130350000	281	0.314747	5T2	amp	Ilvbl	ENSMUSG00000032763	ENSG00000105135	ILVBL	#N/A
chr10	46050000	130350000	281	0.314747	5T2	amp	Inhbc	ENSMUSG00000025405	ENSG00000175189	INHBC	#N/A
chr10	46050000	130350000	281	0.314747	5T2	amp	Inhbe	ENSMUSG00000047492	ENSG00000139269	INHBE	#N/A
chr10	3150000	16050000	44	0.344619	5T2	amp	Ipcef1	ENSMUSG00000064065	ENSG00000074706	IPCEF1	#N/A
chr10	46050000	130350000	281	0.314747	5T2	amp	Ipmk	ENSMUSG00000060733	ENSG00000151151	IPMK	#N/A
chr10	46050000	130350000	281	0.314747	5T2	amp	Irak3	ENSMUSG00000020227	ENSG00000090376	IRAK3	#N/A
chr10	46050000	130350000	281	0.314747	5T2	amp	Itga7	ENSMUSG00000025348	ENSG00000135424	ITGA7	#N/A
chr10	46050000	130350000	281	0.314747	5T2	amp	Itgb2	ENSMUSG00000000290	ENSG00000160255	ITGB2	#N/A
chr10	3150000	16050000	44	0.344619	5T2	amp	Iyd	ENSMUSG00000019762	ENSG00000009765	IYD	#N/A
chr10	46050000	130350000	281	0.314747	5T2	amp	Izumo4	ENSMUSG00000055862	ENSG00000099840	IZUMO4	#N/A
chr10	46050000	130350000	281	0.314747	5T2	amp	Jmjd1c	ENSMUSG00000037876	ENSG00000171988	JMJD1C	#N/A
chr10	46050000	130350000	281	0.314747	5T2	amp	Jsrp1	ENSMUSG00000020216	ENSG00000167476	JSRP1	#N/A
chr10	3150000	16050000	44	0.344619	5T2	amp	Katna1	ENSMUSG00000019794	ENSG00000186625	KATNA1	#N/A
chr10	46050000	130350000	281	0.314747	5T2	amp	Kcnc2	ENSMUSG00000035681	ENSG00000166006	KCNC2	#N/A
chr10	46050000	130350000	281	0.314747	5T2	amp	Kcnmb4	ENSMUSG00000054934	ENSG00000135643	KCNMB4	#N/A
chr10	46050000	130350000	281	0.314747	5T2	amp	Kera	ENSMUSG00000019932	ENSG00000139330	KERA	#N/A
chr10	46050000	130350000	281	0.314747	5T2	amp	Kif5a	ENSMUSG00000074657	ENSG00000155980	KIF5A	#N/A
chr10	46050000	130350000	281	0.314747	5T2	amp	Kiss1r	ENSMUSG00000035773	ENSG00000116014	KISS1R	#N/A
chr10	46050000	130350000	281	0.314747	5T2	amp	Kitl	ENSMUSG00000019966	ENSG00000049130	KITLG	#N/A
chr10	46050000	130350000	281	0.314747	5T2	amp	Klf16	ENSMUSG00000035397	ENSG00000129911	KLF16	#N/A
chr10	46050000	130350000	281	0.314747	5T2	amp	Krr1	ENSMUSG00000063334	ENSG00000111615	KRR1	#N/A
chr10	46050000	130350000	281	0.314747	5T2	amp	Krtap10-10	#N/A	#N/A	#N/A	#N/A
chr10	46050000	130350000	281	0.314747	5T2	amp	Krtap10-4	ENSMUSG00000069582	ENSG00000243489	KRTAP10-11	#N/A
chr10	46050000	130350000	281	0.314747	5T2	amp	Krtap12-1	ENSMUSG00000069583	ENSG00000187175	KRTAP12-1	#N/A
chr10	3150000	16050000	44	0.344619	5T2	amp	Lats1	ENSMUSG00000040021	ENSG00000131023	LATS1	#N/A
chr10	46050000	130350000	281	0.314747	5T2	amp	Lemd3	ENSMUSG00000048661	ENSG00000174106	LEMD3	#N/A
chr10	46050000	130350000	281	0.314747	5T2	amp	Lgr5	ENSMUSG00000020140	ENSG00000139292	LGR5	#N/A
chr10	46050000	130350000	281	0.314747	5T2	amp	Lilrb4	#N/A	#N/A	#N/A	#N/A
chr10	46050000	130350000	281	0.314747	5T2	amp	Lims1	ENSMUSG00000019920	ENSG00000257207	AC108938.5	#N/A
chr10	46050000	130350000	281	0.314747	5T2	amp	Lin7a	ENSMUSG00000019906	ENSG00000111052	LIN7A	#N/A
chr10	46050000	130350000	281	0.314747	5T2	amp	Lingo3	ENSMUSG00000051067	ENSG00000220008	LINGO3	#N/A
chr10	46050000	130350000	281	0.314747	5T2	amp	Llph	ENSMUSG00000020224	ENSG00000139233	LLPH	#N/A
chr10	46050000	130350000	281	0.314747	5T2	amp	Lmnb2	ENSMUSG00000062075	ENSG00000176619	LMNB2	#N/A
chr10	46050000	130350000	281	0.314747	5T2	amp	LOC100504608	#N/A	#N/A	#N/A	#N/A
chr10	46050000	130350000	281	0.314747	5T2	amp	LOC100504703	#N/A	#N/A	#N/A	#N/A
chr10	46050000	130350000	281	0.314747	5T2	amp	Lrp1	ENSMUSG00000040249	ENSG00000123384	LRP1	#N/A
chr10	3150000	16050000	44	0.344619	5T2	amp	Lrp11	ENSMUSG00000019796	ENSG00000120256	LRP11	#N/A
chr10	46050000	130350000	281	0.314747	5T2	amp	Lrrc10	ENSMUSG00000060187	ENSG00000198812	LRRC10	#N/A
[truncated: 13,947 more rows]

## Sheet: supplementary table 3
Supplementary table 3: Overlap of CNA of the 5T models with a human dataset published by Lohr et al. (Related to Figure 1 and 5)
chrom	start	stop	#bins	Log R	sample	amplification or deletion	Gene	ID	humanID	humanName	LocusID	Cytoband	TOTAL number	TOTAL %	number of gains	percentage gain	number of losses	percentage loss
chr1	3150000	84750000	273	0.229561	5T2	amp	Aamp	ENSMUSG00000006299	ENSG00000127837	AAMP	14	2q35	1	0.653595	0	0	1	0.653595
chr1	3150000	84750000	273	0.229561	5T2	amp	Abca12	ENSMUSG00000050296	ENSG00000144452	ABCA12	26154	2q35	3	1.96078	0	0	3	1.96078
chr1	3150000	84750000	273	0.229561	5T2	amp	Abcb6	ENSMUSG00000026198	ENSG00000115657	ABCB6	10058	2q35	1	0.653595	0	0	1	0.653595
chr1	3150000	84750000	273	0.229561	5T2	amp	Abi2	ENSMUSG00000026782	ENSG00000138443	ABI2	10152	2q33.2	1	0.653595	0	0	1	0.653595
chr1	85050000	195150000	368	0.350127	5T2	amp	Abl2	ENSMUSG00000026596	ENSG00000143322	ABL2	27	1q25.2	11	7.18954	9	5.88235	2	1.30719
chr1	3150000	84750000	273	0.229561	5T2	amp	Acadl	ENSMUSG00000026003	ENSG00000115361	ACADL	33	2q34	3	1.96078	0	0	3	1.96078
chr1	85050000	195150000	368	0.350127	5T2	amp	Acbd3	ENSMUSG00000026499	ENSG00000182827	ACBD3	64746	1q42.12	10	6.53595	9	5.88235	1	0.653595
chr1	85050000	195150000	368	0.350127	5T2	amp	Acbd6	ENSMUSG00000033701	ENSG00000230124	ACBD6	84320	1q25.2	10	6.53595	8	5.22876	2	1.30719
chr1	85050000	195150000	368	0.350127	5T2	amp	Acmsd	ENSMUSG00000026348	ENSG00000153086	ACMSD	130013	2q21.3	0	0	0	0	0	0
chr1	3150000	84750000	273	0.229561	5T2	amp	Acsl3	ENSMUSG00000032883	ENSG00000123983	ACSL3	2181	2q36.1	2	1.30719	0	0	2	1.30719
chr1	3150000	84750000	273	0.229561	5T2	amp	Actr1b	ENSMUSG00000037351	ENSG00000115073	ACTR1B	10120	2q11.2	3	1.96078	3	1.96078	0	0
chr1	85050000	195150000	368	0.350127	5T2	amp	Actr3	ENSMUSG00000026341	ENSG00000115091	ACTR3	10096	2q14.1	4	2.61438	2	1.30719	2	1.30719
chr1	3150000	84750000	273	0.229561	5T2	amp	Adam23	ENSMUSG00000025964	ENSG00000114948	ADAM23	8745	2q33.3	1	0.653595	0	0	1	0.653595
chr1	85050000	195150000	368	0.350127	5T2	amp	Adamts4	ENSMUSG00000006403	ENSG00000158859	ADAMTS4	9507	1q23.3	15	9.80392	14	9.15033	1	0.653595
chr1	85050000	195150000	368	0.350127	5T2	amp	Adcy10	ENSMUSG00000026567	ENSG00000143199	ADCY10	55811	1q24.2	15	9.80392	13	8.49673	2	1.30719
chr1	3150000	84750000	273	0.229561	5T2	amp	Adhfe1	ENSMUSG00000025911	ENSG00000147576	ADHFE1	137872	8q13.1	6	3.92157	4	2.61438	2	1.30719
chr1	85050000	195150000	368	0.350127	5T2	amp	Adipor1	ENSMUSG00000026457	ENSG00000159346	ADIPOR1	51094	1q32.1	14	9.15033	14	9.15033	0	0
chr1	85050000	195150000	368	0.350127	5T2	amp	Adora1	ENSMUSG00000042429	ENSG00000163485	ADORA1	134	1q32.1	15	9.80392	15	9.80392	0	0
chr1	85050000	195150000	368	0.350127	5T2	amp	Adss	ENSMUSG00000015961	ENSG00000035687	ADSS	159	1q44	9	5.88235	9	5.88235	0	0
chr1	3150000	84750000	273	0.229561	5T2	amp	Aff3	ENSMUSG00000037138	ENSG00000144218	AFF3	3899	2q11.2	4	2.61438	3	1.96078	1	0.653595
chr1	85050000	195150000	368	0.350127	5T2	amp	Agap1	ENSMUSG00000055013	ENSG00000157985	AGAP1	116987	2q37.2	18	11.7647	11	7.18954	7	4.57516
chr1	3150000	84750000	273	0.229561	5T2	amp	Agfg1	ENSMUSG00000026159	ENSG00000173744	AGFG1	3267	2q36.3	8	5.22876	4	2.61438	4	2.61438
chr1	85050000	195150000	368	0.350127	5T2	amp	Agxt	ENSMUSG00000026272	ENSG00000172482	AGXT	189	2q37.3	16	10.4575	11	7.18954	5	3.26797
chr1	85050000	195150000	368	0.350127	5T2	amp	Ahctf1	ENSMUSG00000026491	ENSG00000153207	AHCTF1	25909	1q44	11	7.18954	9	5.88235	2	1.30719
chr1	85050000	195150000	368	0.350127	5T2	amp	Aida	ENSMUSG00000042901	ENSG00000186063	AIDA	64853	1q41	8	5.22876	7	4.57516	1	0.653595
chr1	85050000	195150000	368	0.350127	5T2	amp	Aim2	ENSMUSG00000037860	ENSG00000163568	AIM2	9447	1q23.1	16	10.4575	14	9.15033	2	1.30719
chr1	3150000	84750000	273	0.229561	5T2	amp	Akr1cl	ENSMUSG00000025955	ENSG00000151632	AKR1C2	1646	10p15.1	3	1.96078	2	1.30719	1	0.653595
chr1	85050000	195150000	368	0.350127	5T2	amp	Akt3	ENSMUSG00000019699	ENSG00000117020	AKT3	10000	1q44	9	5.88235	9	5.88235	0	0
chr1	85050000	195150000	368	0.350127	5T2	amp	Aldh9a1	ENSMUSG00000026687	ENSG00000143149	ALDH9A1	223	1q24.1	14	9.15033	12	7.84314	2	1.30719
chr1	85050000	195150000	368	0.350127	5T2	amp	Akp3	ENSMUSG00000036500	ENSG00000163283	ALPP	250	2q37.1	16	10.4575	11	7.18954	5	3.26797
chr1	85050000	195150000	368	0.350127	5T2	amp	Alpi	ENSMUSG00000079440	ENSG00000163283	ALPP	250	2q37.1	16	10.4575	11	7.18954	5	3.26797
chr1	85050000	195150000	368	0.350127	5T2	amp	Alppl2	ENSMUSG00000026246	ENSG00000163283	ALPP	250	2q37.1	16	10.4575	11	7.18954	5	3.26797
chr1	3150000	84750000	273	0.229561	5T2	amp	Als2	ENSMUSG00000026024	ENSG00000003393	ALS2	57679	2q33.1	1	0.653595	0	0	1	0.653595
chr1	3150000	84750000	273	0.229561	5T2	amp	Als2cr11	ENSMUSG00000072295	ENSG00000155754	ALS2CR11	151254	2q33.1	1	0.653595	0	0	1	0.653595
chr1	3150000	84750000	273	0.229561	5T2	amp	Als2cr12	ENSMUSG00000047528	ENSG00000155749	ALS2CR12	130540	2q33.1	1	0.653595	0	0	1	0.653595
chr1	85050000	195150000	368	0.350127	5T2	amp	Angel2	ENSMUSG00000026634	ENSG00000174606	ANGEL2	90806	1q32.3	11	7.18954	11	7.18954	0	0
chr1	85050000	195150000	368	0.350127	5T2	amp	Angptl1	ENSMUSG00000033544	ENSG00000116194	ANGPTL1	9068	1q25.2	11	7.18954	9	5.88235	2	1.30719
chr1	3150000	84750000	273	0.229561	5T2	amp	Ankar	ENSMUSG00000039342	ENSG00000151687	ANKAR	150709	2q32.2	4	2.61438	0	0	4	2.61438
chr1	85050000	195150000	368	0.350127	5T2	amp	Ankmy1	ENSMUSG00000034212	ENSG00000144504	ANKMY1	51281	2q37.3	16	10.4575	11	7.18954	5	3.26797
chr1	3150000	84750000	273	0.229561	5T2	amp	Ankrd23	ENSMUSG00000067653	ENSG00000163126	ANKRD23	200539	2q11.2	3	1.96078	2	1.30719	1	0.653595
chr1	3150000	84750000	273	0.229561	5T2	amp	Ankrd39	ENSMUSG00000079610	ENSG00000213337	ANKRD39	51239	2q11.2	3	1.96078	2	1.30719	1	0.653595
chr1	3150000	84750000	273	0.229561	5T2	amp	Ankrd44	ENSMUSG00000052331	ENSG00000065413	ANKRD44	91526	2q33.1	2	1.30719	0	0	2	1.30719
chr1	85050000	195150000	368	0.350127	5T2	amp	Ankrd45	ENSMUSG00000044835	ENSG00000183831	ANKRD45	339416	1q25.1	9	5.88235	8	5.22876	1	0.653595
chr1	3150000	84750000	273	0.229561	5T2	amp	Ankzf1	ENSMUSG00000026199	ENSG00000163516	ANKZF1	55139	2q35	1	0.653595	0	0	1	0.653595
chr1	85050000	195150000	368	0.350127	5T2	amp	Ano7	ENSMUSG00000034107	ENSG00000146205	ANO7	50636	2q37.3	17	11.1111	11	7.18954	6	3.92157
chr1	3150000	84750000	273	0.229561	5T2	amp	Aox1	ENSMUSG00000063558	ENSG00000138356	AOX1	316	2q33.1	1	0.653595	0	0	1	0.653595
chr1	3150000	84750000	273	0.229561	5T2	amp	Ap1s3	ENSMUSG00000054702	ENSG00000152056	AP1S3	130340	2q36.1	2	1.30719	0	0	2	1.30719
chr1	85050000	195150000	368	0.350127	5T2	amp	Apcs	ENSMUSG00000026542	ENSG00000132703	APCS	325	1q23.2	15	9.80392	14	9.15033	1	0.653595
chr1	85050000	195150000	368	0.350127	5T2	amp	Apoa2	ENSMUSG00000005681	ENSG00000158874	APOA2	336	1q23.3	15	9.80392	14	9.15033	1	0.653595
chr1	85050000	195150000	368	0.350127	5T2	amp	Apobec4	ENSMUSG00000055547	ENSG00000173627	APOBEC4	403314	1q25.3	10	6.53595	8	5.22876	2	1.30719
chr1	85050000	195150000	368	0.350127	5T2	amp	Aqp12	ENSMUSG00000045091	ENSG00000184945	AQP12A	375318	2q37.3	16	10.4575	11	7.18954	5	3.26797
chr1	3150000	84750000	273	0.229561	5T2	amp	Arfgef1	ENSMUSG00000067851	ENSG00000066777	ARFGEF1	10565	8q13.2	6	3.92157	3	1.96078	3	1.96078
chr1	85050000	195150000	368	0.350127	5T2	amp	Arhgap30	ENSMUSG00000048865	ENSG00000186517	ARHGAP30	257106	1q23.3	16	10.4575	15	9.80392	1	0.653595
chr1	3150000	84750000	273	0.229561	5T2	amp	Arhgef4	ENSMUSG00000037509	ENSG00000136002	ARHGEF4	50649	2q21.1	0	0	0	0	0	0
chr1	3150000	84750000	273	0.229561	5T2	amp	Arid5a	ENSMUSG00000037447	ENSG00000196843	ARID5A	10865	2q11.2	4	2.61438	4	2.61438	0	0
chr1	85050000	195150000	368	0.350127	5T2	amp	Arl4c	ENSMUSG00000049866	ENSG00000188042	ARL4C	10123	2q37.1	18	11.7647	11	7.18954	7	4.57516
chr1	85050000	195150000	368	0.350127	5T2	amp	Arl8a	ENSMUSG00000026426	ENSG00000143862	ARL8A	127829	1q32.1	14	9.15033	14	9.15033	0	0
chr1	85050000	195150000	368	0.350127	5T2	amp	Armc9	ENSMUSG00000062590	ENSG00000135931	ARMC9	80210	2q37.1	16	10.4575	12	7.84314	4	2.61438
chr1	3150000	84750000	273	0.229561	5T2	amp	Arpc2	ENSMUSG00000006304	ENSG00000163466	ARPC2	10109	2q35	2	1.30719	0	0	2	1.30719
chr1	85050000	195150000	368	0.350127	5T2	amp	Arpc5	ENSMUSG00000008475	ENSG00000162704	ARPC5	10092	1q25.3	10	6.53595	8	5.22876	2	1.30719
chr1	85050000	195150000	368	0.350127	5T2	amp	Asb1	ENSMUSG00000026311	ENSG00000065802	ASB1	51665	2q37.3	16	10.4575	11	7.18954	5	3.26797
chr1	85050000	195150000	368	0.350127	5T2	amp	Asb18	ENSMUSG00000067081	ENSG00000182177	ASB18	401036	2q37.2	18	11.7647	11	7.18954	7	4.57516
chr1	3150000	84750000	273	0.229561	5T2	amp	Asnsd1	ENSMUSG00000026095	ENSG00000138381	ASNSD1	54529	2q32.2	4	2.61438	0	0	4	2.61438
chr1	85050000	195150000	368	0.350127	5T2	amp	Aspm	ENSMUSG00000033952	ENSG00000066279	ASPM	259266	1q31.3	20	13.0719	7	4.57516	13	8.49673
chr1	85050000	195150000	368	0.350127	5T2	amp	Astn1	ENSMUSG00000026587	ENSG00000152092	ASTN1	460	1q25.2	11	7.18954	8	5.22876	3	1.96078
chr1	85050000	195150000	368	0.350127	5T2	amp	Atf3	ENSMUSG00000026628	ENSG00000162772	ATF3	467	1q32.3	11	7.18954	11	7.18954	0	0
chr1	85050000	195150000	368	0.350127	5T2	amp	Atf6	ENSMUSG00000026663	ENSG00000118217	ATF6	22926	1q23.3	15	9.80392	14	9.15033	1	0.653595
chr1	85050000	195150000	368	0.350127	5T2	amp	Atg16l1	ENSMUSG00000026289	ENSG00000085978	ATG16L1	55054	2q37.1	16	10.4575	11	7.18954	5	3.26797
chr1	85050000	195150000	368	0.350127	5T2	amp	Atg4b	ENSMUSG00000026280	ENSG00000168397	ATG4B	23192	2q37.3	18	11.7647	11	7.18954	7	4.57516
chr1	3150000	84750000	273	0.229561	5T2	amp	Atg9a	ENSMUSG00000033124	ENSG00000198925	ATG9A	79065	2q35	1	0.653595	0	0	1	0.653595
chr1	3150000	84750000	273	0.229561	5T2	amp	Atic	ENSMUSG00000026192	ENSG00000138363	ATIC	471	2q35	2	1.30719	0	0	2	1.30719
chr1	85050000	195150000	368	0.350127	5T2	amp	Atp1a2	ENSMUSG00000007097	ENSG00000018625	ATP1A2	477	1q23.2	15	9.80392	14	9.15033	1	0.653595
chr1	85050000	195150000	368	0.350127	5T2	amp	Atp1a4	ENSMUSG00000007107	ENSG00000132681	ATP1A4	480	1q23.2	15	9.80392	14	9.15033	1	0.653595
chr1	85050000	195150000	368	0.350127	5T2	amp	Atp1b1	ENSMUSG00000026576	ENSG00000143153	ATP1B1	481	1q24.2	15	9.80392	10	6.53595	5	3.26797
chr1	85050000	195150000	368	0.350127	5T2	amp	Atp2b4	ENSMUSG00000026463	ENSG00000058668	ATP2B4	493	1q32.1	15	9.80392	15	9.80392	0	0
chr1	85050000	195150000	368	0.350127	5T2	amp	Atp6v1g3	ENSMUSG00000026394	ENSG00000151418	ATP6V1G3	127124	1q31.3	17	11.1111	7	4.57516	10	6.53595
chr1	3150000	84750000	273	0.229561	5T2	amp	Atp6v1h	ENSMUSG00000033793	ENSG00000047249	ATP6V1H	51606	8q11.23	7	4.57516	4	2.61438	3	1.96078
chr1	85050000	195150000	368	0.350127	5T2	amp	Avpr1b	ENSMUSG00000026432	ENSG00000198049	AVPR1B	553	1q32.1	17	11.1111	16	10.4575	1	0.653595
chr1	85050000	195150000	368	0.350127	5T2	amp	B3galt2	ENSMUSG00000033849	ENSG00000162630	B3GALT2	8707	1q31.2	21	13.7255	7	4.57516	14	9.15033
chr1	3150000	84750000	273	0.229561	5T2	amp	B3gat2	ENSMUSG00000026156	ENSG00000112309	B3GAT2	135152	6q13	12	7.84314	0	0	12	7.84314
chr1	85050000	195150000	368	0.350127	5T2	amp	B3gnt7	ENSMUSG00000079445	ENSG00000156966	B3GNT7	93010	2q37.1	16	10.4575	12	7.84314	4	2.61438
chr1	85050000	195150000	368	0.350127	5T2	amp	B4galt3	ENSMUSG00000052423	ENSG00000158850	B4GALT3	8703	1q23.3	15	9.80392	14	9.15033	1	0.653595
chr1	3150000	84750000	273	0.229561	5T2	amp	Bag2	ENSMUSG00000042215	ENSG00000112208	BAG2	9532	6p12.1	13	8.49673	1	0.653595	12	7.84314
chr1	3150000	84750000	273	0.229561	5T2	amp	Bard1	ENSMUSG00000026196	ENSG00000138376	BARD1	580	2q35	2	1.30719	0	0	2	1.30719
chr1	85050000	195150000	368	0.350127	5T2	amp	Batf3	ENSMUSG00000026630	ENSG00000123685	BATF3	55509	1q32.3	11	7.18954	11	7.18954	0	0
chr1	85050000	195150000	368	0.350127	5T2	amp	Bcl2	ENSMUSG00000057329	ENSG00000171791	BCL2	596	18q21.33	8	5.22876	5	3.26797	3	1.96078
chr1	3150000	84750000	273	0.229561	5T2	amp	Bcs1l	ENSMUSG00000026172	ENSG00000074582	BCS1L	617	2q35	2	1.30719	0	0	2	1.30719
chr1	3150000	84750000	273	0.229561	5T2	amp	Bend6	ENSMUSG00000042182	ENSG00000151917	BEND6	221336	6p12.1	13	8.49673	1	0.653595	12	7.84314
chr1	3150000	84750000	273	0.229561	5T2	amp	Bivm	ENSMUSG00000041684	ENSG00000134897	BIVM	54841	13q33.1	8	5.22876	0	0	8	5.22876
chr1	85050000	195150000	368	0.350127	5T2	amp	Blzf1	ENSMUSG00000026577	ENSG00000117475	BLZF1	8548	1q24.2	15	9.80392	10	6.53595	5	3.26797
chr1	3150000	84750000	273	0.229561	5T2	amp	Bmpr2	ENSMUSG00000067336	ENSG00000204217	BMPR2	659	2q33.1	1	0.653595	0	0	1	0.653595
chr1	85050000	195150000	368	0.350127	5T2	amp	Bok	ENSMUSG00000026278	ENSG00000176720	BOK	666	2q37.3	18	11.7647	11	7.18954	7	4.57516
chr1	3150000	84750000	273	0.229561	5T2	amp	Boll	ENSMUSG00000025977	ENSG00000152430	BOLL	66037	2q33.1	3	1.96078	0	0	3	1.96078
chr1	85050000	195150000	368	0.350127	5T2	amp	Bpnt1	ENSMUSG00000026617	ENSG00000162813	BPNT1	10380	1q41	8	5.22876	5	3.26797	3	1.96078
chr1	85050000	195150000	368	0.350127	5T2	amp	Btg2	ENSMUSG00000020423	ENSG00000159388	BTG2	7832	1q32.1	15	9.80392	15	9.80392	0	0
chr1	3150000	84750000	273	0.229561	5T2	amp	Bzw1	ENSMUSG00000051223	ENSG00000082153	BZW1	9689	2q33.1	1	0.653595	0	0	1	0.653595
chr1	85050000	195150000	368	0.350127	5T2	amp	1700016C15Rik	ENSMUSG00000015962	ENSG00000173728	C1orf100	200159	1q44	9	5.88235	9	5.88235	0	0
chr1	85050000	195150000	368	0.350127	5T2	amp	Gm16432	ENSMUSG00000091476	ENSG00000179397	C1orf101	257044	1q44	9	5.88235	9	5.88235	0	0
chr1	85050000	195150000	368	0.350127	5T2	amp	4930558K02Rik	ENSMUSG00000086277	ENSG00000180999	C1orf105	92346	1q24.3	12	7.84314	9	5.88235	3	1.96078
chr1	85050000	195150000	368	0.350127	5T2	amp	5730559C18Rik	ENSMUSG00000041605	ENSG00000163362	C1orf106	55765	1q32.1	13	8.49673	13	8.49673	0	0
chr1	85050000	195150000	368	0.350127	5T2	amp	1700015E13Rik	ENSMUSG00000042800	ENSG00000171722	C1orf111	284680	1q23.3	14	9.15033	13	8.49673	1	0.653595
chr1	85050000	195150000	368	0.350127	5T2	amp	BC055324	ENSMUSG00000041406	ENSG00000000460	C1orf112	55732	1q24.2	14	9.15033	10	6.53595	4	2.61438
chr1	85050000	195150000	368	0.350127	5T2	amp	C130074G19Rik	ENSMUSG00000039349	ENSG00000162817	C1orf115	79762	1q41	8	5.22876	6	3.92157	2	1.30719
chr1	85050000	195150000	368	0.350127	5T2	amp	AA986860	ENSMUSG00000042510	ENSG00000182795	C1orf116	79098	1q32.1	16	10.4575	15	9.80392	1	0.653595
chr1	85050000	195150000	368	0.350127	5T2	amp	1700025G04Rik	ENSMUSG00000032666	ENSG00000116667	C1orf21	81563	1q25.3	11	7.18954	8	5.22876	3	1.96078
chr1	85050000	195150000	368	0.350127	5T2	amp	Gm7694	ENSMUSG00000102752	ENSG00000239887	C1orf226	400793	1q23.3	14	9.15033	13	8.49673	1	0.653595
chr1	85050000	195150000	368	0.350127	5T2	amp	BC003331	ENSMUSG00000006010	ENSG00000157181	C1orf27	54953	1q31.1	13	8.49673	9	5.88235	4	2.61438
chr1	85050000	195150000	368	0.350127	5T2	amp	2310009B15Rik	ENSMUSG00000079283	ENSG00000203724	C1orf53	388722	1q31.3	18	11.7647	7	4.57516	11	7.18954
chr1	85050000	195150000	368	0.350127	5T2	amp	A130010J15Rik	ENSMUSG00000079144	ENSG00000162757	C1orf74	148304	1q32.2	11	7.18954	11	7.18954	0	0
chr1	85050000	195150000	368	0.350127	5T2	amp	6330403A02Rik	ENSMUSG00000053963	ENSG00000203685	C1orf95	375057	1q42.12	10	6.53595	9	5.88235	1	0.653595
chr1	85050000	195150000	368	0.350127	5T2	amp	C1ql2	ENSMUSG00000036907	ENSG00000144119	C1QL2	165257	2q14.2	2	1.30719	0	0	2	1.30719
chr1	3150000	84750000	273	0.229561	5T2	amp	1500015O10Rik	ENSMUSG00000026051	ENSG00000119147	C2orf40	84417	2q12.2	1	0.653595	1	0.653595	0	0
chr1	3150000	84750000	273	0.229561	5T2	amp	9430016H08Rik	ENSMUSG00000025971	ENSG00000162972	C2orf47	79568	2q33.1	0	0	0	0	0	0
chr1	3150000	84750000	273	0.229561	5T2	amp	AI597479	ENSMUSG00000010290	ENSG00000135974	C2orf49	79074	2q12.2	1	0.653595	1	0.653595	0	0
chr1	85050000	195150000	368	0.350127	5T2	amp	2310007B03Rik	ENSMUSG00000034159	ENSG00000172478	C2orf54	79919	2q37.3	16	10.4575	11	7.18954	5	3.26797
chr1	85050000	195150000	368	0.350127	5T2	amp	1700019O17Rik	ENSMUSG00000036574	ENSG00000177673	C2orf57	165100	2q37.1	16	10.4575	11	7.18954	5	3.26797
chr1	3150000	84750000	273	0.229561	5T2	amp	1700066M21Rik	ENSMUSG00000038323	ENSG00000178074	C2orf69	205327	2q33.1	0	0	0	0	0	0
chr1	85050000	195150000	368	0.350127	5T2	amp	2810459M11Rik	ENSMUSG00000026227	ENSG00000204128	C2orf72	257407	2q37.1	16	10.4575	11	7.18954	5	3.26797
chr1	85050000	195150000	368	0.350127	5T2	amp	3110009E18Rik	ENSMUSG00000026388	ENSG00000186132	C2orf76	130355	2q14.2	1	0.653595	0	0	1	0.653595
chr1	3150000	84750000	273	0.229561	5T2	amp	D630023F18Rik	ENSMUSG00000044816	ENSG00000188674	C2orf80	389073	2q33.3	2	1.30719	0	0	2	1.30719
chr1	85050000	195150000	368	0.350127	5T2	amp	3110079O15Rik	ENSMUSG00000026258	ENSG00000182600	C2orf82	389084	2q37.1	16	10.4575	11	7.18954	5	3.26797
chr1	3150000	84750000	273	0.229561	5T2	amp	1700019D03Rik	ENSMUSG00000043629	ENSG00000187699	C2orf88	84281	2q32.2	4	2.61438	0	0	4	2.61438
chr1	85050000	195150000	368	0.350127	5T2	amp	C4bp	ENSMUSG00000026405	ENSG00000123838	C4BPA	722	1q32.2	16	10.4575	15	9.80392	1	0.653595
chr1	85050000	195150000	368	0.350127	5T2	amp	D1Ertd622e	ENSMUSG00000044768	ENSG00000181751	C5orf30	90355	5q21.1	14	9.15033	1	0.653595	13	8.49673
chr1	3150000	84750000	273	0.229561	5T2	amp	A830018L16Rik	ENSMUSG00000057715	ENSG00000165084	C8orf34	116328	8q13.2	8	5.22876	2	1.30719	6	3.92157
chr1	3150000	84750000	273	0.229561	5T2	amp	3110035E14Rik	ENSMUSG00000067879	ENSG00000169085	C8orf46	254778	8q13.1	6	3.92157	4	2.61438	2	1.30719
chr1	85050000	195150000	368	0.350127	5T2	amp	Cab39	ENSMUSG00000036707	ENSG00000135932	CAB39	51719	2q37.1	16	10.4575	11	7.18954	5	3.26797
chr1	85050000	195150000	368	0.350127	5T2	amp	Cacna1e	ENSMUSG00000004110	ENSG00000198216	CACNA1E	777	1q25.3	10	6.53595	8	5.22876	2	1.30719
chr1	85050000	195150000	368	0.350127	5T2	amp	Cacna1s	ENSMUSG00000026407	ENSG00000081248	CACNA1S	779	1q32.1	13	8.49673	13	8.49673	0	0
chr1	85050000	195150000	368	0.350127	5T2	amp	Cacybp	ENSMUSG00000014226	ENSG00000116161	CACYBP	27101	1q25.1	9	5.88235	8	5.22876	1	0.653595
chr1	85050000	195150000	368	0.350127	5T2	amp	Cadm3	ENSMUSG00000005338	ENSG00000162706	CADM3	57863	1q23.2	16	10.4575	14	9.15033	2	1.30719
chr1	85050000	195150000	368	0.350127	5T2	amp	Camk1g	ENSMUSG00000016179	ENSG00000008118	CAMK1G	57172	1q32.2	12	7.84314	11	7.18954	1	0.653595
chr1	85050000	195150000	368	0.350127	5T2	amp	Capn10	ENSMUSG00000026270	ENSG00000142330	CAPN10	11132	2q37.3	16	10.4575	11	7.18954	5	3.26797
chr1	85050000	195150000	368	0.350127	5T2	amp	Capn2	ENSMUSG00000026509	ENSG00000162909	CAPN2	824	1q41	8	5.22876	7	4.57516	1	0.653595
chr1	85050000	195150000	368	0.350127	5T2	amp	Capn8	ENSMUSG00000038599	ENSG00000203697	CAPN8	388743	1q41	8	5.22876	7	4.57516	1	0.653595
chr1	3150000	84750000	273	0.229561	5T2	amp	Casp8	ENSMUSG00000026029	ENSG00000064012	CASP8	841	2q33.1	1	0.653595	0	0	1	0.653595
chr1	85050000	195150000	368	0.350127	5T2	amp	Casq1	ENSMUSG00000007122	ENSG00000143318	CASQ1	844	1q23.2	16	10.4575	15	9.80392	1	0.653595
chr1	3150000	84750000	273	0.229561	5T2	amp	Ccdc108	ENSMUSG00000047021	ENSG00000181378	CCDC108	255101	2q35	1	0.653595	0	0	1	0.653595
chr1	3150000	84750000	273	0.229561	5T2	amp	Ccdc115	ENSMUSG00000042111	ENSG00000136710	CCDC115	84317	2q21.1	0	0	0	0	0	0
chr1	85050000	195150000	368	0.350127	5T2	amp	Ccdc121	ENSMUSG00000050625	ENSG00000176714	CCDC121	79635	2p23.2	10	6.53595	5	3.26797	5	3.26797
chr1	3150000	84750000	273	0.229561	5T2	amp	Ccdc150	ENSMUSG00000025983	ENSG00000144395	CCDC150	284992	2q33.1	2	1.30719	0	0	2	1.30719
chr1	85050000	195150000	368	0.350127	5T2	amp	Ccdc93	ENSMUSG00000026339	ENSG00000125633	CCDC93	54520	2q14.1	2	1.30719	0	0	2	1.30719
chr1	3150000	84750000	273	0.229561	5T2	amp	Ccl20	ENSMUSG00000026166	ENSG00000115009	CCL20	6364	2q36.3	9	5.88235	4	2.61438	5	3.26797
chr1	85050000	195150000	368	0.350127	5T2	amp	Ccnt2	ENSMUSG00000026349	ENSG00000082258	CCNT2	905	2q21.3	0	0	0	0	0	0
chr1	3150000	84750000	273	0.229561	5T2	amp	Ccnyl1	ENSMUSG00000070871	ENSG00000163249	CCNYL1	151195	2q33.3	2	1.30719	0	0	2	1.30719
chr1	85050000	195150000	368	0.350127	5T2	amp	Cd244	ENSMUSG00000004709	ENSG00000122223	CD244	51744	1q23.3	17	11.1111	16	10.4575	1	0.653595
chr1	85050000	195150000	368	0.350127	5T2	amp	Cd247	ENSMUSG00000005763	ENSG00000198821	CD247	919	1q24.2	16	10.4575	14	9.15033	2	1.30719
chr1	3150000	84750000	273	0.229561	5T2	amp	Cd28	ENSMUSG00000026012	ENSG00000178562	CD28	940	2q33.2	2	1.30719	1	0.653595	1	0.653595
chr1	85050000	195150000	368	0.350127	5T2	amp	Cd34	ENSMUSG00000016494	ENSG00000174059	CD34	947	1q32.2	15	9.80392	14	9.15033	1	0.653595
chr1	85050000	195150000	368	0.350127	5T2	amp	Cd46	ENSMUSG00000016493	ENSG00000117335	CD46	4179	1q32.2	15	9.80392	14	9.15033	1	0.653595
chr1	85050000	195150000	368	0.350127	5T2	amp	Cd48	ENSMUSG00000015355	ENSG00000117091	CD48	962	1q23.3	17	11.1111	16	10.4575	1	0.653595
chr1	85050000	195150000	368	0.350127	5T2	amp	Cd55	ENSMUSG00000026399	ENSG00000196352	CD55	1604	1q32.2	14	9.15033	13	8.49673	1	0.653595
chr1	85050000	195150000	368	0.350127	5T2	amp	Cd84	ENSMUSG00000038147	ENSG00000066294	CD84	8832	1q23.2	17	11.1111	16	10.4575	1	0.653595
chr1	85050000	195150000	368	0.350127	5T2	amp	Cdc42bpa	ENSMUSG00000026490	ENSG00000143776	CDC42BPA	8476	1q42.13	10	6.53595	9	5.88235	1	0.653595
chr1	85050000	195150000	368	0.350127	5T2	amp	Cdc73	ENSMUSG00000026361	ENSG00000134371	CDC73	79577	1q31.2	21	13.7255	7	4.57516	14	9.15033
chr1	85050000	195150000	368	0.350127	5T2	amp	Cdh19	ENSMUSG00000047216	ENSG00000071991	CDH19	28513	18q22.1	14	9.15033	6	3.92157	8	5.22876
chr1	109650000	115350000	20	-0.830063	5TGM1	del	Cdh19	ENSMUSG00000047216	ENSG00000071991	CDH19	28513	18q22.1	14	9.15033	6	3.92157	8	5.22876
chr1	85050000	195150000	368	0.350127	5T2	amp	Cdh20	ENSMUSG00000050840	ENSG00000101542	CDH20	28316	18q21.33	8	5.22876	5	3.26797	3	1.96078
chr1	85050000	195150000	368	0.350127	5T2	amp	Cdh7	ENSMUSG00000026312	ENSG00000081138	CDH7	1005	18q22.1	14	9.15033	5	3.26797	9	5.88235
chr1	109650000	115350000	20	-0.830063	5TGM1	del	Cdh7	ENSMUSG00000026312	ENSG00000081138	CDH7	1005	18q22.1	14	9.15033	5	3.26797	9	5.88235
chr1	3150000	84750000	273	0.229561	5T2	amp	Cdk5r2	ENSMUSG00000090071	ENSG00000171450	CDK5R2	8941	2q35	1	0.653595	0	0	1	0.653595
chr1	85050000	195150000	368	0.350127	5T2	amp	Cenpf	ENSMUSG00000026605	ENSG00000117724	CENPF	1063	1q41	13	8.49673	9	5.88235	4	2.61438
chr1	85050000	195150000	368	0.350127	5T2	amp	Cenpl	ENSMUSG00000026708	ENSG00000120334	CENPL	91687	1q25.1	9	5.88235	8	5.22876	1	0.653595
chr1	85050000	195150000	368	0.350127	5T2	amp	Cep170	ENSMUSG00000057335	ENSG00000143702	CEP170	9859	1q43	10	6.53595	9	5.88235	1	0.653595
chr1	85050000	195150000	368	0.350127	5T2	amp	Cep350	ENSMUSG00000033671	ENSG00000135837	CEP350	9857	1q25.2	10	6.53595	8	5.22876	2	1.30719
chr1	3150000	84750000	273	0.229561	5T2	amp	Cfc1	ENSMUSG00000026124	ENSG00000152093	CFC1B	653275	2q21.1	0	0	0	0	0	0
chr1	85050000	195150000	368	0.350127	5T2	amp	Cfh	ENSMUSG00000026365	ENSG00000000971	CFH	3075	1q31.3	20	13.0719	6	3.92157	14	9.15033
chr1	85050000	195150000	368	0.350127	5T2	amp	Cfhr2	ENSMUSG00000033898	ENSG00000000971	CFH	3075	1q31.3	20	13.0719	6	3.92157	14	9.15033
chr1	85050000	195150000	368	0.350127	5T2	amp	Gm4788	ENSMUSG00000070594	ENSG00000000971	CFH	3075	1q31.3	20	13.0719	6	3.92157	14	9.15033
chr1	3150000	84750000	273	0.229561	5T2	amp	Cflar	ENSMUSG00000026031	ENSG00000003402	CFLAR	8837	2q33.1	1	0.653595	0	0	1	0.653595
chr1	85050000	195150000	368	0.350127	5T2	amp	Chit1	ENSMUSG00000026450	ENSG00000133063	CHIT1	1118	1q32.1	15	9.80392	15	9.80392	0	0
chr1	85050000	195150000	368	0.350127	5T2	amp	Chml	ENSMUSG00000078185	ENSG00000203668	CHML	1122	1q43	9	5.88235	9	5.88235	0	0
chr1	3150000	84750000	273	0.229561	5T2	amp	Chpf	ENSMUSG00000032997	ENSG00000123989	CHPF	79586	2q35	1	0.653595	0	0	1	0.653595
chr1	85050000	195150000	368	0.350127	5T2	amp	Chrnd	ENSMUSG00000026251	ENSG00000135902	CHRND	1144	2q37.1	16	10.4575	11	7.18954	5	3.26797
chr1	85050000	195150000	368	0.350127	5T2	amp	Chrng	ENSMUSG00000026253	ENSG00000196811	CHRNG	1146	2q37.1	16	10.4575	11	7.18954	5	3.26797
chr1	3150000	84750000	273	0.229561	5T2	amp	Chst10	ENSMUSG00000026080	ENSG00000115526	CHST10	9486	2q11.2	3	1.96078	3	1.96078	0	0
chr1	85050000	195150000	368	0.350127	5T2	amp	Clasp1	ENSMUSG00000064302	ENSG00000074054	CLASP1	23332	2q14.2	1	0.653595	0	0	1	0.653595
chr1	3150000	84750000	273	0.229561	5T2	amp	Clk1	ENSMUSG00000026034	ENSG00000013441	CLK1	1195	2q33.1	1	0.653595	0	0	1	0.653595
chr1	3150000	84750000	273	0.229561	5T2	amp	Cnga3	ENSMUSG00000026114	ENSG00000144191	CNGA3	1261	2q11.2	3	1.96078	2	1.30719	1	0.653595
chr1	85050000	195150000	368	0.350127	5T2	amp	Cnih3	ENSMUSG00000026514	ENSG00000143786	CNIH3	149111	1q42.12	8	5.22876	7	4.57516	1	0.653595
chr1	85050000	195150000	368	0.350127	5T2	amp	Cnih4	ENSMUSG00000062169	ENSG00000143771	CNIH4	29097	1q42.11	8	5.22876	7	4.57516	1	0.653595
chr1	3150000	84750000	273	0.229561	5T2	amp	Cnnm3	ENSMUSG00000001138	ENSG00000168763	CNNM3	26505	2q11.2	3	1.96078	2	1.30719	1	0.653595
chr1	3150000	84750000	273	0.229561	5T2	amp	Cnnm4	ENSMUSG00000037408	ENSG00000158158	CNNM4	26504	2q11.2	3	1.96078	3	1.96078	0	0
chr1	85050000	195150000	368	0.350127	5T2	amp	Cnst	ENSMUSG00000038949	ENSG00000162852	CNST	163882	1q44	11	7.18954	9	5.88235	2	1.30719
chr1	85050000	195150000	368	0.350127	5T2	amp	Cntn2	ENSMUSG00000053024	ENSG00000184144	CNTN2	6900	1q32.1	15	9.80392	14	9.15033	1	0.653595
chr1	85050000	195150000	368	0.350127	5T2	amp	Cntnap5a	ENSMUSG00000070695	ENSG00000155052	CNTNAP5	129684	2q14.3	0	0	0	0	0	0
chr1	85050000	195150000	368	0.350127	5T2	amp	Cntnap5b	ENSMUSG00000067028	ENSG00000155052	CNTNAP5	129684	2q14.3	0	0	0	0	0	0
chr1	3150000	84750000	273	0.229561	5T2	amp	Col19a1	ENSMUSG00000026141	ENSG00000082293	COL19A1	1310	6q13	12	7.84314	0	0	12	7.84314
chr1	3150000	84750000	273	0.229561	5T2	amp	Col3a1	ENSMUSG00000026043	ENSG00000168542	COL3A1	1281	2q32.2	4	2.61438	0	0	4	2.61438
chr1	3150000	84750000	273	0.229561	5T2	amp	Col4a3	ENSMUSG00000079465	ENSG00000169031	COL4A3	1285	2q36.3	7	4.57516	4	2.61438	3	1.96078
chr1	3150000	84750000	273	0.229561	5T2	amp	Col4a4	ENSMUSG00000067158	ENSG00000081052	COL4A4	1286	2q36.3	8	5.22876	4	2.61438	4	2.61438
chr1	3150000	84750000	273	0.229561	5T2	amp	Col5a2	ENSMUSG00000026042	ENSG00000204262	COL5A2	1290	2q32.2	4	2.61438	0	0	4	2.61438
chr1	85050000	195150000	368	0.350127	5T2	amp	Col6a3	ENSMUSG00000048126	ENSG00000163359	COL6A3	1293	2q37.3	18	11.7647	12	7.84314	6	3.92157
chr1	3150000	84750000	273	0.229561	5T2	amp	Col9a1	ENSMUSG00000026147	ENSG00000112280	COL9A1	1297	6q13	12	7.84314	0	0	12	7.84314
chr1	85050000	195150000	368	0.350127	5T2	amp	Copa	ENSMUSG00000026553	ENSG00000122218	COPA	1314	1q23.2	16	10.4575	15	9.80392	1	0.653595
chr1	3150000	84750000	273	0.229561	5T2	amp	Cops5	ENSMUSG00000025917	ENSG00000121022	COPS5	10987	8q13.2	6	3.92157	4	2.61438	2	1.30719
chr1	85050000	195150000	368	0.350127	5T2	amp	Cops7b	ENSMUSG00000026240	ENSG00000144524	COPS7B	64708	2q37.1	16	10.4575	11	7.18954	5	3.26797
chr1	85050000	195150000	368	0.350127	5T2	amp	Cops8	ENSMUSG00000034432	ENSG00000198612	COPS8	10920	2q37.3	17	11.1111	11	7.18954	6	3.92157
chr1	3150000	84750000	273	0.229561	5T2	amp	Coq10b	ENSMUSG00000025981	ENSG00000115520	COQ10B	80219	2q33.1	2	1.30719	0	0	2	1.30719
chr1	3150000	84750000	273	0.229561	5T2	amp	Cox5b	ENSMUSG00000061518	ENSG00000135940	COX5B	1329	2q11.2	3	1.96078	3	1.96078	0	0
chr1	3150000	84750000	273	0.229561	5T2	amp	Cpa6	ENSMUSG00000042501	ENSG00000165078	CPA6	57094	8q13.2	5	3.26797	2	1.30719	3	1.96078
chr1	3150000	84750000	273	0.229561	5T2	amp	Cps1	ENSMUSG00000025991	ENSG00000021826	CPS1	1373	2q34	4	2.61438	0	0	4	2.61438
chr1	85050000	195150000	368	0.350127	5T2	amp	Cr2	ENSMUSG00000026616	ENSG00000117322	CR2	1380	1q32.2	14	9.15033	13	8.49673	1	0.653595
chr1	85050000	195150000	368	0.350127	5T2	amp	Crb1	ENSMUSG00000063681	ENSG00000134376	CRB1	23418	1q31.3	20	13.0719	7	4.57516	13	8.49673
chr1	3150000	84750000	273	0.229561	5T2	amp	Creb1	ENSMUSG00000025958	ENSG00000118260	CREB1	1385	2q33.3	2	1.30719	0	0	2	1.30719
chr1	85050000	195150000	368	0.350127	5T2	amp	Creg1	ENSMUSG00000040713	ENSG00000143162	CREG1	8804	1q24.2	16	10.4575	14	9.15033	2	1.30719
chr1	3150000	84750000	273	0.229561	5T2	amp	Creg2	ENSMUSG00000050967	ENSG00000175874	CREG2	200407	2q11.2	4	2.61438	3	1.96078	1	0.653595
chr1	3150000	84750000	273	0.229561	5T2	amp	Crisp4	ENSMUSG00000025774	ENSG00000124812	CRISP1	167	6p12.3	10	6.53595	1	0.653595	9	5.88235
chr1	3150000	84750000	273	0.229561	5T2	amp	Crispld1	ENSMUSG00000025776	ENSG00000121005	CRISPLD1	83690	8q21.11	9	5.88235	2	1.30719	7	4.57516
chr1	85050000	195150000	368	0.350127	5T2	amp	Crp	ENSMUSG00000037942	ENSG00000132693	CRP	1401	1q23.2	15	9.80392	14	9.15033	1	0.653595
chr1	3150000	84750000	273	0.229561	5T2	amp	Cryba2	ENSMUSG00000006546	ENSG00000163499	CRYBA2	1412	2q35	1	0.653595	0	0	1	0.653595
chr1	3150000	84750000	273	0.229561	5T2	amp	Cryga	ENSMUSG00000044429	ENSG00000168582	CRYGA	1418	2q33.3	2	1.30719	0	0	2	1.30719
chr1	3150000	84750000	273	0.229561	5T2	amp	Crygb	ENSMUSG00000073658	ENSG00000182187	CRYGB	1419	2q33.3	2	1.30719	0	0	2	1.30719
chr1	3150000	84750000	273	0.229561	5T2	amp	Crygc	ENSMUSG00000025952	ENSG00000163254	CRYGC	1420	2q33.3	2	1.30719	0	0	2	1.30719
chr1	3150000	84750000	273	0.229561	5T2	amp	Cspp1	ENSMUSG00000056763	ENSG00000104218	CSPP1	79848	8q13.2	6	3.92157	3	1.96078	3	1.96078
chr1	85050000	195150000	368	0.350127	5T2	amp	Csrp1	ENSMUSG00000026421	ENSG00000159176	CSRP1	1465	1q32.1	13	8.49673	13	8.49673	0	0
chr1	3150000	84750000	273	0.229561	5T2	amp	Ctdsp1	ENSMUSG00000026176	ENSG00000144579	CTDSP1	58190	2q35	1	0.653595	0	0	1	0.653595
chr1	3150000	84750000	273	0.229561	5T2	amp	Ctla4	ENSMUSG00000026011	ENSG00000163599	CTLA4	1493	2q33.2	2	1.30719	1	0.653595	1	0.653595
chr1	85050000	195150000	368	0.350127	5T2	amp	Ctse	ENSMUSG00000004552	ENSG00000196188	CTSE	1510	1q32.1	17	11.1111	16	10.4575	1	0.653595
chr1	3150000	84750000	273	0.229561	5T2	amp	Cul3	ENSMUSG00000004364	ENSG00000036257	CUL3	8452	2q36.2	3	1.96078	0	0	3	1.96078
chr1	85050000	195150000	368	0.350127	5T2	amp	Cxcr4	ENSMUSG00000045382	ENSG00000121966	CXCR4	7852	2q21.3	0	0	0	0	0	0
chr1	85050000	195150000	368	0.350127	5T2	amp	Cyb5r1	ENSMUSG00000026456	ENSG00000159348	CYB5R1	51706	1q32.1	14	9.15033	14	9.15033	0	0
chr1	3150000	84750000	273	0.229561	5T2	amp	Cyp20a1	ENSMUSG00000049439	ENSG00000119004	CYP20A1	57404	2q33.2	1	0.653595	0	0	1	0.653595
chr1	3150000	84750000	273	0.229561	5T2	amp	Cyp27a1	ENSMUSG00000026170	ENSG00000135929	CYP27A1	1593	2q35	1	0.653595	0	0	1	0.653595
chr1	85050000	195150000	368	0.350127	5T2	amp	D2hgdh	ENSMUSG00000073609	ENSG00000180902	D2HGDH	728294	2q37.3	18	11.7647	11	7.18954	7	4.57516
chr1	85050000	195150000	368	0.350127	5T2	amp	Dars	ENSMUSG00000026356	ENSG00000115866	DARS	1615	2q21.3	0	0	0	0	0	0
chr1	85050000	195150000	368	0.350127	5T2	amp	Dars2	ENSMUSG00000026709	ENSG00000117593	DARS2	55157	1q25.1	9	5.88235	8	5.22876	1	0.653595
chr1	85050000	195150000	368	0.350127	5T2	amp	Dbi	ENSMUSG00000026385	ENSG00000155368	DBI	1622	2q14.2	1	0.653595	0	0	1	0.653595
chr1	85050000	195150000	368	0.350127	5T2	amp	Dcaf6	ENSMUSG00000026571	ENSG00000143164	DCAF6	55827	1q24.2	14	9.15033	12	7.84314	2	1.30719
chr1	85050000	195150000	368	0.350127	5T2	amp	Dcaf8	ENSMUSG00000026554	ENSG00000132716	DCAF8	50717	1q23.2	16	10.4575	15	9.80392	1	0.653595
chr1	85050000	195150000	368	0.350127	5T2	amp	Ddr2	ENSMUSG00000026674	ENSG00000162733	DDR2	4921	1q23.3	15	9.80392	14	9.15033	1	0.653595
chr1	85050000	195150000	368	0.350127	5T2	amp	Ddx18	ENSMUSG00000001674	ENSG00000088205	DDX18	8886	2q14.1	2	1.30719	0	0	2	1.30719
chr1	85050000	195150000	368	0.350127	5T2	amp	Ddx59	ENSMUSG00000026404	ENSG00000118197	DDX59	83479	1q32.1	13	8.49673	13	8.49673	0	0
chr1	85050000	195150000	368	0.350127	5T2	amp	Dedd	ENSMUSG00000013973	ENSG00000158796	DEDD	9191	1q23.3	15	9.80392	14	9.15033	1	0.653595
chr1	3150000	84750000	273	0.229561	5T2	amp	Defb41	ENSMUSG00000067773	ENSG00000203970	DEFB110	245913	6p12.3	12	7.84314	1	0.653595	11	7.18954
chr1	3150000	84750000	273	0.229561	5T2	amp	Defb18	ENSMUSG00000073735	ENSG00000214642	DEFB113	245927	6p12.3	12	7.84314	1	0.653595	11	7.18954
chr1	85050000	195150000	368	0.350127	5T2	amp	9130409I23Rik	ENSMUSG00000038768	ENSG00000143753	DEGS1	8560	1q42.11	8	5.22876	7	4.57516	1	0.653595
chr1	85050000	195150000	368	0.350127	5T2	amp	Degs1	ENSMUSG00000038633	ENSG00000143753	DEGS1	8560	1q42.11	8	5.22876	7	4.57516	1	0.653595
chr1	85050000	195150000	368	0.350127	5T2	amp	Dennd1b	ENSMUSG00000056268	ENSG00000213047	DENND1B	163486	1q31.3	22	14.3791	7	4.57516	15	9.80392
chr1	3150000	84750000	273	0.229561	5T2	amp	Des	ENSMUSG00000026208	ENSG00000175084	DES	1674	2q35	1	0.653595	0	0	1	0.653595
chr1	85050000	195150000	368	0.350127	5T2	amp	Dgkd	ENSMUSG00000070738	ENSG00000077044	DGKD	8527	2q37.1	17	11.1111	11	7.18954	6	3.92157
chr1	85050000	195150000	368	0.350127	5T2	amp	Dhx9	ENSMUSG00000042699	ENSG00000135829	DHX9	1660	1q25.3	10	6.53595	8	5.22876	2	1.30719
chr1	85050000	195150000	368	0.350127	5T2	amp	Dis3l2	ENSMUSG00000053333	ENSG00000144535	DIS3L2	129563	2q37.1	16	10.4575	11	7.18954	5	3.26797
chr1	85050000	195150000	368	0.350127	5T2	amp	Disp1	ENSMUSG00000030768	ENSG00000154309	DISP1	84976	1q41	8	5.22876	7	4.57516	1	0.653595
chr1	3150000	84750000	273	0.229561	5T2	amp	Dnajb2	ENSMUSG00000026203	ENSG00000135924	DNAJB2	3300	2q35	1	0.653595	0	0	1	0.653595
chr1	3150000	84750000	273	0.229561	5T2	amp	Dner	ENSMUSG00000036766	ENSG00000187957	DNER	92737	2q36.3	15	9.80392	7	4.57516	8	5.22876
chr1	85050000	195150000	368	0.350127	5T2	amp	Dnm3	ENSMUSG00000040265	ENSG00000197959	DNM3	26052	1q24.3	12	7.84314	9	5.88235	3	1.96078
chr1	3150000	84750000	273	0.229561	5T2	amp	Dnpep	ENSMUSG00000026209	ENSG00000123992	DNPEP	23549	2q35	1	0.653595	0	0	1	0.653595
chr1	3150000	84750000	273	0.229561	5T2	amp	Dock10	ENSMUSG00000038608	ENSG00000135905	DOCK10	55619	2q36.2	3	1.96078	0	0	3	1.96078
chr1	85050000	195150000	368	0.350127	5T2	amp	Dpp10	ENSMUSG00000036815	ENSG00000175497	DPP10	57628	2q14.1	7	4.57516	0	0	7	4.57516
chr1	85050000	195150000	368	0.350127	5T2	amp	Dpt	ENSMUSG00000026574	ENSG00000143196	DPT	1805	1q24.2	14	9.15033	10	6.53595	4	2.61438
chr1	85050000	195150000	368	0.350127	5T2	amp	Dsel	ENSMUSG00000038702	ENSG00000171451	DSEL	92126	18q22.1	14	9.15033	6	3.92157	8	5.22876
chr1	109650000	115350000	20	-0.830063	5TGM1	del	Dsel	ENSMUSG00000038702	ENSG00000171451	DSEL	92126	18q22.1	14	9.15033	6	3.92157	8	5.22876
chr1	3150000	84750000	273	0.229561	5T2	amp	Dst	ENSMUSG00000026131	ENSG00000151914	DST	667	6p12.1	13	8.49673	1	0.653595	12	7.84314
chr1	85050000	195150000	368	0.350127	5T2	amp	Dstyk	ENSMUSG00000042046	ENSG00000133059	DSTYK	25778	1q32.1	16	10.4575	15	9.80392	1	0.653595
chr1	85050000	195150000	368	0.350127	5T2	amp	Dtl	ENSMUSG00000037474	ENSG00000143476	DTL	51514	1q32.3	11	7.18954	11	7.18954	0	0
chr1	85050000	195150000	368	0.350127	5T2	amp	Dtymk	ENSMUSG00000026281	ENSG00000168393	DTYMK	1841	2q37.3	18	11.7647	11	7.18954	7	4.57516
chr1	85050000	195150000	368	0.350127	5T2	amp	Dusp10	ENSMUSG00000039384	ENSG00000143507	DUSP10	11221	1q41	8	5.22876	6	3.92157	2	1.30719
chr1	85050000	195150000	368	0.350127	5T2	amp	Dusp12	ENSMUSG00000026659	ENSG00000081721	DUSP12	11266	1q23.3	15	9.80392	14	9.15033	1	0.653595
chr1	85050000	195150000	368	0.350127	5T2	amp	Dusp23	ENSMUSG00000026544	ENSG00000158716	DUSP23	54935	1q23.2	15	9.80392	14	9.15033	1	0.653595
chr1	85050000	195150000	368	0.350127	5T2	amp	Dusp27	ENSMUSG00000026564	ENSG00000198842	DUSP27	92235	1q24.1	14	9.15033	12	7.84314	2	1.30719
chr1	85050000	195150000	368	0.350127	5T2	amp	Dusp28	ENSMUSG00000047067	ENSG00000188542	DUSP28	285193	2q37.3	16	10.4575	11	7.18954	5	3.26797
chr1	85050000	195150000	368	0.350127	5T2	amp	Dyrk3	ENSMUSG00000016526	ENSG00000143479	DYRK3	8444	1q32.1	17	11.1111	16	10.4575	1	0.653595
chr1	3150000	84750000	273	0.229561	5T2	amp	Dytn	ENSMUSG00000069085	ENSG00000232125	DYTN	391475	2q33.3	1	0.653595	0	0	1	0.653595
chr1	85050000	195150000	368	0.350127	5T2	amp	Ecel1	ENSMUSG00000026247	ENSG00000171551	ECEL1	9427	2q37.1	16	10.4575	11	7.18954	5	3.26797
chr1	85050000	195150000	368	0.350127	5T2	amp	Edem3	ENSMUSG00000043019	ENSG00000116406	EDEM3	80267	1q25.3	11	7.18954	8	5.22876	3	1.96078
chr1	3150000	84750000	273	0.229561	5T2	amp	Eef1b2	ENSMUSG00000025967	ENSG00000114942	EEF1B2	1933	2q33.3	1	0.653595	0	0	1	0.653595
chr1	85050000	195150000	368	0.350127	5T2	amp	Efcab2	ENSMUSG00000026495	ENSG00000203666	EFCAB2	84288	1q44	10	6.53595	9	5.88235	1	0.653595
chr1	3150000	84750000	273	0.229561	5T2	amp	Efhc1	ENSMUSG00000041809	ENSG00000096093	EFHC1	114327	6p12.2	6	3.92157	3	1.96078	3	1.96078
chr1	85050000	195150000	368	0.350127	5T2	amp	Efhd1	ENSMUSG00000026255	ENSG00000115468	EFHD1	80303	2q37.1	16	10.4575	11	7.18954	5	3.26797
chr1	85050000	195150000	368	0.350127	5T2	amp	Eif4e2	ENSMUSG00000026254	ENSG00000135930	EIF4E2	9470	2q37.1	16	10.4575	11	7.18954	5	3.26797
chr1	3150000	84750000	273	0.229561	5T2	amp	Eif5b	ENSMUSG00000026083	ENSG00000158417	EIF5B	9669	2q11.2	4	2.61438	3	1.96078	1	0.653595
chr1	85050000	195150000	368	0.350127	5T2	amp	Elf3	ENSMUSG00000003051	ENSG00000163435	ELF3	1999	1q32.1	14	9.15033	14	9.15033	0	0
chr1	85050000	195150000	368	0.350127	5T2	amp	Elk4	ENSMUSG00000026436	ENSG00000158711	ELK4	2005	1q32.1	15	9.80392	14	9.15033	1	0.653595
chr1	85050000	195150000	368	0.350127	5T2	amp	En1	ENSMUSG00000058665	ENSG00000163064	EN1	2019	2q14.2	2	1.30719	0	0	2	1.30719
chr1	85050000	195150000	368	0.350127	5T2	amp	Enah	ENSMUSG00000022995	ENSG00000154380	ENAH	55740	1q42.12	10	6.53595	9	5.88235	1	0.653595
chr1	3150000	84750000	273	0.229561	5T2	amp	Epha4	ENSMUSG00000026235	ENSG00000116106	EPHA4	2043	2q36.1	1	0.653595	0	0	1	0.653595
chr1	85050000	195150000	368	0.350127	5T2	amp	Ephx1	ENSMUSG00000038776	ENSG00000143819	EPHX1	2052	1q42.12	10	6.53595	9	5.88235	1	0.653595
chr1	85050000	195150000	368	0.350127	5T2	amp	Eprs	ENSMUSG00000026615	ENSG00000136628	EPRS	2058	1q41	8	5.22876	5	3.26797	3	1.96078
chr1	3150000	84750000	273	0.229561	5T2	amp	Erbb4	ENSMUSG00000062209	ENSG00000178568	ERBB4	2066	2q34	13	8.49673	0	0	13	8.49673
chr1	3150000	84750000	273	0.229561	5T2	amp	Ercc5	ENSMUSG00000026048	ENSG00000134899	ERCC5	2073	13q33.1	8	5.22876	0	0	8	5.22876
chr1	85050000	195150000	368	0.350127	5T2	amp	Espnl	ENSMUSG00000049515	ENSG00000144488	ESPNL	339768	2q37.3	17	11.1111	12	7.84314	5	3.26797
chr1	85050000	195150000	368	0.350127	5T2	amp	Esrrg	ENSMUSG00000026610	ENSG00000196482	ESRRG	2104	1q41	12	7.84314	8	5.22876	4	2.61438
chr1	85050000	195150000	368	0.350127	5T2	amp	Etnk2	ENSMUSG00000070644	ENSG00000143845	ETNK2	55224	1q32.1	15	9.80392	15	9.80392	0	0
chr1	85050000	195150000	368	0.350127	5T2	amp	Exo1	ENSMUSG00000039748	ENSG00000174371	EXO1	9156	1q43	9	5.88235	9	5.88235	0	0
chr1	3150000	84750000	273	0.229561	5T2	amp	Eya1	ENSMUSG00000025932	ENSG00000104313	EYA1	2138	8q13.3	8	5.22876	2	1.30719	6	3.92157
chr1	85050000	195150000	368	0.350127	5T2	amp	F11r	ENSMUSG00000038235	ENSG00000158769	F11R	50848	1q23.3	16	10.4575	15	9.80392	1	0.653595
chr1	85050000	195150000	368	0.350127	5T2	amp	F13b	ENSMUSG00000026368	ENSG00000143278	F13B	2165	1q31.3	20	13.0719	7	4.57516	13	8.49673
chr1	85050000	195150000	368	0.350127	5T2	amp	F5	ENSMUSG00000026579	ENSG00000198734	F5	2153	1q24.2	15	9.80392	10	6.53595	5	3.26797
chr1	3150000	84750000	273	0.229561	5T2	amp	Fam117b	ENSMUSG00000041040	ENSG00000138439	FAM117B	150864	2q33.1	1	0.653595	0	0	1	0.653595
chr1	3150000	84750000	273	0.229561	5T2	amp	Fam124b	ENSMUSG00000043230	ENSG00000124019	FAM124B	79843	2q36.2	3	1.96078	0	0	3	1.96078
chr1	3150000	84750000	273	0.229561	5T2	amp	Fam126b	ENSMUSG00000038174	ENSG00000155744	FAM126B	285172	2q33.1	1	0.653595	0	0	1	0.653595
chr1	85050000	195150000	368	0.350127	5T2	amp	Fam129a	ENSMUSG00000026483	ENSG00000135842	FAM129A	116496	1q25.3	11	7.18954	8	5.22876	3	1.96078
chr1	3150000	84750000	273	0.229561	5T2	amp	Fam134a	ENSMUSG00000049339	ENSG00000144567	FAM134A	79137	2q35	1	0.653595	0	0	1	0.653595
chr1	3150000	84750000	273	0.229561	5T2	amp	Fam135a	ENSMUSG00000026153	ENSG00000082269	FAM135A	57579	6q13	11	7.18954	0	0	11	7.18954
chr1	3150000	84750000	273	0.229561	5T2	amp	Fam150a	ENSMUSG00000087247	ENSG00000196711	FAM150A	389658	8q11.23	5	3.26797	4	2.61438	1	0.653595
chr1	85050000	195150000	368	0.350127	5T2	amp	Fam163a	ENSMUSG00000015484	ENSG00000143340	FAM163A	148753	1q25.2	11	7.18954	9	5.88235	2	1.30719
chr1	3150000	84750000	273	0.229561	5T2	amp	Fam168b	ENSMUSG00000037503	ENSG00000152102	FAM168B	130074	2q21.1	0	0	0	0	0	0
chr1	85050000	195150000	368	0.350127	5T2	amp	Fam174a	ENSMUSG00000051185	ENSG00000174132	FAM174A	345757	5q21.1	12	7.84314	1	0.653595	11	7.18954
chr1	3150000	84750000	273	0.229561	5T2	amp	Fam178b	ENSMUSG00000046337	ENSG00000168754	FAM178B	51252	2q11.2	3	1.96078	2	1.30719	1	0.653595
chr1	85050000	195150000	368	0.350127	5T2	amp	Fam20b	ENSMUSG00000033557	ENSG00000116199	FAM20B	9917	1q25.2	11	7.18954	9	5.88235	2	1.30719
chr1	85050000	195150000	368	0.350127	5T2	amp	Fam71a	ENSMUSG00000091017	ENSG00000162771	FAM71A	149647	1q32.3	11	7.18954	11	7.18954	0	0
chr1	85050000	195150000	368	0.350127	5T2	amp	Fam72a	ENSMUSG00000055184	ENSG00000188610	FAM72B	653820	1p12	25	16.3399	14	9.15033	11	7.18954
chr1	85050000	195150000	368	0.350127	5T2	amp	Fam78b	ENSMUSG00000060568	ENSG00000188859	FAM78B	149297	1q24.1	14	9.15033	12	7.84314	2	1.30719
chr1	85050000	195150000	368	0.350127	5T2	amp	Farp2	ENSMUSG00000034066	ENSG00000006607	FARP2	9855	2q37.3	18	11.7647	11	7.18954	7	4.57516
chr1	3150000	84750000	273	0.229561	5T2	amp	Farsb	ENSMUSG00000026245	ENSG00000116120	FARSB	10056	2q36.1	2	1.30719	0	0	2	1.30719
chr1	85050000	195150000	368	0.350127	5T2	amp	Fasl	ENSMUSG00000000817	ENSG00000117560	FASLG	356	1q24.3	12	7.84314	9	5.88235	3	1.96078
chr1	3150000	84750000	273	0.229561	5T2	amp	Fastkd2	ENSMUSG00000025962	ENSG00000118246	FASTKD2	22868	2q33.3	1	0.653595	0	0	1	0.653595
chr1	85050000	195150000	368	0.350127	5T2	amp	Fbxo28	ENSMUSG00000047539	ENSG00000143756	FBXO28	23219	1q42.11	8	5.22876	7	4.57516	1	0.653595
chr1	85050000	195150000	368	0.350127	5T2	amp	Fcamr	ENSMUSG00000026415	ENSG00000162897	FCAMR	83953	1q32.1	16	10.4575	15	9.80392	1	0.653595
chr1	85050000	195150000	368	0.350127	5T2	amp	Fcer1a	ENSMUSG00000005339	ENSG00000179639	FCER1A	2205	1q23.2	16	10.4575	14	9.15033	2	1.30719
chr1	85050000	195150000	368	0.350127	5T2	amp	Fcer1g	ENSMUSG00000058715	ENSG00000158869	FCER1G	2207	1q23.3	15	9.80392	14	9.15033	1	0.653595
chr1	85050000	195150000	368	0.350127	5T2	amp	Fcgr2b	ENSMUSG00000026656	ENSG00000143226	FCGR2A	2212	1q23.3	15	9.80392	14	9.15033	1	0.653595
chr1	85050000	195150000	368	0.350127	5T2	amp	Fcgr3	ENSMUSG00000059498	ENSG00000143226	FCGR2A	2212	1q23.3	15	9.80392	14	9.15033	1	0.653595
chr1	85050000	195150000	368	0.350127	5T2	amp	Fcgr4	ENSMUSG00000059089	ENSG00000162747	FCGR3B	2215	1q23.3	15	9.80392	14	9.15033	1	0.653595
chr1	85050000	195150000	368	0.350127	5T2	amp	Fcrl6	ENSMUSG00000070504	ENSG00000181036	FCRL6	343413	1q23.2	15	9.80392	14	9.15033	1	0.653595
chr1	85050000	195150000	368	0.350127	5T2	amp	Fcrla	ENSMUSG00000038421	ENSG00000132185	FCRLA	84824	1q23.3	15	9.80392	14	9.15033	1	0.653595
chr1	85050000	195150000	368	0.350127	5T2	amp	Fcrlb	ENSMUSG00000070524	ENSG00000162746	FCRLB	127943	1q23.3	15	9.80392	14	9.15033	1	0.653595
chr1	3150000	84750000	273	0.229561	5T2	amp	Fer1l5	ENSMUSG00000037432	ENSG00000249715	FER1L5	90342	2q11.2	4	2.61438	4	2.61438	0	0
chr1	3150000	84750000	273	0.229561	5T2	amp	Fev	ENSMUSG00000055197	ENSG00000163497	FEV	54738	2q35	1	0.653595	0	0	1	0.653595
chr1	85050000	195150000	368	0.350127	5T2	amp	Fh1	ENSMUSG00000026526	ENSG00000091483	FH	2271	1q43	10	6.53595	9	5.88235	1	0.653595
chr1	3150000	84750000	273	0.229561	5T2	amp	Fhl2	ENSMUSG00000008136	ENSG00000115641	FHL2	2274	2q12.2	1	0.653595	1	0.653595	0	0
chr1	85050000	195150000	368	0.350127	5T2	amp	Mfsd7b	ENSMUSG00000066595	ENSG00000162769	FLVCR1	28982	1q32.3	11	7.18954	11	7.18954	0	0
chr1	85050000	195150000	368	0.350127	5T2	amp	Fmn2	ENSMUSG00000028354	ENSG00000155816	FMN2	56776	1q43	9	5.88235	9	5.88235	0	0
chr1	85050000	195150000	368	0.350127	5T2	amp	Fmo1	ENSMUSG00000040181	ENSG00000010932	FMO1	2326	1q24.3	12	7.84314	9	5.88235	3	1.96078
chr1	85050000	195150000	368	0.350127	5T2	amp	Fmo2	ENSMUSG00000040170	ENSG00000094963	FMO2	2327	1q24.3	13	8.49673	9	5.88235	4	2.61438
chr1	85050000	195150000	368	0.350127	5T2	amp	Fmo3	ENSMUSG00000026691	ENSG00000007933	FMO3	2328	1q24.3	14	9.15033	10	6.53595	4	2.61438
chr1	85050000	195150000	368	0.350127	5T2	amp	Fmo4	ENSMUSG00000026692	ENSG00000076258	FMO4	2329	1q24.3	12	7.84314	9	5.88235	3	1.96078
chr1	85050000	195150000	368	0.350127	5T2	amp	Fmod	ENSMUSG00000041559	ENSG00000122176	FMOD	2331	1q32.1	15	9.80392	15	9.80392	0	0
chr1	3150000	84750000	273	0.229561	5T2	amp	Fn1	ENSMUSG00000026193	ENSG00000115414	FN1	2335	2q35	2	1.30719	0	0	2	1.30719
chr1	3150000	84750000	273	0.229561	5T2	amp	Fzd5	ENSMUSG00000045005	ENSG00000163251	FZD5	7855	2q33.3	2	1.30719	0	0	2	1.30719
chr1	3150000	84750000	273	0.229561	5T2	amp	Fzd7	ENSMUSG00000041075	ENSG00000155760	FZD7	8324	2q33.1	1	0.653595	0	0	1	0.653595
chr1	85050000	195150000	368	0.350127	5T2	amp	G0s2	ENSMUSG00000009633	ENSG00000123689	G0S2	50486	1q32.2	11	7.18954	11	7.18954	0	0
chr1	85050000	195150000	368	0.350127	5T2	amp	Gal3st2	ENSMUSG00000094651	ENSG00000154252	GAL3ST2	64090	2q37.3	18	11.7647	11	7.18954	7	4.57516
chr1	85050000	195150000	368	0.350127	5T2	amp	Gm6086	ENSMUSG00000073608	ENSG00000154252	GAL3ST2	64090	2q37.3	18	11.7647	11	7.18954	7	4.57516
chr1	85050000	195150000	368	0.350127	5T2	amp	Gm9994	ENSMUSG00000093805	ENSG00000154252	GAL3ST2	64090	2q37.3	18	11.7647	11	7.18954	7	4.57516
chr1	85050000	195150000	368	0.350127	5T2	amp	Gbx2	ENSMUSG00000034486	ENSG00000168505	GBX2	2637	2q37.2	18	11.7647	11	7.18954	7	4.57516
chr1	3150000	84750000	273	0.229561	5T2	amp	Gdap1	ENSMUSG00000025777	ENSG00000104381	GDAP1	54332	8q21.11	8	5.22876	2	1.30719	6	3.92157
chr1	85050000	195150000	368	0.350127	5T2	amp	Gigyf2	ENSMUSG00000048000	ENSG00000204120	GIGYF2	26058	2q37.1	16	10.4575	11	7.18954	5	3.26797
chr1	85050000	195150000	368	0.350127	5T2	amp	Gin1	ENSMUSG00000026333	ENSG00000145723	GIN1	54826	5q21.1	14	9.15033	1	0.653595	13	8.49673
chr1	3150000	84750000	273	0.229561	5T2	amp	Glb1l	ENSMUSG00000026200	ENSG00000163521	GLB1L	79411	2q35	1	0.653595	0	0	1	0.653595
chr1	85050000	195150000	368	0.350127	5T2	amp	Gli2	ENSMUSG00000048402	ENSG00000074047	GLI2	2736	2q14.2	1	0.653595	0	0	1	0.653595
chr1	85050000	195150000	368	0.350127	5T2	amp	Glrx2	ENSMUSG00000018196	ENSG00000023572	GLRX2	51022	1q31.2	21	13.7255	7	4.57516	14	9.15033
chr1	3150000	84750000	273	0.229561	5T2	amp	Gls	ENSMUSG00000026103	ENSG00000115419	GLS	2744	2q32.2	4	2.61438	0	0	4	2.61438
chr1	85050000	195150000	368	0.350127	5T2	amp	Glul	ENSMUSG00000026473	ENSG00000135821	GLUL	2752	1q25.3	10	6.53595	8	5.22876	2	1.30719
chr1	3150000	84750000	273	0.229561	5T2	amp	Gmppa	ENSMUSG00000033021	ENSG00000144591	GMPPA	29926	2q35	1	0.653595	0	0	1	0.653595
chr1	85050000	195150000	368	0.350127	5T2	amp	Golt1a	ENSMUSG00000103421	ENSG00000174567	GOLT1A	127845	1q32.1	16	10.4575	16	10.4575	0	0
chr1	85050000	195150000	368	0.350127	5T2	amp	Gorab	ENSMUSG00000040124	ENSG00000120370	GORAB	92344	1q24.2	14	9.15033	10	6.53595	4	2.61438
chr1	85050000	195150000	368	0.350127	5T2	amp	Gpa33	ENSMUSG00000000544	ENSG00000143167	GPA33	10223	1q24.1	14	9.15033	12	7.84314	2	1.30719
chr1	85050000	195150000	368	0.350127	5T2	amp	Gpatch2	ENSMUSG00000039210	ENSG00000092978	GPATCH2	55105	1q41	11	7.18954	8	5.22876	3	1.96078
chr1	3150000	84750000	273	0.229561	5T2	amp	Gpbar1	ENSMUSG00000064272	ENSG00000179921	GPBAR1	151306	2q35	1	0.653595	0	0	1	0.653595
chr1	85050000	195150000	368	0.350127	5T2	amp	Gpc1	ENSMUSG00000034220	ENSG00000063660	GPC1	2817	2q37.3	16	10.4575	11	7.18954	5	3.26797
chr1	3150000	84750000	273	0.229561	5T2	amp	Gpr1	ENSMUSG00000046856	ENSG00000183671	GPR1	2825	2q33.3	2	1.30719	1	0.653595	1	0.653595
chr1	85050000	195150000	368	0.350127	5T2	amp	Gpr161	ENSMUSG00000040836	ENSG00000143147	GPR161	23432	1q24.2	14	9.15033	12	7.84314	2	1.30719
chr1	85050000	195150000	368	0.350127	5T2	amp	Gpr25	ENSMUSG00000052759	ENSG00000170128	GPR25	2848	1q32.1	13	8.49673	13	8.49673	0	0
chr1	85050000	195150000	368	0.350127	5T2	amp	Gpr35	ENSMUSG00000026271	ENSG00000178623	GPR35	2859	2q37.3	16	10.4575	11	7.18954	5	3.26797
chr1	85050000	195150000	368	0.350127	5T2	amp	Gpr37l1	ENSMUSG00000026424	ENSG00000170075	GPR37L1	9283	1q32.1	14	9.15033	14	9.15033	0	0
chr1	85050000	195150000	368	0.350127	5T2	amp	Gpr39	ENSMUSG00000026343	ENSG00000183840	GPR39	2863	2q21.2	0	0	0	0	0	0
chr1	3150000	84750000	273	0.229561	5T2	amp	Gpr45	ENSMUSG00000041907	ENSG00000135973	GPR45	11250	2q12.1	1	0.653595	1	0.653595	0	0
chr1	85050000	195150000	368	0.350127	5T2	amp	Gpr55	ENSMUSG00000049608	ENSG00000135898	GPR55	9290	2q37.1	16	10.4575	11	7.18954	5	3.26797
chr1	85050000	195150000	368	0.350127	5T2	amp	Grem2	ENSMUSG00000050069	ENSG00000180875	GREM2	64388	1q43	9	5.88235	9	5.88235	0	0
chr1	3150000	84750000	273	0.229561	5T2	amp	Gtf3c3	ENSMUSG00000041303	ENSG00000119041	GTF3C3	9330	2q33.1	2	1.30719	0	0	2	1.30719
chr1	3150000	84750000	273	0.229561	5T2	amp	Gulp1	ENSMUSG00000056870	ENSG00000144366	GULP1	51454	2q32.1	7	4.57516	0	0	7	4.57516
chr1	85050000	195150000	368	0.350127	5T2	amp	Hdac4	ENSMUSG00000026313	ENSG00000068024	HDAC4	9759	2q37.3	17	11.1111	11	7.18954	6	3.92157
chr1	85050000	195150000	368	0.350127	5T2	amp	Hdlbp	ENSMUSG00000034088	ENSG00000115677	HDLBP	3069	2q37.3	18	11.7647	11	7.18954	7	4.57516
chr1	3150000	84750000	273	0.229561	5T2	amp	Hecw2	ENSMUSG00000042807	ENSG00000138411	HECW2	57520	2q32.3	2	1.30719	0	0	2	1.30719
chr1	85050000	195150000	368	0.350127	5T2	amp	Hes6	ENSMUSG00000067071	ENSG00000144485	HES6	55502	2q37.3	16	10.4575	11	7.18954	5	3.26797
chr1	85050000	195150000	368	0.350127	5T2	amp	Hhat	ENSMUSG00000037375	ENSG00000054392	HHAT	55733	1q32.2	11	7.18954	11	7.18954	0	0
chr1	85050000	195150000	368	0.350127	5T2	amp	Hhipl2	ENSMUSG00000053461	ENSG00000143512	HHIPL2	79802	1q41	8	5.22876	7	4.57516	1	0.653595
chr1	3150000	84750000	273	0.229561	5T2	amp	Hibch	ENSMUSG00000041426	ENSG00000198130	HIBCH	26275	2q32.2	4	2.61438	0	0	4	2.61438
chr1	85050000	195150000	368	0.350127	5T2	amp	Hjurp	ENSMUSG00000044783	ENSG00000123485	HJURP	55355	2q37.1	18	11.7647	11	7.18954	7	4.57516
chr1	85050000	195150000	368	0.350127	5T2	amp	Hlx	ENSMUSG00000039377	ENSG00000136630	HLX	3142	1q41	8	5.22876	6	3.92157	2	1.30719
chr1	85050000	195150000	368	0.350127	5T2	amp	Hmcn1	ENSMUSG00000066842	ENSG00000143341	HMCN1	83872	1q25.3	13	8.49673	9	5.88235	4	2.61438
chr1	85050000	195150000	368	0.350127	5T2	amp	Hnrnpu	ENSMUSG00000039630	ENSG00000153187	HNRNPU	3192	1q44	9	5.88235	9	5.88235	0	0
chr1	3150000	84750000	273	0.229561	5T2	amp	Hs6st1	ENSMUSG00000045216	ENSG00000136720	HS6ST1	9394	2q14.3	0	0	0	0	0	0
chr1	85050000	195150000	368	0.350127	5T2	amp	Hsd11b1	ENSMUSG00000016194	ENSG00000117594	HSD11B1	3290	1q32.2	11	7.18954	11	7.18954	0	0
chr1	85050000	195150000	368	0.350127	5T2	amp	Hsd17b7	ENSMUSG00000026675	ENSG00000132196	HSD17B7	51478	1q23.3	15	9.80392	14	9.15033	1	0.653595
chr1	3150000	84750000	273	0.229561	5T2	amp	Hspd1	ENSMUSG00000025980	ENSG00000144381	HSPD1	3329	2q33.1	2	1.30719	0	0	2	1.30719
chr1	3150000	84750000	273	0.229561	5T2	amp	Hspe1	ENSMUSG00000073676	ENSG00000115541	HSPE1	3336	2q33.1	2	1.30719	0	0	2	1.30719
chr1	85050000	195150000	368	0.350127	5T2	amp	Htr2b	ENSMUSG00000026228	ENSG00000135914	HTR2B	3357	2q37.1	16	10.4575	12	7.84314	4	2.61438
chr1	85050000	195150000	368	0.350127	5T2	amp	Iars2	ENSMUSG00000026618	ENSG00000067704	IARS2	55699	1q41	8	5.22876	5	3.26797	3	1.96078
chr1	3150000	84750000	273	0.229561	5T2	amp	Ica1l	ENSMUSG00000026018	ENSG00000163596	ICA1L	130026	2q33.1	1	0.653595	0	0	1	0.653595
chr1	3150000	84750000	273	0.229561	5T2	amp	Icos	ENSMUSG00000026009	ENSG00000163600	ICOS	29851	2q33.2	1	0.653595	0	0	1	0.653595
chr1	3150000	84750000	273	0.229561	5T2	amp	Idh1	ENSMUSG00000025950	ENSG00000138413	IDH1	3417	2q33.3	2	1.30719	0	0	2	1.30719
chr1	85050000	195150000	368	0.350127	5T2	amp	Ier5	ENSMUSG00000056708	ENSG00000162783	IER5	51278	1q25.3	10	6.53595	8	5.22876	2	1.30719
chr1	3150000	84750000	273	0.229561	5T2	amp	Igfbp2	ENSMUSG00000039323	ENSG00000115457	IGFBP2	3485	2q35	2	1.30719	0	0	2	1.30719
chr1	3150000	84750000	273	0.229561	5T2	amp	Igfbp5	ENSMUSG00000026185	ENSG00000115461	IGFBP5	3488	2q35	2	1.30719	0	0	2	1.30719
chr1	85050000	195150000	368	0.350127	5T2	amp	Igfn1	ENSMUSG00000051985	ENSG00000163395	IGFN1	91156	1q32.1	13	8.49673	13	8.49673	0	0
chr1	85050000	195150000	368	0.350127	5T2	amp	Igsf8	ENSMUSG00000038034	ENSG00000162729	IGSF8	93185	1q23.2	15	9.80392	14	9.15033	1	0.653595
chr1	85050000	195150000	368	0.350127	5T2	amp	Igsf9	ENSMUSG00000037995	ENSG00000085552	IGSF9	57549	1q23.2	15	9.80392	14	9.15033	1	0.653595
chr1	3150000	84750000	273	0.229561	5T2	amp	Ihh	ENSMUSG00000006538	ENSG00000163501	IHH	3549	2q35	1	0.653595	0	0	1	0.653595
chr1	85050000	195150000	368	0.350127	5T2	amp	Ikbke	ENSMUSG00000042349	ENSG00000263528	IKBKE	9641	1q32.1	17	11.1111	16	10.4575	1	0.653595
chr1	3150000	84750000	273	0.229561	5T2	amp	Ikzf2	ENSMUSG00000025997	ENSG00000030419	IKZF2	22807	2q34	6	3.92157	0	0	6	3.92157
chr1	85050000	195150000	368	0.350127	5T2	amp	Il10	ENSMUSG00000016529	ENSG00000136634	IL10	3586	1q32.1	16	10.4575	15	9.80392	1	0.653595
chr1	3150000	84750000	273	0.229561	5T2	amp	Il17a	ENSMUSG00000025929	ENSG00000112115	IL17A	3605	6p12.2	6	3.92157	3	1.96078	3	1.96078
chr1	3150000	84750000	273	0.229561	5T2	amp	Il17f	ENSMUSG00000041872	ENSG00000112116	IL17F	112744	6p12.2	6	3.92157	3	1.96078	3	1.96078
chr1	3150000	84750000	273	0.229561	5T2	amp	Il18r1	ENSMUSG00000026070	ENSG00000115604	IL18R1	8809	2q12.1	3	1.96078	2	1.30719	1	0.653595
chr1	3150000	84750000	273	0.229561	5T2	amp	Il18rap	ENSMUSG00000026068	ENSG00000115607	IL18RAP	8807	2q12.1	3	1.96078	2	1.30719	1	0.653595
chr1	85050000	195150000	368	0.350127	5T2	amp	Il19	ENSMUSG00000016524	ENSG00000142224	IL19	29949	1q32.1	16	10.4575	15	9.80392	1	0.653595
chr1	3150000	84750000	273	0.229561	5T2	amp	Il1r1	ENSMUSG00000026072	ENSG00000115594	IL1R1	3554	2q12.1	3	1.96078	2	1.30719	1	0.653595
chr1	3150000	84750000	273	0.229561	5T2	amp	Il1r2	ENSMUSG00000026073	ENSG00000115590	IL1R2	7850	2q11.2	3	1.96078	2	1.30719	1	0.653595
chr1	3150000	84750000	273	0.229561	5T2	amp	Il1rl1	ENSMUSG00000026069	ENSG00000115602	IL1RL1	9173	2q12.1	3	1.96078	2	1.30719	1	0.653595
chr1	3150000	84750000	273	0.229561	5T2	amp	Il1rl2	ENSMUSG00000070942	ENSG00000115598	IL1RL2	8808	2q12.1	3	1.96078	2	1.30719	1	0.653595
chr1	85050000	195150000	368	0.350127	5T2	amp	Il20	ENSMUSG00000026416	ENSG00000162891	IL20	50604	1q32.1	16	10.4575	15	9.80392	1	0.653595
chr1	85050000	195150000	368	0.350127	5T2	amp	Il24	ENSMUSG00000026420	ENSG00000162892	IL24	11009	1q32.1	16	10.4575	15	9.80392	1	0.653595
chr1	85050000	195150000	368	0.350127	5T2	amp	Ildr2	ENSMUSG00000040612	ENSG00000143195	ILDR2	387597	1q24.1	14	9.15033	12	7.84314	2	1.30719
chr1	85050000	195150000	368	0.350127	5T2	amp	Ilkap	ENSMUSG00000026309	ENSG00000132323	ILKAP	80895	2q37.3	17	11.1111	12	7.84314	5	3.26797
chr1	3150000	84750000	273	0.229561	5T2	amp	Imp4	ENSMUSG00000026127	ENSG00000136718	IMP4	92856	2q21.1	0	0	0	0	0	0
chr1	85050000	195150000	368	0.350127	5T2	amp	Ing5	ENSMUSG00000026283	ENSG00000168395	ING5	84289	2q37.3	18	11.7647	11	7.18954	7	4.57516
chr1	3150000	84750000	273	0.229561	5T2	amp	Inha	ENSMUSG00000032968	ENSG00000123999	INHA	3623	2q35	1	0.653595	0	0	1	0.653595
chr1	85050000	195150000	368	0.350127	5T2	amp	Inhbb	ENSMUSG00000037035	ENSG00000163083	INHBB	3625	2q14.2	1	0.653595	0	0	1	0.653595
chr1	3150000	84750000	273	0.229561	5T2	amp	Ino80d	ENSMUSG00000040865	ENSG00000114933	INO80D	54891	2q33.3	1	0.653595	0	0	1	0.653595
chr1	3150000	84750000	273	0.229561	5T2	amp	Inpp1	ENSMUSG00000026102	ENSG00000151689	INPP1	3628	2q32.2	4	2.61438	0	0	4	2.61438
chr1	3150000	84750000	273	0.229561	5T2	amp	Inpp4a	ENSMUSG00000026113	ENSG00000040933	INPP4A	3631	2q11.2	3	1.96078	2	1.30719	1	0.653595
chr1	85050000	195150000	368	0.350127	5T2	amp	Inpp5d	ENSMUSG00000026288	ENSG00000168918	INPP5D	3635	2q37.1	17	11.1111	11	7.18954	6	3.92157
chr1	85050000	195150000	368	0.350127	5T2	amp	Insig2	ENSMUSG00000003721	ENSG00000125629	INSIG2	51141	2q14.1	2	1.30719	0	0	2	1.30719
chr1	85050000	195150000	368	0.350127	5T2	amp	Ints7	ENSMUSG00000037461	ENSG00000143493	INTS7	25896	1q32.3	11	7.18954	11	7.18954	0	0
chr1	85050000	195150000	368	0.350127	5T2	amp	Ipo9	ENSMUSG00000041879	ENSG00000198700	IPO9	55705	1q32.1	13	8.49673	13	8.49673	0	0
chr1	85050000	195150000	368	0.350127	5T2	amp	Iqca	ENSMUSG00000026301	ENSG00000132321	IQCA1	79781	2q37.2	18	11.7647	11	7.18954	7	4.57516
chr1	85050000	195150000	368	0.350127	5T2	amp	Irf6	ENSMUSG00000026638	ENSG00000117595	IRF6	3664	1q32.2	11	7.18954	11	7.18954	0	0
chr1	3150000	84750000	273	0.229561	5T2	amp	Irs1	ENSMUSG00000055980	ENSG00000169047	IRS1	3667	2q36.3	7	4.57516	4	2.61438	3	1.96078
chr1	85050000	195150000	368	0.350127	5T2	amp	Itln1	ENSMUSG00000038209	ENSG00000179914	ITLN1	55600	1q23.3	16	10.4575	15	9.80392	1	0.653595
chr1	85050000	195150000	368	0.350127	5T2	amp	Itm2c	ENSMUSG00000026223	ENSG00000135916	ITM2C	81618	2q37.1	16	10.4575	11	7.18954	5	3.26797
chr1	85050000	195150000	368	0.350127	5T2	amp	Itpkb	ENSMUSG00000038855	ENSG00000143772	ITPKB	3707	1q42.12	10	6.53595	9	5.88235	1	0.653595
chr1	85050000	195150000	368	0.350127	5T2	amp	Ivns1abp	ENSMUSG00000023150	ENSG00000116679	IVNS1ABP	10625	1q25.3	11	7.18954	8	5.22876	3	1.96078
chr1	3150000	84750000	273	0.229561	5T2	amp	Jph1	ENSMUSG00000042686	ENSG00000104369	JPH1	56704	8q21.11	8	5.22876	2	1.30719	6	3.92157
chr1	3150000	84750000	273	0.229561	5T2	amp	Kcnb2	ENSMUSG00000092083	ENSG00000182674	KCNB2	9312	8q13.3	9	5.88235	4	2.61438	5	3.26797
chr1	3150000	84750000	273	0.229561	5T2	amp	Kcne4	ENSMUSG00000047330	ENSG00000152049	KCNE4	23704	2q36.1	2	1.30719	0	0	2	1.30719
chr1	85050000	195150000	368	0.350127	5T2	amp	Kcnh1	ENSMUSG00000058248	ENSG00000143473	KCNH1	3756	1q32.2	11	7.18954	11	7.18954	0	0
chr1	85050000	195150000	368	0.350127	5T2	amp	Kcnj10	ENSMUSG00000044708	ENSG00000177807	KCNJ10	3766	1q23.2	15	9.80392	14	9.15033	1	0.653595
chr1	85050000	195150000	368	0.350127	5T2	amp	Kcnj13	ENSMUSG00000079436	ENSG00000115474	KCNJ13	3769	2q37.1	16	10.4575	11	7.18954	5	3.26797
chr1	85050000	195150000	368	0.350127	5T2	amp	Kcnj9	ENSMUSG00000038026	ENSG00000162728	KCNJ9	3765	1q23.2	15	9.80392	14	9.15033	1	0.653595
chr1	85050000	195150000	368	0.350127	5T2	amp	Kcnk2	ENSMUSG00000037624	ENSG00000082482	KCNK2	3776	1q41	14	9.15033	9	5.88235	5	3.26797
chr1	3150000	84750000	273	0.229561	5T2	amp	Kcnq5	ENSMUSG00000028033	ENSG00000185760	KCNQ5	56479	6q13	12	7.84314	0	0	12	7.84314
chr1	85050000	195150000	368	0.350127	5T2	amp	Kcnt2	ENSMUSG00000052726	ENSG00000162687	KCNT2	343450	1q31.3	20	13.0719	6	3.92157	14	9.15033
chr1	3150000	84750000	273	0.229561	5T2	amp	Kctd18	ENSMUSG00000054770	ENSG00000155729	KCTD18	130535	2q33.1	1	0.653595	0	0	1	0.653595
chr1	85050000	195150000	368	0.350127	5T2	amp	Kctd3	ENSMUSG00000026608	ENSG00000136636	KCTD3	51133	1q41	12	7.84314	7	4.57516	5	3.26797
chr1	3150000	84750000	273	0.229561	5T2	amp	Kdelc1	ENSMUSG00000026047	ENSG00000134901	KDELC1	79070	13q33.1	8	5.22876	0	0	8	5.22876
chr1	85050000	195150000	368	0.350127	5T2	amp	Kdm5b	ENSMUSG00000042207	ENSG00000117139	KDM5B	10765	1q32.1	14	9.15033	14	9.15033	0	0
chr1	85050000	195150000	368	0.350127	5T2	amp	Kdsr	ENSMUSG00000009905	ENSG00000119537	KDSR	2531	18q21.33	8	5.22876	5	3.26797	3	1.96078
chr1	3150000	84750000	273	0.229561	5T2	amp	Khdrbs2	ENSMUSG00000026058	ENSG00000112232	KHDRBS2	202559	6q11.1	16	10.4575	1	0.653595	15	9.80392
chr1	85050000	195150000	368	0.350127	5T2	amp	4930523C07Rik	ENSMUSG00000090394	ENSG00000235750	KIAA0040	9674	1q25.1	9	5.88235	8	5.22876	1	0.653595
chr1	85050000	195150000	368	0.350127	5T2	amp	2310035C23Rik	ENSMUSG00000026319	ENSG00000134444	KIAA1468	57614	18q21.33	8	5.22876	5	3.26797	3	1.96078
chr1	85050000	195150000	368	0.350127	5T2	amp	Kif14	ENSMUSG00000041498	ENSG00000118193	KIF14	9928	1q32.1	13	8.49673	13	8.49673	0	0
chr1	85050000	195150000	368	0.350127	5T2	amp	Kif1a	ENSMUSG00000014602	ENSG00000130294	KIF1A	547	2q37.3	16	10.4575	11	7.18954	5	3.26797
chr1	85050000	195150000	368	0.350127	5T2	amp	Kif21b	ENSMUSG00000041642	ENSG00000116852	KIF21B	23046	1q32.1	13	8.49673	13	8.49673	0	0
chr1	85050000	195150000	368	0.350127	5T2	amp	Kif26b	ENSMUSG00000026494	ENSG00000162849	KIF26B	55083	1q44	10	6.53595	9	5.88235	1	0.653595
chr1	85050000	195150000	368	0.350127	5T2	amp	Kifap3	ENSMUSG00000026585	ENSG00000075945	KIFAP3	22920	1q24.2	14	9.15033	10	6.53595	4	2.61438
chr1	85050000	195150000	368	0.350127	5T2	amp	Kiss1	ENSMUSG00000102367	ENSG00000170498	KISS1	3814	1q32.1	16	10.4575	16	10.4575	0	0
chr1	3150000	84750000	273	0.229561	5T2	amp	Klf7	ENSMUSG00000025959	ENSG00000118263	KLF7	8609	2q33.3	1	0.653595	0	0	1	0.653595
chr1	85050000	195150000	368	0.350127	5T2	amp	Klhdc8a	ENSMUSG00000042115	ENSG00000162873	KLHDC8A	55220	1q32.1	16	10.4575	15	9.80392	1	0.653595
chr1	85050000	195150000	368	0.350127	5T2	amp	Klhdc9	ENSMUSG00000045259	ENSG00000162755	KLHDC9	126823	1q23.3	15	9.80392	14	9.15033	1	0.653595
chr1	85050000	195150000	368	0.350127	5T2	amp	Klhl12	ENSMUSG00000026455	ENSG00000117153	KLHL12	59349	1q32.1	14	9.15033	14	9.15033	0	0
chr1	85050000	195150000	368	0.350127	5T2	amp	Klhl20	ENSMUSG00000026705	ENSG00000076321	KLHL20	27252	1q25.1	9	5.88235	8	5.22876	1	0.653595
chr1	85050000	195150000	368	0.350127	5T2	amp	Klhl30	ENSMUSG00000026308	ENSG00000168427	KLHL30	377007	2q37.3	17	11.1111	12	7.84314	5	3.26797
chr1	85050000	195150000	368	0.350127	5T2	amp	Kmo	ENSMUSG00000039783	ENSG00000117009	KMO	8564	1q43	10	6.53595	9	5.88235	1	0.653595
chr1	3150000	84750000	273	0.229561	5T2	amp	Lactb2	ENSMUSG00000025937	ENSG00000147592	LACTB2	51110	8q13.3	8	5.22876	2	1.30719	6	3.92157
chr1	85050000	195150000	368	0.350127	5T2	amp	Lad1	ENSMUSG00000041782	ENSG00000159166	LAD1	3898	1q32.1	13	8.49673	13	8.49673	0	0
chr1	85050000	195150000	368	0.350127	5T2	amp	Lamb3	ENSMUSG00000026639	ENSG00000196878	LAMB3	3914	1q32.2	12	7.84314	11	7.18954	1	0.653595
chr1	85050000	195150000	368	0.350127	5T2	amp	Lamc1	ENSMUSG00000026478	ENSG00000135862	LAMC1	3915	1q25.3	10	6.53595	8	5.22876	2	1.30719
chr1	85050000	195150000	368	0.350127	5T2	amp	Lamc2	ENSMUSG00000026479	ENSG00000058085	LAMC2	3918	1q25.3	10	6.53595	8	5.22876	2	1.30719
chr1	3150000	84750000	273	0.229561	5T2	amp	Lancl1	ENSMUSG00000026000	ENSG00000115365	LANCL1	10314	2q34	3	1.96078	0	0	3	1.96078
chr1	85050000	195150000	368	0.350127	5T2	amp	Lax1	ENSMUSG00000051998	ENSG00000122188	LAX1	54900	1q32.1	15	9.80392	15	9.80392	0	0
chr1	85050000	195150000	368	0.350127	5T2	amp	Lbr	ENSMUSG00000004880	ENSG00000143815	LBR	3930	1q42.12	10	6.53595	9	5.88235	1	0.653595
chr1	85050000	195150000	368	0.350127	5T2	amp	Lct	ENSMUSG00000026354	ENSG00000115850	LCT	3938	2q21.3	0	0	0	0	0	0
chr1	85050000	195150000	368	0.350127	5T2	amp	Lefty1	ENSMUSG00000038793	ENSG00000243709	LEFTY1	10637	1q42.12	10	6.53595	9	5.88235	1	0.653595
chr1	85050000	195150000	368	0.350127	5T2	amp	Lefty2	ENSMUSG00000066652	ENSG00000243709	LEFTY1	10637	1q42.12	10	6.53595	9	5.88235	1	0.653595
chr1	85050000	195150000	368	0.350127	5T2	amp	Lemd1	ENSMUSG00000079330	ENSG00000186007	LEMD1	93273	1q32.1	16	10.4575	15	9.80392	1	0.653595
chr1	85050000	195150000	368	0.350127	5T2	amp	Lgr6	ENSMUSG00000042793	ENSG00000133067	LGR6	59352	1q32.1	14	9.15033	14	9.15033	0	0
chr1	3150000	84750000	273	0.229561	5T2	amp	Lgsn	ENSMUSG00000050217	ENSG00000146166	LGSN	51557	6q12	16	10.4575	0	0	16	10.4575
chr1	85050000	195150000	368	0.350127	5T2	amp	Lhx4	ENSMUSG00000026468	ENSG00000121454	LHX4	89884	1q25.2	10	6.53595	8	5.22876	2	1.30719
chr1	85050000	195150000	368	0.350127	5T2	amp	Lhx9	ENSMUSG00000019230	ENSG00000143355	LHX9	56956	1q31.3	18	11.7647	7	4.57516	11	7.18954
chr1	85050000	195150000	368	0.350127	5T2	amp	Lin9	ENSMUSG00000058729	ENSG00000183814	LIN9	286826	1q42.12	10	6.53595	9	5.88235	1	0.653595
chr1	3150000	84750000	273	0.229561	5T2	amp	Lipt1	ENSMUSG00000037216	ENSG00000144182	LIPT1	51601	2q11.2	4	2.61438	2	1.30719	2	1.30719
chr1	3150000	84750000	273	0.229561	5T2	amp	Lman2l	ENSMUSG00000001143	ENSG00000114988	LMAN2L	81562	2q11.2	4	2.61438	4	2.61438	0	0
chr1	3150000	84750000	273	0.229561	5T2	amp	Lmbrd1	ENSMUSG00000073725	ENSG00000168216	LMBRD1	55788	6q13	13	8.49673	0	0	13	8.49673
chr1	85050000	195150000	368	0.350127	5T2	amp	Lmod1	ENSMUSG00000048096	ENSG00000163431	LMOD1	25802	1q32.1	13	8.49673	13	8.49673	0	0
chr1	85050000	195150000	368	0.350127	5T2	amp	Lmx1a	ENSMUSG00000026686	ENSG00000162761	LMX1A	4009	1q23.3	14	9.15033	12	7.84314	2	1.30719
chr1	3150000	84750000	273	0.229561	5T2	amp	Lonrf2	ENSMUSG00000048814	ENSG00000170500	LONRF2	164832	2q11.2	3	1.96078	3	1.96078	0	0
chr1	85050000	195150000	368	0.350127	5T2	amp	Lpgat1	ENSMUSG00000026623	ENSG00000123684	LPGAT1	9926	1q32.3	11	7.18954	11	7.18954	0	0
chr1	85050000	195150000	368	0.350127	5T2	amp	Lrrc52	ENSMUSG00000040485	ENSG00000162763	LRRC52	440699	1q23.3	14	9.15033	12	7.84314	2	1.30719
chr1	85050000	195150000	368	0.350127	5T2	amp	Lrrfip1	ENSMUSG00000026305	ENSG00000124831	LRRFIP1	9208	2q37.3	18	11.7647	12	7.84314	6	3.92157
chr1	85050000	195150000	368	0.350127	5T2	amp	Lrrn2	ENSMUSG00000026443	ENSG00000170382	LRRN2	10446	1q32.1	16	10.4575	16	10.4575	0	0
chr1	85050000	195150000	368	0.350127	5T2	amp	Ly9	ENSMUSG00000004707	ENSG00000122224	LY9	4063	1q23.3	17	11.1111	16	10.4575	1	0.653595
chr1	3150000	84750000	273	0.229561	5T2	amp	Ly96	ENSMUSG00000025779	ENSG00000154589	LY96	23643	8q21.11	8	5.22876	2	1.30719	6	3.92157
chr1	3150000	84750000	273	0.229561	5T2	amp	Lyg1	ENSMUSG00000026085	ENSG00000144214	LYG1	129530	2q11.2	4	2.61438	2	1.30719	2	1.30719
chr1	3150000	84750000	273	0.229561	5T2	amp	Lyg2	ENSMUSG00000061584	ENSG00000185674	LYG2	254773	2q11.2	4	2.61438	2	1.30719	2	1.30719
chr1	85050000	195150000	368	0.350127	5T2	amp	Lypd1	ENSMUSG00000026344	ENSG00000150551	LYPD1	116372	2q21.2	0	0	0	0	0	0
chr1	3150000	84750000	273	0.229561	5T2	amp	Lypla1	ENSMUSG00000025903	ENSG00000120992	LYPLA1	10434	8q11.23	7	4.57516	4	2.61438	3	1.96078
chr1	85050000	195150000	368	0.350127	5T2	amp	Lyplal1	ENSMUSG00000039246	ENSG00000143353	LYPLAL1	127018	1q41	9	5.88235	5	3.26797	4	2.61438
chr1	85050000	195150000	368	0.350127	5T2	amp	Mael	ENSMUSG00000040629	ENSG00000143194	MAEL	84944	1q24.1	14	9.15033	12	7.84314	2	1.30719
chr1	3150000	84750000	273	0.229561	5T2	amp	Map2	ENSMUSG00000015222	ENSG00000078018	MAP2	4133	2q34	3	1.96078	0	0	3	1.96078
chr1	3150000	84750000	273	0.229561	5T2	amp	Map4k4	ENSMUSG00000026074	ENSG00000071054	MAP4K4	9448	2q11.2	4	2.61438	3	1.96078	1	0.653595
chr1	85050000	195150000	368	0.350127	5T2	amp	Mapkapk2	ENSMUSG00000016528	ENSG00000162889	MAPKAPK2	9261	1q32.1	16	10.4575	15	9.80392	1	0.653595
chr1	85050000	195150000	368	0.350127	5T2	amp	Marco	ENSMUSG00000026390	ENSG00000019169	MARCO	8685	2q14.2	2	1.30719	0	0	2	1.30719
chr1	85050000	195150000	368	0.350127	5T2	amp	Mark1	ENSMUSG00000026620	ENSG00000116141	MARK1	4139	1q41	8	5.22876	6	3.92157	2	1.30719
chr1	3150000	84750000	273	0.229561	5T2	amp	Mars2	ENSMUSG00000046994	ENSG00000247626	MARS2	92935	2q33.1	2	1.30719	0	0	2	1.30719
chr1	3150000	84750000	273	0.229561	5T2	amp	Mcm3	ENSMUSG00000041859	ENSG00000112118	MCM3	4172	6p12.2	6	3.92157	3	1.96078	3	1.96078
chr1	85050000	195150000	368	0.350127	5T2	amp	Mcm6	ENSMUSG00000026355	ENSG00000076003	MCM6	4175	2q21.3	0	0	0	0	0	0
chr1	3150000	84750000	273	0.229561	5T2	amp	Mdh1b	ENSMUSG00000025963	ENSG00000138400	MDH1B	130752	2q33.3	1	0.653595	0	0	1	0.653595
chr1	85050000	195150000	368	0.350127	5T2	amp	Mdm4	ENSMUSG00000054387	ENSG00000198625	MDM4	4194	1q32.1	16	10.4575	16	10.4575	0	0
chr1	85050000	195150000	368	0.350127	5T2	amp	Mettl11b	ENSMUSG00000040113	ENSG00000203740	METTL11B	149281	1q24.2	14	9.15033	10	6.53595	4	2.61438
chr1	85050000	195150000	368	0.350127	5T2	amp	Mettl13	ENSMUSG00000026694	ENSG00000010165	METTL13	51603	1q24.3	12	7.84314	9	5.88235	3	1.96078
chr1	3150000	84750000	273	0.229561	5T2	amp	Mff	ENSMUSG00000026150	ENSG00000168958	MFF	56947	2q36.3	7	4.57516	4	2.61438	3	1.96078
chr1	85050000	195150000	368	0.350127	5T2	amp	Mfsd4	ENSMUSG00000059149	ENSG00000174514	MFSD4	148808	1q32.1	15	9.80392	14	9.15033	1	0.653595
chr1	3150000	84750000	273	0.229561	5T2	amp	Mfsd6	ENSMUSG00000041439	ENSG00000151690	MFSD6	54842	2q32.2	4	2.61438	0	0	4	2.61438
chr1	3150000	84750000	273	0.229561	5T2	amp	Mfsd9	ENSMUSG00000041945	ENSG00000135953	MFSD9	84804	2q12.1	3	1.96078	2	1.30719	1	0.653595
chr1	3150000	84750000	273	0.229561	5T2	amp	Mgat4a	ENSMUSG00000026110	ENSG00000071073	MGAT4A	11320	2q11.2	3	1.96078	2	1.30719	1	0.653595
chr1	85050000	195150000	368	0.350127	5T2	amp	Mgat5	ENSMUSG00000036155	ENSG00000152127	MGAT5	4249	2q21.2	0	0	0	0	0	0
chr1	85050000	195150000	368	0.350127	5T2	amp	Mgst3	ENSMUSG00000026688	ENSG00000143198	MGST3	4259	1q24.1	14	9.15033	12	7.84314	2	1.30719
chr1	85050000	195150000	368	0.350127	5T2	amp	Mia3	ENSMUSG00000056050	ENSG00000154305	MIA3	375056	1q41	8	5.22876	7	4.57516	1	0.653595
chr1	3150000	84750000	273	0.229561	5T2	amp	Mitd1	ENSMUSG00000026088	ENSG00000158411	MITD1	129531	2q11.2	4	2.61438	2	1.30719	2	1.30719
chr1	85050000	195150000	368	0.350127	5T2	amp	Mixl1	ENSMUSG00000026497	ENSG00000185155	MIXL1	83881	1q42.12	10	6.53595	9	5.88235	1	0.653595
chr1	85050000	195150000	368	0.350127	5T2	amp	Mlph	ENSMUSG00000026303	ENSG00000115648	MLPH	79083	2q37.3	18	11.7647	12	7.84314	6	3.92157
chr1	85050000	195150000	368	0.350127	5T2	amp	Ifi204	ENSMUSG00000073489	ENSG00000163563	MNDA	4332	1q23.1	16	10.4575	14	9.15033	2	1.30719
chr1	85050000	195150000	368	0.350127	5T2	amp	Ifi205	ENSMUSG00000054203	ENSG00000163563	MNDA	4332	1q23.1	16	10.4575	14	9.15033	2	1.30719
chr1	85050000	195150000	368	0.350127	5T2	amp	Mnda	ENSMUSG00000026536	ENSG00000163563	MNDA	4332	1q23.1	16	10.4575	14	9.15033	2	1.30719
chr1	85050000	195150000	368	0.350127	5T2	amp	Mndal	ENSMUSG00000090272	ENSG00000163563	MNDA	4332	1q23.1	16	10.4575	14	9.15033	2	1.30719
chr1	3150000	84750000	273	0.229561	5T2	amp	Mogat1	ENSMUSG00000012187	ENSG00000124003	MOGAT1	116255	2q36.1	2	1.30719	0	0	2	1.30719
chr1	3150000	84750000	273	0.229561	5T2	amp	Mpp4	ENSMUSG00000079550	ENSG00000082126	MPP4	58538	2q33.1	1	0.653595	0	0	1	0.653595
chr1	85050000	195150000	368	0.350127	5T2	amp	Mpz	ENSMUSG00000056569	ENSG00000158887	MPZ	4359	1q23.3	15	9.80392	14	9.15033	1	0.653595
chr1	85050000	195150000	368	0.350127	5T2	amp	Mpzl1	ENSMUSG00000026566	ENSG00000197965	MPZL1	9019	1q24.2	16	10.4575	14	9.15033	2	1.30719
chr1	85050000	195150000	368	0.350127	5T2	amp	Mr1	ENSMUSG00000026471	ENSG00000153029	MR1	3140	1q25.3	10	6.53595	8	5.22876	2	1.30719
chr1	3150000	84750000	273	0.229561	5T2	amp	Mreg	ENSMUSG00000039395	ENSG00000118242	MREG	55686	2q35	2	1.30719	0	0	2	1.30719
chr1	3150000	84750000	273	0.229561	5T2	amp	Mrpl15	ENSMUSG00000033845	ENSG00000137547	MRPL15	29088	8q11.23	8	5.22876	4	2.61438	4	2.61438
chr1	3150000	84750000	273	0.229561	5T2	amp	Mrpl30	ENSMUSG00000026087	ENSG00000185414	MRPL30	51263	2q11.2	4	2.61438	2	1.30719	2	1.30719
chr1	3150000	84750000	273	0.229561	5T2	amp	Mrpl44	ENSMUSG00000026248	ENSG00000135900	MRPL44	65080	2q36.1	2	1.30719	0	0	2	1.30719
chr1	85050000	195150000	368	0.350127	5T2	amp	Mrps14	ENSMUSG00000058267	ENSG00000120333	MRPS14	63931	1q25.1	9	5.88235	8	5.22876	1	0.653595
chr1	3150000	84750000	273	0.229561	5T2	amp	Mrps9	ENSMUSG00000060679	ENSG00000135972	MRPS9	64965	2q12.1	1	0.653595	1	0.653595	0	0
chr1	3150000	84750000	273	0.229561	5T2	amp	Msc	ENSMUSG00000025930	ENSG00000178860	MSC	9242	8q13.3	7	4.57516	2	1.30719	5	3.26797
chr1	3150000	84750000	273	0.229561	5T2	amp	Mstn	ENSMUSG00000026100	ENSG00000138379	MSTN	2660	2q32.2	4	2.61438	0	0	4	2.61438
chr1	3150000	84750000	273	0.229561	5T2	amp	Mybl1	ENSMUSG00000025912	ENSG00000185697	MYBL1	4603	8q13.1	6	3.92157	4	2.61438	2	1.30719
chr1	85050000	195150000	368	0.350127	5T2	amp	Mybph	ENSMUSG00000042451	ENSG00000133055	MYBPH	4608	1q32.1	15	9.80392	15	9.80392	0	0
chr1	85050000	195150000	368	0.350127	5T2	amp	Myeov2	ENSMUSG00000073616	ENSG00000172428	MYEOV2	150678	2q37.3	17	11.1111	11	7.18954	6	3.92157
chr1	3150000	84750000	273	0.229561	5T2	amp	Myl1	ENSMUSG00000061816	ENSG00000168530	MYL1	4632	2q34	3	1.96078	0	0	3	1.96078
chr1	3150000	84750000	273	0.229561	5T2	amp	Myo1b	ENSMUSG00000018417	ENSG00000128641	MYO1B	4430	2q32.3	4	2.61438	0	0	4	2.61438
chr1	85050000	195150000	368	0.350127	5T2	amp	Myoc	ENSMUSG00000026697	ENSG00000034971	MYOC	4653	1q24.3	12	7.84314	9	5.88235	3	1.96078
chr1	85050000	195150000	368	0.350127	5T2	amp	Myog	ENSMUSG00000026459	ENSG00000122180	MYOG	4656	1q32.1	14	9.15033	14	9.15033	0	0
chr1	3150000	84750000	273	0.229561	5T2	amp	Nab1	ENSMUSG00000002881	ENSG00000138386	NAB1	4664	2q32.2	4	2.61438	0	0	4	2.61438
chr1	85050000	195150000	368	0.350127	5T2	amp	Nav1	ENSMUSG00000009418	ENSG00000134369	NAV1	89796	1q32.1	13	8.49673	13	8.49673	0	0
chr1	3150000	84750000	273	0.229561	5T2	amp	Nbeal1	ENSMUSG00000073664	ENSG00000144426	NBEAL1	65065	2q33.2	1	0.653595	0	0	1	0.653595
chr1	85050000	195150000	368	0.350127	5T2	amp	Ncf2	ENSMUSG00000026480	ENSG00000116701	NCF2	4688	1q25.3	10	6.53595	8	5.22876	2	1.30719
chr1	3150000	84750000	273	0.229561	5T2	amp	Nck2	ENSMUSG00000066877	ENSG00000071051	NCK2	8440	2q12.2	1	0.653595	1	0.653595	0	0
chr1	85050000	195150000	368	0.350127	5T2	amp	Nckap5	ENSMUSG00000049690	ENSG00000176771	NCKAP5	344148	2q21.2	0	0	0	0	0	0
chr1	85050000	195150000	368	0.350127	5T2	amp	Ncl	ENSMUSG00000026234	ENSG00000115053	NCL	4691	2q37.1	16	10.4575	12	7.84314	4	2.61438
chr1	3150000	84750000	273	0.229561	5T2	amp	Ncoa2	ENSMUSG00000005886	ENSG00000140396	NCOA2	10499	8q13.3	7	4.57516	2	1.30719	5	3.26797
chr1	85050000	195150000	368	0.350127	5T2	amp	Ncstn	ENSMUSG00000003458	ENSG00000162736	NCSTN	23385	1q23.2	16	10.4575	15	9.80392	1	0.653595
chr1	85050000	195150000	368	0.350127	5T2	amp	Ndufa10	ENSMUSG00000026260	ENSG00000130414	NDUFA10	4705	2q37.3	17	11.1111	11	7.18954	6	3.92157
chr1	3150000	84750000	273	0.229561	5T2	amp	Ndufb3	ENSMUSG00000026032	ENSG00000119013	NDUFB3	4709	2q33.1	1	0.653595	0	0	1	0.653595
chr1	3150000	84750000	273	0.229561	5T2	amp	Ndufs1	ENSMUSG00000025968	ENSG00000023228	NDUFS1	4719	2q33.3	1	0.653595	0	0	1	0.653595
chr1	85050000	195150000	368	0.350127	5T2	amp	Ndufs2	ENSMUSG00000013593	ENSG00000158864	NDUFS2	4720	1q23.3	15	9.80392	14	9.15033	1	0.653595
chr1	85050000	195150000	368	0.350127	5T2	amp	Nek2	ENSMUSG00000026622	ENSG00000117650	NEK2	4751	1q32.3	11	7.18954	11	7.18954	0	0
chr1	85050000	195150000	368	0.350127	5T2	amp	Nek7	ENSMUSG00000026393	ENSG00000151414	NEK7	140609	1q31.3	18	11.7647	7	4.57516	11	7.18954
chr1	85050000	195150000	368	0.350127	5T2	amp	Nenf	ENSMUSG00000037499	ENSG00000117691	NENF	29937	1q32.3	11	7.18954	11	7.18954	0	0
chr1	85050000	195150000	368	0.350127	5T2	amp	Neu2	ENSMUSG00000079434	ENSG00000115488	NEU2	4759	2q37.1	16	10.4575	11	7.18954	5	3.26797
chr1	85050000	195150000	368	0.350127	5T2	amp	Neu4	ENSMUSG00000034000	ENSG00000204099	NEU4	129807	2q37.3	18	11.7647	11	7.18954	7	4.57516
chr1	3150000	84750000	273	0.229561	5T2	amp	Neurl3	ENSMUSG00000047180	ENSG00000163121	NEURL3	93082	2q11.2	4	2.61438	4	2.61438	0	0
chr1	85050000	195150000	368	0.350127	5T2	amp	Nfasc	ENSMUSG00000026442	ENSG00000163531	NFASC	23114	1q32.1	17	11.1111	16	10.4575	1	0.653595
chr1	85050000	195150000	368	0.350127	5T2	amp	Ngef	ENSMUSG00000026259	ENSG00000066248	NGEF	25791	2q37.1	16	10.4575	11	7.18954	5	3.26797
chr1	3150000	84750000	273	0.229561	5T2	amp	Nhej1	ENSMUSG00000026162	ENSG00000187736	NHEJ1	79840	2q35	1	0.653595	0	0	1	0.653595
chr1	85050000	195150000	368	0.350127	5T2	amp	Nhlh1	ENSMUSG00000051251	ENSG00000177551	NHLH2	4808	1p13.1	25	16.3399	0	0	25	16.3399
chr1	3150000	84750000	273	0.229561	5T2	amp	Nif3l1	ENSMUSG00000026036	ENSG00000196290	NIF3L1	60491	2q33.1	1	0.653595	0	0	1	0.653595
chr1	85050000	195150000	368	0.350127	5T2	amp	Nit1	ENSMUSG00000013997	ENSG00000158793	NIT1	4817	1q23.3	15	9.80392	14	9.15033	1	0.653595
chr1	85050000	195150000	368	0.350127	5T2	amp	Nme7	ENSMUSG00000026575	ENSG00000143156	NME7	29922	1q24.2	15	9.80392	10	6.53595	5	3.26797
chr1	85050000	195150000	368	0.350127	5T2	amp	Nmnat2	ENSMUSG00000042751	ENSG00000157064	NMNAT2	23057	1q25.3	10	6.53595	8	5.22876	2	1.30719
chr1	3150000	84750000	273	0.229561	5T2	amp	Nms	ENSMUSG00000067604	ENSG00000204640	NMS	129521	2q11.2	3	1.96078	3	1.96078	0	0
chr1	85050000	195150000	368	0.350127	5T2	amp	Nmur1	ENSMUSG00000026237	ENSG00000171596	NMUR1	10316	2q37.1	16	10.4575	11	7.18954	5	3.26797
chr1	3150000	84750000	273	0.229561	5T2	amp	Nop58	ENSMUSG00000026020	ENSG00000055044	NOP58	51602	2q33.1	1	0.653595	0	0	1	0.653595
chr1	85050000	195150000	368	0.350127	5T2	amp	Nos1ap	ENSMUSG00000038473	ENSG00000198929	NOS1AP	9722	1q23.3	15	9.80392	14	9.15033	1	0.653595
chr1	3150000	84750000	273	0.229561	5T2	amp	Npas2	ENSMUSG00000026077	ENSG00000170485	NPAS2	4862	2q11.2	3	1.96078	3	1.96078	0	0
chr1	3150000	84750000	273	0.229561	5T2	amp	Npbwr1	ENSMUSG00000033774	ENSG00000183729	NPBWR1	2831	8q11.23	5	3.26797	3	1.96078	2	1.30719
chr1	85050000	195150000	368	0.350127	5T2	amp	Nphs2	ENSMUSG00000026602	ENSG00000116218	NPHS2	7827	1q25.2	11	7.18954	9	5.88235	2	1.30719
chr1	85050000	195150000	368	0.350127	5T2	amp	Npl	ENSMUSG00000042684	ENSG00000135838	NPL	80896	1q25.3	10	6.53595	8	5.22876	2	1.30719
chr1	85050000	195150000	368	0.350127	5T2	amp	Nppc	ENSMUSG00000026241	ENSG00000163273	NPPC	4880	2q37.1	16	10.4575	11	7.18954	5	3.26797
chr1	85050000	195150000	368	0.350127	5T2	amp	Nr1i3	ENSMUSG00000005677	ENSG00000143257	NR1I3	9970	1q23.3	15	9.80392	14	9.15033	1	0.653595
chr1	85050000	195150000	368	0.350127	5T2	amp	Nr5a2	ENSMUSG00000026398	ENSG00000116833	NR5A2	2494	1q32.1	13	8.49673	13	8.49673	0	0
chr1	3150000	84750000	273	0.229561	5T2	amp	Nrp2	ENSMUSG00000025969	ENSG00000118257	NRP2	8828	2q33.3	1	0.653595	0	0	1	0.653595
chr1	85050000	195150000	368	0.350127	5T2	amp	Nsl1	ENSMUSG00000062510	ENSG00000117697	NSL1	25936	1q32.3	11	7.18954	11	7.18954	0	0
chr1	85050000	195150000	368	0.350127	5T2	amp	Nuak2	ENSMUSG00000009772	ENSG00000163545	NUAK2	81788	1q32.1	16	10.4575	15	9.80392	1	0.653595
chr1	85050000	195150000	368	0.350127	5T2	amp	Nucks1	ENSMUSG00000026434	ENSG00000069275	NUCKS1	64710	1q32.1	15	9.80392	14	9.15033	1	0.653595
chr1	85050000	195150000	368	0.350127	5T2	amp	Nuf2	ENSMUSG00000026683	ENSG00000143228	NUF2	83540	1q23.3	14	9.15033	13	8.49673	1	0.653595
chr1	85050000	195150000	368	0.350127	5T2	amp	Nvl	ENSMUSG00000026516	ENSG00000143748	NVL	4931	1q42.11	8	5.22876	7	4.57516	1	0.653595
chr1	3150000	84750000	273	0.229561	5T2	amp	Obsl1	ENSMUSG00000026211	ENSG00000124006	OBSL1	23363	2q35	1	0.653595	0	0	1	0.653595
chr1	3150000	84750000	273	0.229561	5T2	amp	Ogfrl1	ENSMUSG00000026158	ENSG00000119900	OGFRL1	79627	6q13	12	7.84314	0	0	12	7.84314
chr1	85050000	195150000	368	0.350127	5T2	amp	Olfml2b	ENSMUSG00000038463	ENSG00000162745	OLFML2B	25903	1q23.3	15	9.80392	14	9.15033	1	0.653595
chr1	85050000	195150000	368	0.350127	5T2	amp	Opn3	ENSMUSG00000026525	ENSG00000054277	OPN3	23596	1q43	9	5.88235	9	5.88235	0	0
chr1	3150000	84750000	273	0.229561	5T2	amp	Oprk1	ENSMUSG00000025905	ENSG00000082556	OPRK1	4986	8q11.23	5	3.26797	3	1.96078	2	1.30719
chr1	85050000	195150000	368	0.350127	5T2	amp	Optc	ENSMUSG00000010311	ENSG00000188770	OPTC	26254	1q32.1	14	9.15033	14	9.15033	0	0
chr1	85050000	195150000	368	0.350127	5T2	amp	Olfr1404	ENSMUSG00000049456	ENSG00000196266	OR10J3	441911	1q23.2	16	10.4575	14	9.15033	2	1.30719
chr1	85050000	195150000	368	0.350127	5T2	amp	Olfr218	ENSMUSG00000046643	ENSG00000196266	OR10J3	441911	1q23.2	16	10.4575	14	9.15033	2	1.30719
chr1	85050000	195150000	368	0.350127	5T2	amp	Olfr16	ENSMUSG00000037924	ENSG00000184155	OR10J5	127385	1q23.2	15	9.80392	14	9.15033	1	0.653595
chr1	85050000	195150000	368	0.350127	5T2	amp	Olfr248	ENSMUSG00000059503	ENSG00000279111	OR10X1	128367	1q23.1	17	11.1111	15	9.80392	2	1.30719
chr1	85050000	195150000	368	0.350127	5T2	amp	Olfr417	ENSMUSG00000066672	ENSG00000279111	OR10X1	128367	1q23.1	17	11.1111	15	9.80392	2	1.30719
chr1	85050000	195150000	368	0.350127	5T2	amp	Olfr419	ENSMUSG00000050788	ENSG00000198967	OR10Z1	128368	1q23.1	16	10.4575	14	9.15033	2	1.30719
chr1	85050000	195150000	368	0.350127	5T2	amp	Olfr1414	ENSMUSG00000042849	ENSG00000178586	OR6B3	150681	2q37.3	17	11.1111	11	7.18954	6	3.92157
chr1	85050000	195150000	368	0.350127	5T2	amp	Olfr1415	ENSMUSG00000057464	ENSG00000178586	OR6B3	150681	2q37.3	17	11.1111	11	7.18954	6	3.92157
chr1	85050000	195150000	368	0.350127	5T2	amp	Olfr1416	ENSMUSG00000067064	ENSG00000178586	OR6B3	150681	2q37.3	17	11.1111	11	7.18954	6	3.92157
chr1	85050000	195150000	368	0.350127	5T2	amp	Olfr420	ENSMUSG00000055033	ENSG00000196171	OR6K2	81448	1q23.1	16	10.4575	14	9.15033	2	1.30719
chr1	85050000	195150000	368	0.350127	5T2	amp	Olfr424	ENSMUSG00000051528	ENSG00000203757	OR6K3	391114	1q23.1	16	10.4575	14	9.15033	2	1.30719
chr1	85050000	195150000	368	0.350127	5T2	amp	Olfr231	ENSMUSG00000046486	ENSG00000180433	OR6K6	128371	1q23.1	16	10.4575	14	9.15033	2	1.30719
chr1	85050000	195150000	368	0.350127	5T2	amp	Olfr429	ENSMUSG00000049528	ENSG00000197403	OR6N1	128372	1q23.1	16	10.4575	14	9.15033	2	1.30719
chr1	85050000	195150000	368	0.350127	5T2	amp	Olfr430	ENSMUSG00000050134	ENSG00000188340	OR6N2	81442	1q23.1	16	10.4575	14	9.15033	2	1.30719
chr1	85050000	195150000	368	0.350127	5T2	amp	Olfr414	ENSMUSG00000051509	ENSG00000186440	OR6P1	128366	1q23.1	17	11.1111	15	9.80392	2	1.30719
chr1	85050000	195150000	368	0.350127	5T2	amp	Olfr220	ENSMUSG00000066671	ENSG00000197532	OR6Y1	391112	1q23.1	17	11.1111	15	9.80392	2	1.30719
chr1	3150000	84750000	273	0.229561	5T2	amp	Ormdl1	ENSMUSG00000026097	ENSG00000128699	ORMDL1	94101	2q32.2	4	2.61438	0	0	4	2.61438
chr1	3150000	84750000	273	0.229561	5T2	amp	Osgepl1	ENSMUSG00000026096	ENSG00000128694	OSGEPL1	64172	2q32.2	4	2.61438	0	0	4	2.61438
chr1	85050000	195150000	368	0.350127	5T2	amp	Otos	ENSMUSG00000044055	ENSG00000178602	OTOS	150677	2q37.3	17	11.1111	11	7.18954	6	3.92157
chr1	85050000	195150000	368	0.350127	5T2	amp	Pam	ENSMUSG00000026335	ENSG00000145730	PAM	5066	5q21.1	14	9.15033	1	0.653595	13	8.49673
chr1	85050000	195150000	368	0.350127	5T2	amp	Pappa2	ENSMUSG00000073530	ENSG00000116183	PAPPA2	60676	1q25.2	11	7.18954	8	5.22876	3	1.96078
chr1	3150000	84750000	273	0.229561	5T2	amp	Paqr8	ENSMUSG00000025931	ENSG00000170915	PAQR8	85315	6p12.2	6	3.92157	3	1.96078	3	1.96078
chr1	3150000	84750000	273	0.229561	5T2	amp	Pard3b	ENSMUSG00000052062	ENSG00000116117	PARD3B	117583	2q33.2	3	1.96078	0	0	3	1.96078
chr1	85050000	195150000	368	0.350127	5T2	amp	Parp1	ENSMUSG00000026496	ENSG00000143799	PARP1	142	1q42.12	10	6.53595	9	5.88235	1	0.653595
chr1	85050000	195150000	368	0.350127	5T2	amp	Pask	ENSMUSG00000026274	ENSG00000115687	PASK	23178	2q37.3	16	10.4575	11	7.18954	5	3.26797
chr1	3150000	84750000	273	0.229561	5T2	amp	Pax3	ENSMUSG00000004872	ENSG00000135903	PAX3	5077	2q36.1	1	0.653595	0	0	1	0.653595
chr1	85050000	195150000	368	0.350127	5T2	amp	Pbx1	ENSMUSG00000052534	ENSG00000185630	PBX1	5087	1q23.3	14	9.15033	12	7.84314	2	1.30719
chr1	3150000	84750000	273	0.229561	5T2	amp	Pcmtd1	ENSMUSG00000051285	ENSG00000168300	PCMTD1	115294	8q11.23	6	3.92157	4	2.61438	2	1.30719
chr1	85050000	195150000	368	0.350127	5T2	amp	Pcp4l1	ENSMUSG00000038370	ENSG00000248485	PCP4L1	654790	1q23.3	15	9.80392	14	9.15033	1	0.653595
chr1	85050000	195150000	368	0.350127	5T2	amp	Pdc	ENSMUSG00000006007	ENSG00000116703	PDC	5132	1q31.1	13	8.49673	9	5.88235	4	2.61438
chr1	85050000	195150000	368	0.350127	5T2	amp	Pdcd1	ENSMUSG00000026285	ENSG00000188389	PDCD1	5133	2q37.3	18	11.7647	11	7.18954	7	4.57516
chr1	3150000	84750000	273	0.229561	5T2	amp	Pdcl3	ENSMUSG00000026078	ENSG00000115539	PDCL3	79031	2q11.2	3	1.96078	3	1.96078	0	0
chr1	85050000	195150000	368	0.350127	5T2	amp	Pde6d	ENSMUSG00000026239	ENSG00000156973	PDE6D	5147	2q37.1	16	10.4575	11	7.18954	5	3.26797
chr1	85050000	195150000	368	0.350127	5T2	amp	Pea15a	ENSMUSG00000013698	ENSG00000162734	PEA15	8682	1q23.2	16	10.4575	15	9.80392	1	0.653595
chr1	3150000	84750000	273	0.229561	5T2	amp	Pecr	ENSMUSG00000026189	ENSG00000115425	PECR	55825	2q35	2	1.30719	0	0	2	1.30719
chr1	85050000	195150000	368	0.350127	5T2	amp	Per2	ENSMUSG00000055866	ENSG00000132326	PER2	8864	2q37.3	16	10.4575	11	7.18954	5	3.26797
chr1	85050000	195150000	368	0.350127	5T2	amp	Pex19	ENSMUSG00000003464	ENSG00000162735	PEX19	5824	1q23.2	16	10.4575	15	9.80392	1	0.653595
chr1	85050000	195150000	368	0.350127	5T2	amp	Pfdn2	ENSMUSG00000006412	ENSG00000143256	PFDN2	5202	1q23.3	15	9.80392	14	9.15033	1	0.653595
chr1	85050000	195150000	368	0.350127	5T2	amp	Pfkfb2	ENSMUSG00000026409	ENSG00000123836	PFKFB2	5208	1q32.1	16	10.4575	15	9.80392	1	0.653595
chr1	3150000	84750000	273	0.229561	5T2	amp	Pgap1	ENSMUSG00000073678	ENSG00000197121	PGAP1	80055	2q33.1	2	1.30719	0	0	2	1.30719
chr1	3150000	84750000	273	0.229561	5T2	amp	Phf3	ENSMUSG00000048874	ENSG00000118482	PHF3	23469	6q12	15	9.80392	0	0	15	9.80392
chr1	85050000	195150000	368	0.350127	5T2	amp	Phlda3	ENSMUSG00000041801	ENSG00000174307	PHLDA3	23612	1q32.1	13	8.49673	13	8.49673	0	0
chr1	85050000	195150000	368	0.350127	5T2	amp	Phlpp1	ENSMUSG00000044340	ENSG00000081913	PHLPP1	23239	18q21.33	8	5.22876	5	3.26797	3	1.96078
chr1	3150000	84750000	273	0.229561	5T2	amp	Pi15	ENSMUSG00000067780	ENSG00000137558	PI15	51050	8q21.11	9	5.88235	2	1.30719	7	4.57516
chr1	3150000	84750000	273	0.229561	5T2	amp	Pid1	ENSMUSG00000045658	ENSG00000153823	PID1	55022	2q36.3	12	7.84314	7	4.57516	5	3.26797
chr1	85050000	195150000	368	0.350127	5T2	amp	Pigc	ENSMUSG00000026698	ENSG00000135845	PIGC	5279	1q24.3	12	7.84314	9	5.88235	3	1.96078
chr1	85050000	195150000	368	0.350127	5T2	amp	Pigm	ENSMUSG00000050229	ENSG00000143315	PIGM	93183	1q23.2	15	9.80392	14	9.15033	1	0.653595
chr1	85050000	195150000	368	0.350127	5T2	amp	Pign	ENSMUSG00000056536	ENSG00000197563	PIGN	23556	18q21.33	8	5.22876	5	3.26797	3	1.96078
chr1	85050000	195150000	368	0.350127	5T2	amp	Pigr	ENSMUSG00000026417	ENSG00000162896	PIGR	5284	1q32.1	16	10.4575	15	9.80392	1	0.653595
chr1	85050000	195150000	368	0.350127	5T2	amp	Pik3c2b	ENSMUSG00000026447	ENSG00000133056	PIK3C2B	5287	1q32.1	16	10.4575	16	10.4575	0	0
chr1	3150000	84750000	273	0.229561	5T2	amp	Pikfyve	ENSMUSG00000025949	ENSG00000115020	PIKFYVE	200576	2q33.3	2	1.30719	0	0	2	1.30719
chr1	3150000	84750000	273	0.229561	5T2	amp	Pkhd1	ENSMUSG00000043760	ENSG00000170927	PKHD1	5314	6p12.2	7	4.57516	3	1.96078	4	2.61438
chr1	85050000	195150000	368	0.350127	5T2	amp	Pkp1	ENSMUSG00000026413	ENSG00000081277	PKP1	5317	1q32.1	13	8.49673	13	8.49673	0	0
chr1	85050000	195150000	368	0.350127	5T2	amp	Pla2g4a	ENSMUSG00000056220	ENSG00000116711	PLA2G4A	5321	1q31.1	15	9.80392	8	5.22876	7	4.57516
chr1	3150000	84750000	273	0.229561	5T2	amp	Plcd4	ENSMUSG00000026173	ENSG00000115556	PLCD4	84812	2q35	2	1.30719	0	0	2	1.30719
chr1	3150000	84750000	273	0.229561	5T2	amp	Plcl1	ENSMUSG00000038349	ENSG00000115896	PLCL1	5334	2q33.1	3	1.96078	0	0	3	1.96078
chr1	85050000	195150000	368	0.350127	5T2	amp	Pld5	ENSMUSG00000055214	ENSG00000180287	PLD5	200150	1q43	10	6.53595	9	5.88235	1	0.653595
chr1	85050000	195150000	368	0.350127	5T2	amp	Plekha6	ENSMUSG00000041757	ENSG00000143850	PLEKHA6	22874	1q32.1	16	10.4575	16	10.4575	0	0
chr1	3150000	84750000	273	0.229561	5T2	amp	Plekhb2	ENSMUSG00000026123	ENSG00000115762	PLEKHB2	55041	2q21.1	0	0	0	0	0	0
chr1	3150000	84750000	273	0.229561	5T2	amp	Plekhm3	ENSMUSG00000051344	ENSG00000178385	PLEKHM3	389072	2q33.3	2	1.30719	0	0	2	1.30719
chr1	85050000	195150000	368	0.350127	5T2	amp	Plxna2	ENSMUSG00000026640	ENSG00000076356	PLXNA2	5362	1q32.2	15	9.80392	14	9.15033	1	0.653595
chr1	85050000	195150000	368	0.350127	5T2	amp	Pm20d1	ENSMUSG00000042251	ENSG00000162877	PM20D1	148811	1q32.1	15	9.80392	14	9.15033	1	0.653595
chr1	3150000	84750000	273	0.229561	5T2	amp	Pms1	ENSMUSG00000026098	ENSG00000064933	PMS1	5378	2q32.2	4	2.61438	0	0	4	2.61438
chr1	3150000	84750000	273	0.229561	5T2	amp	Pnkd	ENSMUSG00000026179	ENSG00000127838	PNKD	25953	2q35	1	0.653595	0	0	1	0.653595
chr1	85050000	195150000	368	0.350127	5T2	amp	Pogk	ENSMUSG00000040596	ENSG00000143157	POGK	57645	1q24.1	14	9.15033	12	7.84314	2	1.30719
chr1	85050000	195150000	368	0.350127	5T2	amp	Pou2f1	ENSMUSG00000026565	ENSG00000143190	POU2F1	5451	1q24.1	14	9.15033	12	7.84314	2	1.30719
chr1	3150000	84750000	273	0.229561	5T2	amp	Pou3f3	ENSMUSG00000045515	ENSG00000198914	POU3F3	5455	2q12.1	1	0.653595	1	0.653595	0	0
chr1	85050000	195150000	368	0.350127	5T2	amp	Ppfia4	ENSMUSG00000026458	ENSG00000143847	PPFIA4	8497	1q32.1	14	9.15033	14	9.15033	0	0
chr1	3150000	84750000	273	0.229561	5T2	amp	Ppil3	ENSMUSG00000026035	ENSG00000240344	PPIL3	53938	2q33.1	1	0.653595	0	0	1	0.653595
chr1	85050000	195150000	368	0.350127	5T2	amp	Ppox	ENSMUSG00000062729	ENSG00000143224	PPOX	5498	1q23.3	15	9.80392	14	9.15033	1	0.653595
chr1	85050000	195150000	368	0.350127	5T2	amp	Ppp1r12b	ENSMUSG00000073557	ENSG00000077157	PPP1R12B	4660	1q32.1	14	9.15033	14	9.15033	0	0
chr1	85050000	195150000	368	0.350127	5T2	amp	Ppp1r15b	ENSMUSG00000046062	ENSG00000158615	PPP1R15B	84919	1q32.1	16	10.4575	16	10.4575	0	0
chr1	85050000	195150000	368	0.350127	5T2	amp	Ppp1r7	ENSMUSG00000026275	ENSG00000115685	PPP1R7	5510	2q37.3	17	11.1111	11	7.18954	6	3.92157
chr1	85050000	195150000	368	0.350127	5T2	amp	Ppp2r5a	ENSMUSG00000026626	ENSG00000066027	PPP2R5A	5525	1q32.3	11	7.18954	11	7.18954	0	0
chr1	3150000	84750000	273	0.229561	5T2	amp	Prdm14	ENSMUSG00000042414	ENSG00000147596	PRDM14	63978	8q13.3	7	4.57516	2	1.30719	5	3.26797
chr1	85050000	195150000	368	0.350127	5T2	amp	Prdx6	ENSMUSG00000026701	ENSG00000117592	PRDX6	9588	1q25.1	9	5.88235	8	5.22876	1	0.653595
chr1	85050000	195150000	368	0.350127	5T2	amp	Prelp	ENSMUSG00000041577	ENSG00000188783	PRELP	5549	1q32.1	14	9.15033	14	9.15033	0	0
chr1	3150000	84750000	273	0.229561	5T2	amp	Prex2	ENSMUSG00000048960	ENSG00000046889	PREX2	80243	8q13.2	7	4.57516	2	1.30719	5	3.26797
chr1	85050000	195150000	368	0.350127	5T2	amp	Prg4	ENSMUSG00000006014	ENSG00000116690	PRG4	10216	1q31.1	13	8.49673	9	5.88235	4	2.61438
chr1	3150000	84750000	273	0.229561	5T2	amp	Prim2	ENSMUSG00000026134	ENSG00000146143	PRIM2	5558	6p11.2	16	10.4575	1	0.653595	15	9.80392
chr1	3150000	84750000	273	0.229561	5T2	amp	Prkag3	ENSMUSG00000006542	ENSG00000115592	PRKAG3	53632	2q35	1	0.653595	0	0	1	0.653595
chr1	85050000	195150000	368	0.350127	5T2	amp	Prlh	ENSMUSG00000090550	ENSG00000071677	PRLH	51052	2q37.3	18	11.7647	12	7.84314	6	3.92157
chr1	85050000	195150000	368	0.350127	5T2	amp	Prox1	ENSMUSG00000010175	ENSG00000117707	PROX1	5629	1q41	13	8.49673	9	5.88235	4	2.61438
chr1	85050000	195150000	368	0.350127	5T2	amp	Prrx1	ENSMUSG00000026586	ENSG00000116132	PRRX1	5396	1q24.2	14	9.15033	10	6.53595	4	2.61438
chr1	85050000	195150000	368	0.350127	5T2	amp	Psen2	ENSMUSG00000010609	ENSG00000143801	PSEN2	5664	1q42.13	10	6.53595	9	5.88235	1	0.653595
chr1	85050000	195150000	368	0.350127	5T2	amp	Psmd1	ENSMUSG00000026229	ENSG00000173692	PSMD1	5707	2q37.1	16	10.4575	12	7.84314	4	2.61438
chr1	85050000	195150000	368	0.350127	5T2	amp	Ptgs2	ENSMUSG00000032487	ENSG00000073756	PTGS2	5743	1q31.1	13	8.49673	9	5.88235	4	2.61438
chr1	3150000	84750000	273	0.229561	5T2	amp	Pth2r	ENSMUSG00000025946	ENSG00000144407	PTH2R	5746	2q33.3	2	1.30719	0	0	2	1.30719
chr1	85050000	195150000	368	0.350127	5T2	amp	Ptma	ENSMUSG00000026238	ENSG00000187514	PTMA	5757	2q37.1	16	10.4575	11	7.18954	5	3.26797
chr1	3150000	84750000	273	0.229561	5T2	amp	Ptp4a1	ENSMUSG00000026064	ENSG00000112245	PTP4A1	7803	6q12	15	9.80392	0	0	15	9.80392
chr1	85050000	195150000	368	0.350127	5T2	amp	Ptpn14	ENSMUSG00000026604	ENSG00000152104	PTPN14	5784	1q41	13	8.49673	9	5.88235	4	2.61438
chr1	3150000	84750000	273	0.229561	5T2	amp	Ptpn18	ENSMUSG00000026126	ENSG00000072135	PTPN18	26469	2q21.1	0	0	0	0	0	0
chr1	85050000	195150000	368	0.350127	5T2	amp	Ptpn4	ENSMUSG00000026384	ENSG00000088179	PTPN4	5775	2q14.2	1	0.653595	0	0	1	0.653595
chr1	85050000	195150000	368	0.350127	5T2	amp	Ptpn7	ENSMUSG00000031506	ENSG00000143851	PTPN7	5778	1q32.1	14	9.15033	14	9.15033	0	0
chr1	85050000	195150000	368	0.350127	5T2	amp	Ptprc	ENSMUSG00000026395	ENSG00000081237	PTPRC	5788	1q31.3	17	11.1111	7	4.57516	10	6.53595
chr1	3150000	84750000	273	0.229561	5T2	amp	Ptprn	ENSMUSG00000026204	ENSG00000054356	PTPRN	5798	2q35	1	0.653595	0	0	1	0.653595
chr1	85050000	195150000	368	0.350127	5T2	amp	Pvrl4	ENSMUSG00000006411	ENSG00000143217	PVRL4	81607	1q23.3	15	9.80392	14	9.15033	1	0.653595
chr1	85050000	195150000	368	0.350127	5T2	amp	Qsox1	ENSMUSG00000033684	ENSG00000116260	QSOX1	5768	1q25.2	10	6.53595	8	5.22876	2	1.30719
chr1	85050000	195150000	368	0.350127	5T2	amp	R3hdm1	ENSMUSG00000056211	ENSG00000048991	R3HDM1	23518	2q21.3	0	0	0	0	0	0
chr1	85050000	195150000	368	0.350127	5T2	amp	Rab17	ENSMUSG00000026304	ENSG00000124839	RAB17	64284	2q37.3	18	11.7647	12	7.84314	6	3.92157
chr1	3150000	84750000	273	0.229561	5T2	amp	Rab23	ENSMUSG00000004768	ENSG00000112210	RAB23	51715	6p12.1	13	8.49673	1	0.653595	12	7.84314
chr1	85050000	195150000	368	0.350127	5T2	amp	Rab3gap1	ENSMUSG00000036104	ENSG00000115839	RAB3GAP1	22930	2q21.3	0	0	0	0	0	0
chr1	85050000	195150000	368	0.350127	5T2	amp	Rab3gap2	ENSMUSG00000039318	ENSG00000118873	RAB3GAP2	25782	1q41	8	5.22876	6	3.92157	2	1.30719
chr1	85050000	195150000	368	0.350127	5T2	amp	Rabgap1l	ENSMUSG00000026721	ENSG00000152061	RABGAP1L	9910	1q25.1	10	6.53595	8	5.22876	2	1.30719
chr1	85050000	195150000	368	0.350127	5T2	amp	Rabif	ENSMUSG00000042229	ENSG00000183155	RABIF	5877	1q32.1	14	9.15033	14	9.15033	0	0
chr1	85050000	195150000	368	0.350127	5T2	amp	Ralb	ENSMUSG00000004451	ENSG00000144118	RALB	5899	2q14.2	1	0.653595	0	0	1	0.653595
chr1	85050000	195150000	368	0.350127	5T2	amp	Ralgps2	ENSMUSG00000026594	ENSG00000116191	RALGPS2	55103	1q25.2	11	7.18954	9	5.88235	2	1.30719
chr1	85050000	195150000	368	0.350127	5T2	amp	Ramp1	ENSMUSG00000034353	ENSG00000132329	RAMP1	10267	2q37.3	18	11.7647	12	7.84314	6	3.92157
chr1	3150000	84750000	273	0.229561	5T2	amp	Raph1	ENSMUSG00000026014	ENSG00000173166	RAPH1	65059	2q33.2	2	1.30719	1	0.653595	1	0.653595
chr1	85050000	195150000	368	0.350127	5T2	amp	Rasal2	ENSMUSG00000070565	ENSG00000075391	RASAL2	9462	1q25.2	11	7.18954	9	5.88235	2	1.30719
chr1	85050000	195150000	368	0.350127	5T2	amp	Rassf5	ENSMUSG00000026430	ENSG00000266094	RASSF5	83593	1q32.1	17	11.1111	16	10.4575	1	0.653595
chr1	3150000	84750000	273	0.229561	5T2	amp	Rb1cc1	ENSMUSG00000025907	ENSG00000023287	RB1CC1	9821	8q11.23	5	3.26797	3	1.96078	2	1.30719
chr1	85050000	195150000	368	0.350127	5T2	amp	Rbbp5	ENSMUSG00000026439	ENSG00000117222	RBBP5	5929	1q32.1	15	9.80392	14	9.15033	1	0.653595
chr1	85050000	195150000	368	0.350127	5T2	amp	Rbm44	ENSMUSG00000070732	ENSG00000177483	RBM44	375316	2q37.3	18	11.7647	12	7.84314	6	3.92157
chr1	85050000	195150000	368	0.350127	5T2	amp	Rc3h1	ENSMUSG00000040423	ENSG00000135870	RC3H1	149041	1q25.1	9	5.88235	8	5.22876	1	0.653595
chr1	85050000	195150000	368	0.350127	5T2	amp	Rcor3	ENSMUSG00000037395	ENSG00000117625	RCOR3	55758	1q32.2	11	7.18954	11	7.18954	0	0
chr1	85050000	195150000	368	0.350127	5T2	amp	Rcsd1	ENSMUSG00000040723	ENSG00000198771	RCSD1	92241	1q24.2	16	10.4575	14	9.15033	2	1.30719
chr1	85050000	195150000	368	0.350127	5T2	amp	Rd3	ENSMUSG00000049353	ENSG00000198570	RD3	343035	1q32.3	11	7.18954	11	7.18954	0	0
chr1	3150000	84750000	273	0.229561	5T2	amp	Rdh10	ENSMUSG00000025921	ENSG00000121039	RDH10	157506	8q21.11	7	4.57516	3	1.96078	4	2.61438
chr1	85050000	195150000	368	0.350127	5T2	amp	Ren1	ENSMUSG00000070645	ENSG00000143839	REN	5972	1q32.1	16	10.4575	16	10.4575	0	0
chr1	3150000	84750000	273	0.229561	5T2	amp	Resp18	ENSMUSG00000033061	ENSG00000182698	RESP18	389075	2q35	1	0.653595	0	0	1	0.653595
chr1	3150000	84750000	273	0.229561	5T2	amp	Rev1	ENSMUSG00000026082	ENSG00000135945	REV1	51455	2q11.2	4	2.61438	3	1.96078	1	0.653595
chr1	3150000	84750000	273	0.229561	5T2	amp	Rftn2	ENSMUSG00000025978	ENSG00000162944	RFTN2	130132	2q33.1	2	1.30719	0	0	2	1.30719
chr1	85050000	195150000	368	0.350127	5T2	amp	Rfwd2	ENSMUSG00000040782	ENSG00000143207	RFWD2	64326	1q25.1	10	6.53595	8	5.22876	2	1.30719
chr1	3150000	84750000	273	0.229561	5T2	amp	Rfx8	ENSMUSG00000057173	ENSG00000196460	RFX8	731220	2q11.2	4	2.61438	3	1.96078	1	0.653595
chr1	85050000	195150000	368	0.350127	5T2	amp	Rgl1	ENSMUSG00000026482	ENSG00000143344	RGL1	23179	1q25.3	11	7.18954	8	5.22876	3	1.96078
chr1	85050000	195150000	368	0.350127	5T2	amp	Rgs1	ENSMUSG00000026358	ENSG00000090104	RGS1	5996	1q31.2	21	13.7255	7	4.57516	14	9.15033
chr1	85050000	195150000	368	0.350127	5T2	amp	Rgs13	ENSMUSG00000051079	ENSG00000127074	RGS13	6003	1q31.2	22	14.3791	7	4.57516	15	9.80392
chr1	85050000	195150000	368	0.350127	5T2	amp	Rgs16	ENSMUSG00000026475	ENSG00000143333	RGS16	6004	1q25.3	10	6.53595	8	5.22876	2	1.30719
chr1	85050000	195150000	368	0.350127	5T2	amp	Rgs18	ENSMUSG00000026357	ENSG00000150681	RGS18	64407	1q31.2	21	13.7255	7	4.57516	14	9.15033
chr1	85050000	195150000	368	0.350127	5T2	amp	Rgs2	ENSMUSG00000026360	ENSG00000116741	RGS2	5997	1q31.2	22	14.3791	8	5.22876	14	9.15033
chr1	3150000	84750000	273	0.229561	5T2	amp	Rgs20	ENSMUSG00000002459	ENSG00000147509	RGS20	8601	8q11.23	7	4.57516	4	2.61438	3	1.96078
chr1	85050000	195150000	368	0.350127	5T2	amp	Rgs4	ENSMUSG00000038530	ENSG00000117152	RGS4	5999	1q23.3	16	10.4575	14	9.15033	2	1.30719
chr1	85050000	195150000	368	0.350127	5T2	amp	Rgs5	ENSMUSG00000026678	ENSG00000143248	RGS5	8490	1q23.3	15	9.80392	13	8.49673	2	1.30719
chr1	85050000	195150000	368	0.350127	5T2	amp	Rgs7	ENSMUSG00000026527	ENSG00000182901	RGS7	6000	1q43	9	5.88235	9	5.88235	0	0
chr1	85050000	195150000	368	0.350127	5T2	amp	Rgs8	ENSMUSG00000042671	ENSG00000135824	RGS8	85397	1q25.3	10	6.53595	8	5.22876	2	1.30719
chr1	85050000	195150000	368	0.350127	5T2	amp	Rgsl1	ENSMUSG00000042641	ENSG00000121446	RGSL1	353299	1q25.3	10	6.53595	8	5.22876	2	1.30719
chr1	3150000	84750000	273	0.229561	5T2	amp	Rhbdd1	ENSMUSG00000026142	ENSG00000144468	RHBDD1	84236	2q36.3	8	5.22876	4	2.61438	4	2.61438
chr1	3150000	84750000	273	0.229561	5T2	amp	Rims1	ENSMUSG00000041670	ENSG00000079841	RIMS1	22999	6q13	12	7.84314	0	0	12	7.84314
chr1	85050000	195150000	368	0.350127	5T2	amp	Rnasel	ENSMUSG00000066800	ENSG00000135828	RNASEL	6041	1q25.3	10	6.53595	8	5.22876	2	1.30719
chr1	3150000	84750000	273	0.229561	5T2	amp	Rnf149	ENSMUSG00000048234	ENSG00000163162	RNF149	284996	2q11.2	3	1.96078	3	1.96078	0	0
chr1	85050000	195150000	368	0.350127	5T2	amp	Rnf152	ENSMUSG00000047496	ENSG00000176641	RNF152	220441	18q21.33	8	5.22876	5	3.26797	3	1.96078
chr1	85050000	195150000	368	0.350127	5T2	amp	Rnf2	ENSMUSG00000026484	ENSG00000121481	RNF2	6045	1q25.3	11	7.18954	8	5.22876	3	1.96078
chr1	3150000	84750000	273	0.229561	5T2	amp	Rnf25	ENSMUSG00000026171	ENSG00000163481	RNF25	64320	2q35	2	1.30719	0	0	2	1.30719
chr1	85050000	195150000	368	0.350127	5T2	amp	Rnpep	ENSMUSG00000041926	ENSG00000176393	RNPEP	6051	1q32.1	13	8.49673	13	8.49673	0	0
chr1	85050000	195150000	368	0.350127	5T2	amp	Rnpepl1	ENSMUSG00000026269	ENSG00000142327	RNPEPL1	57140	2q37.3	16	10.4575	11	7.18954	5	3.26797
chr1	3150000	84750000	273	0.229561	5T2	amp	Rp1	ENSMUSG00000025900	ENSG00000104237	RP1	6101	8q12.1	8	5.22876	4	2.61438	4	2.61438
chr1	3150000	84750000	273	0.229561	5T2	amp	Rpl37a	ENSMUSG00000046330	ENSG00000197756	RPL37A	6168	2q35	2	1.30719	0	0	2	1.30719
chr1	3150000	84750000	273	0.229561	5T2	amp	Rpl7	ENSMUSG00000043716	ENSG00000147604	RPL7	6129	8q21.11	7	4.57516	3	1.96078	4	2.61438
chr1	85050000	195150000	368	0.350127	5T2	amp	Rps6kc1	ENSMUSG00000089872	ENSG00000136643	RPS6KC1	26750	1q32.3	11	7.18954	11	7.18954	0	0
chr1	3150000	84750000	273	0.229561	5T2	amp	Rqcd1	ENSMUSG00000026174	ENSG00000144580	RQCD1	9125	2q35	1	0.653595	0	0	1	0.653595
chr1	85050000	195150000	368	0.350127	5T2	amp	Rrp15	ENSMUSG00000001305	ENSG00000067533	RRP15	51018	1q41	9	5.88235	6	3.92157	3	1.96078
chr1	3150000	84750000	273	0.229561	5T2	amp	Rrs1	ENSMUSG00000061024	ENSG00000179041	RRS1	23212	8q13.1	6	3.92157	4	2.61438	2	1.30719
chr1	3150000	84750000	273	0.229561	5T2	amp	Rufy4	ENSMUSG00000061815	ENSG00000188282	RUFY4	285180	2q35	2	1.30719	0	0	2	1.30719
chr1	85050000	195150000	368	0.350127	5T2	amp	Rxrg	ENSMUSG00000015843	ENSG00000143171	RXRG	6258	1q23.3	15	9.80392	13	8.49673	2	1.30719
chr1	85050000	195150000	368	0.350127	5T2	amp	Sag	ENSMUSG00000056055	ENSG00000130561	SAG	6295	2q37.1	17	11.1111	11	7.18954	6	3.92157
chr1	3150000	84750000	273	0.229561	5T2	amp	Satb2	ENSMUSG00000038331	ENSG00000119042	SATB2	23314	2q33.1	0	0	0	0	0	0
chr1	85050000	195150000	368	0.350127	5T2	amp	Scarna3a	ENSMUSG00000089536	ENSG00000252906	SCARNA3	677679	1q25.1	9	5.88235	8	5.22876	1	0.653595
chr1	85050000	195150000	368	0.350127	5T2	amp	Scarna6	ENSMUSG00000089281	ENSG00000251791	SCARNA6	677772	2q37.1	16	10.4575	11	7.18954	5	3.26797
chr1	85050000	195150000	368	0.350127	5T2	amp	Sccpdh	ENSMUSG00000038936	ENSG00000143653	SCCPDH	51097	1q44	11	7.18954	9	5.88235	2	1.30719
chr1	3150000	84750000	273	0.229561	5T2	amp	Scg2	ENSMUSG00000050711	ENSG00000171951	SCG2	7857	2q36.1	2	1.30719	0	0	2	1.30719
chr1	85050000	195150000	368	0.350127	5T2	amp	Scly	ENSMUSG00000026307	ENSG00000132330	SCLY	51540	2q37.3	17	11.1111	12	7.84314	5	3.26797
chr1	85050000	195150000	368	0.350127	5T2	amp	Sctr	ENSMUSG00000026387	ENSG00000080293	SCTR	6344	2q14.2	1	0.653595	0	0	1	0.653595
chr1	85050000	195150000	368	0.350127	5T2	amp	Scyl3	ENSMUSG00000026584	ENSG00000000457	SCYL3	57147	1q24.2	14	9.15033	10	6.53595	4	2.61438
chr1	85050000	195150000	368	0.350127	5T2	amp	Sdccag8	ENSMUSG00000026504	ENSG00000054282	SDCCAG8	10806	1q43	10	6.53595	9	5.88235	1	0.653595
chr1	85050000	195150000	368	0.350127	5T2	amp	Sdhc	ENSMUSG00000058076	ENSG00000143252	SDHC	6391	1q23.3	15	9.80392	14	9.15033	1	0.653595
chr1	3150000	84750000	273	0.229561	5T2	amp	Sdpr	ENSMUSG00000045954	ENSG00000168497	SDPR	8436	2q32.3	4	2.61438	0	0	4	2.61438
chr1	85050000	195150000	368	0.350127	5T2	amp	Sec16b	ENSMUSG00000026589	ENSG00000120341	SEC16B	89866	1q25.2	10	6.53595	8	5.22876	2	1.30719
chr1	85050000	195150000	368	0.350127	5T2	amp	Sele	ENSMUSG00000026582	ENSG00000007908	SELE	6401	1q24.2	14	9.15033	10	6.53595	4	2.61438
chr1	85050000	195150000	368	0.350127	5T2	amp	Sell	ENSMUSG00000026581	ENSG00000188404	SELL	6402	1q24.2	14	9.15033	10	6.53595	4	2.61438
chr1	85050000	195150000	368	0.350127	5T2	amp	Selp	ENSMUSG00000026580	ENSG00000174175	SELP	6403	1q24.2	15	9.80392	10	6.53595	5	3.26797
chr1	3150000	84750000	273	0.229561	5T2	amp	Sema4c	ENSMUSG00000026121	ENSG00000168758	SEMA4C	54910	2q11.2	3	1.96078	2	1.30719	1	0.653595
chr1	85050000	195150000	368	0.350127	5T2	amp	Serpinb10	ENSMUSG00000092572	ENSG00000242550	SERPINB10	5273	18q21.33	13	8.49673	5	3.26797	8	5.22876
chr1	85050000	195150000	368	0.350127	5T2	amp	Serpinb11	ENSMUSG00000026327	ENSG00000206072	SERPINB11	89778	18q21.33	13	8.49673	5	3.26797	8	5.22876
chr1	85050000	195150000	368	0.350127	5T2	amp	Serpinb12	ENSMUSG00000059956	ENSG00000166634	SERPINB12	89777	18q21.33	8	5.22876	5	3.26797	3	1.96078
chr1	85050000	195150000	368	0.350127	5T2	amp	Serpinb13	ENSMUSG00000048775	ENSG00000197641	SERPINB13	5275	18q21.33	8	5.22876	5	3.26797	3	1.96078
chr1	85050000	195150000	368	0.350127	5T2	amp	Serpinb2	ENSMUSG00000062345	ENSG00000197632	SERPINB2	5055	18q21.33	13	8.49673	5	3.26797	8	5.22876
chr1	85050000	195150000	368	0.350127	5T2	amp	Serpinb3a	ENSMUSG00000044594	ENSG00000057149	SERPINB3	6317	18q21.33	8	5.22876	5	3.26797	3	1.96078
chr1	85050000	195150000	368	0.350127	5T2	amp	Serpinb3b	ENSMUSG00000073602	ENSG00000057149	SERPINB3	6317	18q21.33	8	5.22876	5	3.26797	3	1.96078
chr1	85050000	195150000	368	0.350127	5T2	amp	Serpinb3c	ENSMUSG00000073601	ENSG00000057149	SERPINB3	6317	18q21.33	8	5.22876	5	3.26797	3	1.96078
chr1	85050000	195150000	368	0.350127	5T2	amp	Serpinb5	ENSMUSG00000067006	ENSG00000206075	SERPINB5	5268	18q21.33	8	5.22876	5	3.26797	3	1.96078
chr1	85050000	195150000	368	0.350127	5T2	amp	Serpinb7	ENSMUSG00000067001	ENSG00000166396	SERPINB7	8710	18q21.33	13	8.49673	5	3.26797	8	5.22876
chr1	85050000	195150000	368	0.350127	5T2	amp	Serpinb8	ENSMUSG00000026315	ENSG00000166401	SERPINB8	5271	18q21.33	13	8.49673	5	3.26797	8	5.22876
chr1	85050000	195150000	368	0.350127	5T2	amp	Serpinc1	ENSMUSG00000026715	ENSG00000117601	SERPINC1	462	1q25.1	9	5.88235	8	5.22876	1	0.653595
chr1	3150000	84750000	273	0.229561	5T2	amp	Serpine2	ENSMUSG00000026249	ENSG00000135919	SERPINE2	5270	2q36.1	2	1.30719	0	0	2	1.30719
chr1	85050000	195150000	368	0.350127	5T2	amp	Sertad4	ENSMUSG00000016262	ENSG00000082497	SERTAD4	56256	1q32.2	11	7.18954	11	7.18954	0	0
chr1	3150000	84750000	273	0.229561	5T2	amp	Sf3b1	ENSMUSG00000025982	ENSG00000115524	SF3B1	23451	2q33.1	2	1.30719	0	0	2	1.30719
chr1	85050000	195150000	368	0.350127	5T2	amp	Sft2d2	ENSMUSG00000040848	ENSG00000213064	SFT2D2	375035	1q24.2	13	8.49673	11	7.18954	2	1.30719
chr1	3150000	84750000	273	0.229561	5T2	amp	Sgk3	ENSMUSG00000025915	ENSG00000104205	SGK3	23678	8q13.1	6	3.92157	4	2.61438	2	1.30719
chr1	3150000	84750000	273	0.229561	5T2	amp	Sgpp2	ENSMUSG00000032908	ENSG00000163082	SGPP2	130367	2q36.1	1	0.653595	0	0	1	0.653595
chr1	85050000	195150000	368	0.350127	5T2	amp	Sh2d1b1	ENSMUSG00000102418	ENSG00000198574	SH2D1B	117157	1q23.3	14	9.15033	13	8.49673	1	0.653595
chr1	85050000	195150000	368	0.350127	5T2	amp	Sh2d1b2	ENSMUSG00000073494	ENSG00000198574	SH2D1B	117157	1q23.3	14	9.15033	13	8.49673	1	0.653595
chr1	85050000	195150000	368	0.350127	5T2	amp	Sh3bp4	ENSMUSG00000036206	ENSG00000130147	SH3BP4	23677	2q37.2	18	11.7647	11	7.18954	7	4.57516
chr1	85050000	195150000	368	0.350127	5T2	amp	Shisa4	ENSMUSG00000041889	ENSG00000198892	SHISA4	149345	1q32.1	13	8.49673	13	8.49673	0	0
chr1	85050000	195150000	368	0.350127	5T2	amp	Slamf1	ENSMUSG00000015316	ENSG00000117090	SLAMF1	6504	1q23.3	17	11.1111	16	10.4575	1	0.653595
chr1	85050000	195150000	368	0.350127	5T2	amp	Slamf6	ENSMUSG00000015314	ENSG00000162739	SLAMF6	114836	1q23.2	17	11.1111	16	10.4575	1	0.653595
chr1	85050000	195150000	368	0.350127	5T2	amp	Slamf7	ENSMUSG00000038179	ENSG00000026751	SLAMF7	57823	1q23.3	17	11.1111	16	10.4575	1	0.653595
chr1	85050000	195150000	368	0.350127	5T2	amp	Slamf8	ENSMUSG00000053318	ENSG00000158714	SLAMF8	56833	1q23.2	15	9.80392	14	9.15033	1	0.653595
chr1	85050000	195150000	368	0.350127	5T2	amp	Slamf9	ENSMUSG00000026548	ENSG00000162723	SLAMF9	89886	1q23.2	15	9.80392	14	9.15033	1	0.653595
chr1	3150000	84750000	273	0.229561	5T2	amp	Slc11a1	ENSMUSG00000026177	ENSG00000018280	SLC11A1	6556	2q35	1	0.653595	0	0	1	0.653595
chr1	85050000	195150000	368	0.350127	5T2	amp	Slc19a2	ENSMUSG00000040918	ENSG00000117479	SLC19A2	10560	1q24.2	15	9.80392	10	6.53595	5	3.26797
chr1	3150000	84750000	273	0.229561	5T2	amp	Slc19a3	ENSMUSG00000038496	ENSG00000135917	SLC19A3	80704	2q36.3	8	5.22876	4	2.61438	4	2.61438
chr1	3150000	84750000	273	0.229561	5T2	amp	Slc23a3	ENSMUSG00000026205	ENSG00000213901	SLC23A3	151295	2q35	1	0.653595	0	0	1	0.653595
chr1	85050000	195150000	368	0.350127	5T2	amp	Slc26a9	ENSMUSG00000042268	ENSG00000174502	SLC26A9	115019	1q32.1	15	9.80392	14	9.15033	1	0.653595
chr1	85050000	195150000	368	0.350127	5T2	amp	Slc30a1	ENSMUSG00000037434	ENSG00000170385	SLC30A1	7779	1q32.3	11	7.18954	11	7.18954	0	0
chr1	85050000	195150000	368	0.350127	5T2	amp	Slc30a10	ENSMUSG00000026614	ENSG00000196660	SLC30A10	55532	1q41	8	5.22876	5	3.26797	3	1.96078
chr1	85050000	195150000	368	0.350127	5T2	amp	Slc35f5	ENSMUSG00000026342	ENSG00000115084	SLC35F5	80255	2q14.1	4	2.61438	2	1.30719	2	1.30719
chr1	3150000	84750000	273	0.229561	5T2	amp	Slc39a10	ENSMUSG00000025986	ENSG00000196950	SLC39A10	57181	2q32.3	2	1.30719	0	0	2	1.30719
chr1	3150000	84750000	273	0.229561	5T2	amp	Slc40a1	ENSMUSG00000025993	ENSG00000138449	SLC40A1	30061	2q32.2	4	2.61438	0	0	4	2.61438
chr1	85050000	195150000	368	0.350127	5T2	amp	Slc41a1	ENSMUSG00000013275	ENSG00000133065	SLC41A1	254428	1q32.1	15	9.80392	14	9.15033	1	0.653595
chr1	85050000	195150000	368	0.350127	5T2	amp	Slc45a3	ENSMUSG00000026435	ENSG00000158715	SLC45A3	85414	1q32.1	15	9.80392	14	9.15033	1	0.653595
chr1	3150000	84750000	273	0.229561	5T2	amp	Slc4a3	ENSMUSG00000006576	ENSG00000114923	SLC4A3	6508	2q35	1	0.653595	0	0	1	0.653595
chr1	3150000	84750000	273	0.229561	5T2	amp	Slc9a2	ENSMUSG00000026062	ENSG00000115616	SLC9A2	6549	2q12.1	3	1.96078	2	1.30719	1	0.653595
chr1	3150000	84750000	273	0.229561	5T2	amp	Slc9a4	ENSMUSG00000026065	ENSG00000180251	SLC9A4	389015	2q12.1	3	1.96078	2	1.30719	1	0.653595
chr1	85050000	195150000	368	0.350127	5T2	amp	Slco4c1	ENSMUSG00000040693	ENSG00000173930	SLCO4C1	353189	5q21.1	13	8.49673	1	0.653595	12	7.84314
chr1	3150000	84750000	273	0.229561	5T2	amp	Slco5a1	ENSMUSG00000025938	ENSG00000137571	SLCO5A1	81796	8q13.3	7	4.57516	2	1.30719	5	3.26797
chr1	85050000	195150000	368	0.350127	5T2	amp	Slco6c1	ENSMUSG00000026331	ENSG00000205359	SLCO6A1	133482	5q21.1	13	8.49673	1	0.653595	12	7.84314
chr1	85050000	195150000	368	0.350127	5T2	amp	Slco6d1	ENSMUSG00000026336	ENSG00000205359	SLCO6A1	133482	5q21.1	13	8.49673	1	0.653595	12	7.84314
chr1	3150000	84750000	273	0.229561	5T2	amp	Smap1	ENSMUSG00000026155	ENSG00000112305	SMAP1	60682	6q13	11	7.18954	0	0	11	7.18954
chr1	3150000	84750000	273	0.229561	5T2	amp	Smarcal1	ENSMUSG00000039354	ENSG00000138375	SMARCAL1	50485	2q35	2	1.30719	0	0	2	1.30719
chr1	85050000	195150000	368	0.350127	5T2	amp	Smg7	ENSMUSG00000042772	ENSG00000116698	SMG7	9887	1q25.3	10	6.53595	8	5.22876	2	1.30719
chr1	85050000	195150000	368	0.350127	5T2	amp	Smyd2	ENSMUSG00000026603	ENSG00000143499	SMYD2	56950	1q41	13	8.49673	9	5.88235	4	2.61438
chr1	85050000	195150000	368	0.350127	5T2	amp	Smyd3	ENSMUSG00000055067	ENSG00000185420	SMYD3	64754	1q44	11	7.18954	9	5.88235	2	1.30719
chr1	85050000	195150000	368	0.350127	5T2	amp	Sned1	ENSMUSG00000047793	ENSG00000162804	SNED1	25992	2q37.3	16	10.4575	11	7.18954	5	3.26797
chr1	85050000	195150000	368	0.350127	5T2	amp	Snora36b	ENSMUSG00000077571	ENSG00000222370	SNORA36B	677818	1q41	8	5.22876	6	3.92157	2	1.30719
chr1	3150000	84750000	273	0.229561	5T2	amp	Snora41	ENSMUSG00000064602	ENSG00000207406	SNORA41	619569	2q33.3	1	0.653595	0	0	1	0.653595
chr1	85050000	195150000	368	0.350127	5T2	amp	Snora75	ENSMUSG00000064837	ENSG00000206885	SNORA75	654321	2q37.1	16	10.4575	12	7.84314	4	2.61438
chr1	3150000	84750000	273	0.229561	5T2	amp	Snord11	ENSMUSG00000089093	ENSG00000238317	SNORD11	692058	2q33.1	1	0.653595	0	0	1	0.653595
chr1	3150000	84750000	273	0.229561	5T2	amp	Snord70	ENSMUSG00000077345	ENSG00000212534	SNORD70	692110	2q33.1	1	0.653595	0	0	1	0.653595
chr1	85050000	195150000	368	0.350127	5T2	amp	Mir5117	ENSMUSG00000065160	ENSG00000251878	SNORD79	26770	1q25.1	9	5.88235	8	5.22876	1	0.653595
chr1	85050000	195150000	368	0.350127	5T2	amp	Snord82	ENSMUSG00000064823	ENSG00000202400	SNORD82	25826	2q37.1	16	10.4575	12	7.84314	4	2.61438
chr1	3150000	84750000	273	0.229561	5T2	amp	Snord87	ENSMUSG00000093178	ENSG00000254341	SNORD87	641648	8q13.1	6	3.92157	4	2.61438	2	1.30719
chr1	3150000	84750000	273	0.229561	5T2	amp	Snord89	ENSMUSG00000077704	ENSG00000212283	SNORD89	692205	2q11.2	3	1.96078	3	1.96078	0	0
chr1	85050000	195150000	368	0.350127	5T2	amp	Snrpe	ENSMUSG00000090553	ENSG00000182004	SNRPE	6635	1q32.1	15	9.80392	15	9.80392	0	0
chr1	3150000	84750000	273	0.229561	5T2	amp	Sntg1	ENSMUSG00000025909	ENSG00000147481	SNTG1	54212	8q11.22	8	5.22876	4	2.61438	4	2.61438
chr1	85050000	195150000	368	0.350127	5T2	amp	Soat1	ENSMUSG00000026600	ENSG00000057252	SOAT1	6646	1q25.2	11	7.18954	9	5.88235	2	1.30719
chr1	85050000	195150000	368	0.350127	5T2	amp	Sox13	ENSMUSG00000070643	ENSG00000143842	SOX13	9580	1q32.1	15	9.80392	15	9.80392	0	0
chr1	3150000	84750000	273	0.229561	5T2	amp	Sox17	ENSMUSG00000025902	ENSG00000164736	SOX17	64321	8q11.23	8	5.22876	4	2.61438	4	2.61438
chr1	85050000	195150000	368	0.350127	5T2	amp	A530032D15Rik	ENSMUSG00000089844	ENSG00000079263	SP140	11262	2q37.1	17	11.1111	8	5.22876	9	5.88235
chr1	85050000	195150000	368	0.350127	5T2	amp	C130026I21Rik	ENSMUSG00000052477	ENSG00000079263	SP140	11262	2q37.1	17	11.1111	8	5.22876	9	5.88235
chr1	85050000	195150000	368	0.350127	5T2	amp	Sp140	ENSMUSG00000070031	ENSG00000079263	SP140	11262	2q37.1	17	11.1111	8	5.22876	9	5.88235
chr1	85050000	195150000	368	0.350127	5T2	amp	Sp100	ENSMUSG00000026222	ENSG00000185404	SP140L	93349	2q37.1	17	11.1111	8	5.22876	9	5.88235
chr1	3150000	84750000	273	0.229561	5T2	amp	Spag16	ENSMUSG00000053153	ENSG00000144451	SPAG16	79582	2q34	2	1.30719	0	0	2	1.30719
chr1	85050000	195150000	368	0.350127	5T2	amp	Spata17	ENSMUSG00000026611	ENSG00000162814	SPATA17	128153	1q41	11	7.18954	8	5.22876	3	1.96078
chr1	85050000	195150000	368	0.350127	5T2	amp	Spata3	ENSMUSG00000026226	ENSG00000173699	SPATA3	130560	2q37.1	16	10.4575	11	7.18954	5	3.26797
chr1	3150000	84750000	273	0.229561	5T2	amp	Spats2l	ENSMUSG00000038305	ENSG00000196141	SPATS2L	26010	2q33.1	1	0.653595	0	0	1	0.653595
chr1	3150000	84750000	273	0.229561	5T2	amp	Speg	ENSMUSG00000026207	ENSG00000072195	SPEG	10290	2q35	1	0.653595	0	0	1	0.653595
chr1	3150000	84750000	273	0.229561	5T2	amp	Sphkap	ENSMUSG00000026163	ENSG00000153820	SPHKAP	80309	2q36.3	8	5.22876	4	2.61438	4	2.61438
chr1	85050000	195150000	368	0.350127	5T2	amp	Spp2	ENSMUSG00000026295	ENSG00000072080	SPP2	6694	2q37.1	18	11.7647	11	7.18954	7	4.57516
chr1	85050000	195150000	368	0.350127	5T2	amp	Spta1	ENSMUSG00000026532	ENSG00000163554	SPTA1	6708	1q23.1	16	10.4575	14	9.15033	2	1.30719
chr1	85050000	195150000	368	0.350127	5T2	amp	Srp9	ENSMUSG00000026511	ENSG00000143742	SRP9	6726	1q42.12	10	6.53595	9	5.88235	1	0.653595
chr1	3150000	84750000	273	0.229561	5T2	amp	St18	ENSMUSG00000033740	ENSG00000147488	ST18	9705	8q11.23	7	4.57516	4	2.61438	3	1.96078
chr1	85050000	195150000	368	0.350127	5T2	amp	St8sia4	ENSMUSG00000040710	ENSG00000113532	ST8SIA4	7903	5q21.1	12	7.84314	1	0.653595	11	7.18954
chr1	3150000	84750000	273	0.229561	5T2	amp	Stat1	ENSMUSG00000026104	ENSG00000115415	STAT1	6772	2q32.2	4	2.61438	0	0	4	2.61438
chr1	3150000	84750000	273	0.229561	5T2	amp	Stat4	ENSMUSG00000062939	ENSG00000138378	STAT4	6775	2q32.3	4	2.61438	0	0	4	2.61438
chr1	3150000	84750000	273	0.229561	5T2	amp	Stau2	ENSMUSG00000025920	ENSG00000040341	STAU2	27067	8q21.11	8	5.22876	3	1.96078	5	3.26797
chr1	85050000	195150000	368	0.350127	5T2	amp	Steap3	ENSMUSG00000026389	ENSG00000115107	STEAP3	55240	2q14.2	2	1.30719	0	0	2	1.30719
chr1	3150000	84750000	273	0.229561	5T2	amp	Stk11ip	ENSMUSG00000026213	ENSG00000144589	STK11IP	114790	2q35	1	0.653595	0	0	1	0.653595
chr1	3150000	84750000	273	0.229561	5T2	amp	Stk16	ENSMUSG00000026201	ENSG00000115661	STK16	8576	2q35	1	0.653595	0	0	1	0.653595
chr1	3150000	84750000	273	0.229561	5T2	amp	Stk17b	ENSMUSG00000026094	ENSG00000081320	STK17B	9262	2q32.3	2	1.30719	0	0	2	1.30719
chr1	85050000	195150000	368	0.350127	5T2	amp	Stk25	ENSMUSG00000026277	ENSG00000115694	STK25	10494	2q37.3	18	11.7647	11	7.18954	7	4.57516
chr1	3150000	84750000	273	0.229561	5T2	amp	Stk36	ENSMUSG00000033276	ENSG00000163482	STK36	27148	2q35	2	1.30719	0	0	2	1.30719
chr1	3150000	84750000	273	0.229561	5T2	amp	Stradb	ENSMUSG00000026027	ENSG00000082146	STRADB	55437	2q33.1	1	0.653595	0	0	1	0.653595
chr1	85050000	195150000	368	0.350127	5T2	amp	Stx6	ENSMUSG00000026470	ENSG00000135823	STX6	10228	1q25.3	10	6.53595	8	5.22876	2	1.30719
chr1	3150000	84750000	273	0.229561	5T2	amp	Sulf1	ENSMUSG00000016918	ENSG00000137573	SULF1	23213	8q13.2	7	4.57516	2	1.30719	5	3.26797
chr1	3150000	84750000	273	0.229561	5T2	amp	Sumo1	ENSMUSG00000026021	ENSG00000116030	SUMO1	7341	2q33.1	1	0.653595	0	0	1	0.653595
chr1	85050000	195150000	368	0.350127	5T2	amp	Susd4	ENSMUSG00000038576	ENSG00000143502	SUSD4	55061	1q41	9	5.88235	7	4.57516	2	1.30719
chr1	85050000	195150000	368	0.350127	5T2	amp	Syt14	ENSMUSG00000016200	ENSG00000143469	SYT14	255928	1q32.2	11	7.18954	11	7.18954	0	0
chr1	85050000	195150000	368	0.350127	5T2	amp	Syt2	ENSMUSG00000026452	ENSG00000143858	SYT2	127833	1q32.1	14	9.15033	14	9.15033	0	0
chr1	85050000	195150000	368	0.350127	5T2	amp	Tada1	ENSMUSG00000026563	ENSG00000152382	TADA1	117143	1q24.1	14	9.15033	12	7.84314	2	1.30719
chr1	85050000	195150000	368	0.350127	5T2	amp	Taf1a	ENSMUSG00000072258	ENSG00000143498	TAF1A	9015	1q41	8	5.22876	7	4.57516	1	0.653595
chr1	85050000	195150000	368	0.350127	5T2	amp	Tagln2	ENSMUSG00000026547	ENSG00000158710	TAGLN2	8407	1q23.2	15	9.80392	14	9.15033	1	0.653595
chr1	85050000	195150000	368	0.350127	5T2	amp	Tatdn3	ENSMUSG00000026632	ENSG00000203705	TATDN3	128387	1q32.3	11	7.18954	11	7.18954	0	0
chr1	3150000	84750000	273	0.229561	5T2	amp	Tbc1d8	ENSMUSG00000003134	ENSG00000204634	TBC1D8	11138	2q11.2	3	1.96078	3	1.96078	0	0
chr1	85050000	195150000	368	0.350127	5T2	amp	Tbx19	ENSMUSG00000026572	ENSG00000143178	TBX19	9095	1q24.2	13	8.49673	11	7.18954	2	1.30719
chr1	3150000	84750000	273	0.229561	5T2	amp	Tcea1	ENSMUSG00000033813	ENSG00000187735	TCEA1	6917	8q11.23	7	4.57516	4	2.61438	3	1.96078
chr1	3150000	84750000	273	0.229561	5T2	amp	Tceb1	ENSMUSG00000079658	ENSG00000154582	TCEB1	6921	8q21.11	8	5.22876	2	1.30719	6	3.92157
chr1	85050000	195150000	368	0.350127	5T2	amp	Tdrd5	ENSMUSG00000060985	ENSG00000162782	TDRD5	163589	1q25.2	11	7.18954	9	5.88235	2	1.30719
chr1	3150000	84750000	273	0.229561	5T2	amp	Terf1	ENSMUSG00000025925	ENSG00000147601	TERF1	7013	8q21.11	8	5.22876	4	2.61438	4	2.61438
chr1	3150000	84750000	273	0.229561	5T2	amp	Tfap2b	ENSMUSG00000025927	ENSG00000008196	TFAP2B	7021	6p12.3	12	7.84314	1	0.653595	11	7.18954
chr1	3150000	84750000	273	0.229561	5T2	amp	Tfap2d	ENSMUSG00000042596	ENSG00000008197	TFAP2D	83741	6p12.3	12	7.84314	1	0.653595	11	7.18954
chr1	85050000	195150000	368	0.350127	5T2	amp	Tfb2m	ENSMUSG00000026492	ENSG00000162851	TFB2M	64216	1q44	11	7.18954	9	5.88235	2	1.30719
chr1	85050000	195150000	368	0.350127	5T2	amp	Tfcp2l1	ENSMUSG00000026380	ENSG00000115112	TFCP2L1	29842	2q14.2	0	0	0	0	0	0
chr1	85050000	195150000	368	0.350127	5T2	amp	Tgfb2	ENSMUSG00000039239	ENSG00000092969	TGFB2	7042	1q41	9	5.88235	6	3.92157	3	1.96078
chr1	3150000	84750000	273	0.229561	5T2	amp	Tgfbrap1	ENSMUSG00000070939	ENSG00000135966	TGFBRAP1	9392	2q12.1	1	0.653595	1	0.653595	0	0
chr1	85050000	195150000	368	0.350127	5T2	amp	Thap4	ENSMUSG00000026279	ENSG00000176946	THAP4	51078	2q37.3	18	11.7647	11	7.18954	7	4.57516
chr1	85050000	195150000	368	0.350127	5T2	amp	Thsd7b	ENSMUSG00000042581	ENSG00000144229	THSD7B	80731	2q22.1	11	7.18954	0	0	11	7.18954
chr1	85050000	195150000	368	0.350127	5T2	amp	Timm17a	ENSMUSG00000062580	ENSG00000134375	TIMM17A	10440	1q32.1	13	8.49673	13	8.49673	0	0
chr1	85050000	195150000	368	0.350127	5T2	amp	Tiprl	ENSMUSG00000040843	ENSG00000143155	TIPRL	261726	1q24.2	14	9.15033	12	7.84314	2	1.30719
chr1	85050000	195150000	368	0.350127	5T2	amp	Tlr5	ENSMUSG00000079164	ENSG00000187554	TLR5	7100	1q41	8	5.22876	7	4.57516	1	0.653595
chr1	3150000	84750000	273	0.229561	5T2	amp	Tm4sf20	ENSMUSG00000026149	ENSG00000168955	TM4SF20	79853	2q36.3	7	4.57516	4	2.61438	3	1.96078
chr1	3150000	84750000	273	0.229561	5T2	amp	Tmbim1	ENSMUSG00000006301	ENSG00000135926	TMBIM1	64114	2q35	1	0.653595	0	0	1	0.653595
chr1	85050000	195150000	368	0.350127	5T2	amp	Tmcc2	ENSMUSG00000042066	ENSG00000133069	TMCC2	9911	1q32.1	16	10.4575	15	9.80392	1	0.653595
chr1	85050000	195150000	368	0.350127	5T2	amp	Tmco1	ENSMUSG00000052428	ENSG00000143183	TMCO1	54499	1q24.1	14	9.15033	12	7.84314	2	1.30719
chr1	3150000	84750000	273	0.229561	5T2	amp	Tmeff2	ENSMUSG00000026109	ENSG00000144339	TMEFF2	23671	2q32.3	5	3.26797	0	0	5	3.26797
chr1	3150000	84750000	273	0.229561	5T2	amp	Tmem131	ENSMUSG00000026116	ENSG00000075568	TMEM131	23505	2q11.2	4	2.61438	3	1.96078	1	0.653595
chr1	3150000	84750000	273	0.229561	5T2	amp	Tmem14a	ENSMUSG00000025933	ENSG00000096092	TMEM14A	28978	6p12.1	6	3.92157	3	1.96078	3	1.96078
chr1	85050000	195150000	368	0.350127	5T2	amp	Tmem163	ENSMUSG00000026347	ENSG00000152128	TMEM163	81615	2q21.3	0	0	0	0	0	0
chr1	3150000	84750000	273	0.229561	5T2	amp	Tmem169	ENSMUSG00000026188	ENSG00000163449	TMEM169	92691	2q35	2	1.30719	0	0	2	1.30719
chr1	85050000	195150000	368	0.350127	5T2	amp	Tmem177	ENSMUSG00000036975	ENSG00000144120	TMEM177	80775	2q14.2	1	0.653595	0	0	1	0.653595
chr1	3150000	84750000	273	0.229561	5T2	amp	Tmem182	ENSMUSG00000079588	ENSG00000170417	TMEM182	130827	2q12.1	3	1.96078	2	1.30719	1	0.653595
chr1	85050000	195150000	368	0.350127	5T2	amp	Tmem183a	ENSMUSG00000042305	ENSG00000163444	TMEM183A	92703	1q32.1	14	9.15033	14	9.15033	0	0
chr1	85050000	195150000	368	0.350127	5T2	amp	Tmem185b	ENSMUSG00000098923	ENSG00000226479	TMEM185B	79134	2q14.2	1	0.653595	0	0	1	0.653595
chr1	3150000	84750000	273	0.229561	5T2	amp	Tmem198	ENSMUSG00000051703	ENSG00000188760	TMEM198	130612	2q35	1	0.653595	0	0	1	0.653595
chr1	85050000	195150000	368	0.350127	5T2	amp	Tmem206	ENSMUSG00000026627	ENSG00000065600	TMEM206	55248	1q32.3	11	7.18954	11	7.18954	0	0
chr1	85050000	195150000	368	0.350127	5T2	amp	Tmem37	ENSMUSG00000050777	ENSG00000171227	TMEM37	140738	2q14.2	1	0.653595	0	0	1	0.653595
chr1	85050000	195150000	368	0.350127	5T2	amp	Tmem63a	ENSMUSG00000026519	ENSG00000196187	TMEM63A	9725	1q42.12	10	6.53595	9	5.88235	1	0.653595
chr1	3150000	84750000	273	0.229561	5T2	amp	Tmem70	ENSMUSG00000025940	ENSG00000175606	TMEM70	54968	8q21.11	8	5.22876	2	1.30719	6	3.92157
chr1	85050000	195150000	368	0.350127	5T2	amp	Tmem81	ENSMUSG00000048174	ENSG00000174529	TMEM81	388730	1q32.1	15	9.80392	14	9.15033	1	0.653595
chr1	85050000	195150000	368	0.350127	5T2	amp	Tmem9	ENSMUSG00000026411	ENSG00000116857	TMEM9	252839	1q32.1	13	8.49673	13	8.49673	0	0
chr1	85050000	195150000	368	0.350127	5T2	amp	Tnfrsf11a	ENSMUSG00000026321	ENSG00000141655	TNFRSF11A	8792	18q21.33	8	5.22876	5	3.26797	3	1.96078
chr1	85050000	195150000	368	0.350127	5T2	amp	Tnfsf18	ENSMUSG00000066755	ENSG00000120337	TNFSF18	8995	1q25.1	11	7.18954	9	5.88235	2	1.30719
chr1	85050000	195150000	368	0.350127	5T2	amp	Tnfsf4	ENSMUSG00000026700	ENSG00000117586	TNFSF4	7292	1q25.1	11	7.18954	9	5.88235	2	1.30719
chr1	85050000	195150000	368	0.350127	5T2	amp	Tnn	ENSMUSG00000026725	ENSG00000120332	TNN	63923	1q25.1	9	5.88235	8	5.22876	1	0.653595
chr1	85050000	195150000	368	0.350127	5T2	amp	Tnni1	ENSMUSG00000026418	ENSG00000159173	TNNI1	7135	1q32.1	13	8.49673	13	8.49673	0	0
chr1	85050000	195150000	368	0.350127	5T2	amp	Tnnt2	ENSMUSG00000026414	ENSG00000118194	TNNT2	7139	1q32.1	13	8.49673	13	8.49673	0	0
chr1	3150000	84750000	273	0.229561	5T2	amp	Tnp1	ENSMUSG00000026182	ENSG00000118245	TNP1	7141	2q35	2	1.30719	0	0	2	1.30719
chr1	85050000	195150000	368	0.350127	5T2	amp	Tnr	ENSMUSG00000015829	ENSG00000116147	TNR	7143	1q25.1	9	5.88235	8	5.22876	1	0.653595
chr1	3150000	84750000	273	0.229561	5T2	amp	Tns1	ENSMUSG00000055322	ENSG00000079308	TNS1	7145	2q35	2	1.30719	0	0	2	1.30719
chr1	85050000	195150000	368	0.350127	5T2	amp	Tomm40l	ENSMUSG00000005674	ENSG00000158882	TOMM40L	84134	1q23.3	15	9.80392	14	9.15033	1	0.653595
chr1	85050000	195150000	368	0.350127	5T2	amp	Tor1aip1	ENSMUSG00000026466	ENSG00000143337	TOR1AIP1	26092	1q25.2	10	6.53595	8	5.22876	2	1.30719
chr1	85050000	195150000	368	0.350127	5T2	amp	Tor1aip2	ENSMUSG00000050565	ENSG00000169905	TOR1AIP2	163590	1q25.2	11	7.18954	9	5.88235	2	1.30719
chr1	85050000	195150000	368	0.350127	5T2	amp	Tor3a	ENSMUSG00000060519	ENSG00000186283	TOR3A	64222	1q25.2	11	7.18954	9	5.88235	2	1.30719
chr1	85050000	195150000	368	0.350127	5T2	amp	Trp53bp2	ENSMUSG00000026510	ENSG00000143514	TP53BP2	7159	1q41	8	5.22876	7	4.57516	1	0.653595
chr1	3150000	84750000	273	0.229561	5T2	amp	Tpp2	ENSMUSG00000041763	ENSG00000134900	TPP2	7174	13q33.1	8	5.22876	0	0	8	5.22876
chr1	85050000	195150000	368	0.350127	5T2	amp	Tpr	ENSMUSG00000006005	ENSG00000047410	TPR	7175	1q31.1	13	8.49673	9	5.88235	4	2.61438
chr1	85050000	195150000	368	0.350127	5T2	amp	Traf3ip1	ENSMUSG00000034292	ENSG00000204104	TRAF3IP1	26146	2q37.3	16	10.4575	11	7.18954	5	3.26797
chr1	85050000	195150000	368	0.350127	5T2	amp	Traf3ip3	ENSMUSG00000037318	ENSG00000009790	TRAF3IP3	80342	1q32.2	11	7.18954	11	7.18954	0	0
chr1	85050000	195150000	368	0.350127	5T2	amp	Traf5	ENSMUSG00000026637	ENSG00000082512	TRAF5	7188	1q32.3	11	7.18954	11	7.18954	0	0
chr1	3150000	84750000	273	0.229561	5T2	amp	Trak2	ENSMUSG00000026028	ENSG00000115993	TRAK2	66008	2q33.1	1	0.653595	0	0	1	0.653595
chr1	3150000	84750000	273	0.229561	5T2	amp	Tram1	ENSMUSG00000025935	ENSG00000067167	TRAM1	23471	8q13.3	7	4.57516	2	1.30719	5	3.26797
chr1	3150000	84750000	273	0.229561	5T2	amp	Tram2	ENSMUSG00000041779	ENSG00000065308	TRAM2	9697	6p12.2	6	3.92157	3	1.96078	3	1.96078
chr1	3150000	84750000	273	0.229561	5T2	amp	Trip12	ENSMUSG00000026219	ENSG00000153827	TRIP12	9320	2q36.3	15	9.80392	7	4.57516	8	5.22876
chr1	85050000	195150000	368	0.350127	5T2	amp	Trove2	ENSMUSG00000018199	ENSG00000116747	TROVE2	6738	1q31.2	21	13.7255	7	4.57516	14	9.15033
chr1	3150000	84750000	273	0.229561	5T2	amp	Trpa1	ENSMUSG00000032769	ENSG00000104321	TRPA1	8989	8q13.3	7	4.57516	2	1.30719	5	3.26797
chr1	85050000	195150000	368	0.350127	5T2	amp	Trpm8	ENSMUSG00000036251	ENSG00000144481	TRPM8	79054	2q37.1	18	11.7647	11	7.18954	7	4.57516
chr1	85050000	195150000	368	0.350127	5T2	amp	Tsen15	ENSMUSG00000014980	ENSG00000198860	TSEN15	116461	1q25.3	11	7.18954	8	5.22876	3	1.96078
chr1	3150000	84750000	273	0.229561	5T2	amp	Tsga10	ENSMUSG00000060771	ENSG00000135951	TSGA10	80705	2q11.2	4	2.61438	2	1.30719	2	1.30719
chr1	85050000	195150000	368	0.350127	5T2	amp	Tsn	ENSMUSG00000026374	ENSG00000211460	TSN	7247	2q14.3	0	0	0	0	0	0
chr1	85050000	195150000	368	0.350127	5T2	amp	Tstd1	ENSMUSG00000103711	ENSG00000215845	TSTD1	100131187	1q23.3	16	10.4575	15	9.80392	1	0.653595
chr1	3150000	84750000	273	0.229561	5T2	amp	Ttll4	ENSMUSG00000033257	ENSG00000135912	TTLL4	9654	2q35	2	1.30719	0	0	2	1.30719
chr1	3150000	84750000	273	0.229561	5T2	amp	Tuba4a	ENSMUSG00000026202	ENSG00000127824	TUBA4A	7277	2q35	1	0.653595	0	0	1	0.653595
chr1	3150000	84750000	273	0.229561	5T2	amp	Txndc9	ENSMUSG00000058407	ENSG00000115514	TXNDC9	10190	2q11.2	4	2.61438	3	1.96078	1	0.653595
chr1	85050000	195150000	368	0.350127	5T2	amp	Uap1	ENSMUSG00000026670	ENSG00000117143	UAP1	6675	1q23.3	15	9.80392	14	9.15033	1	0.653595
chr1	85050000	195150000	368	0.350127	5T2	amp	Ube2f	ENSMUSG00000034343	ENSG00000184182	UBE2F	140739	2q37.3	18	11.7647	12	7.84314	6	3.92157
chr1	85050000	195150000	368	0.350127	5T2	amp	Ube2t	ENSMUSG00000026429	ENSG00000077152	UBE2T	29089	1q32.1	14	9.15033	14	9.15033	0	0
chr1	3150000	84750000	273	0.229561	5T2	amp	Ube2w	ENSMUSG00000025939	ENSG00000104343	UBE2W	55284	8q21.11	8	5.22876	2	1.30719	6	3.92157
chr1	85050000	195150000	368	0.350127	5T2	amp	Ubxn4	ENSMUSG00000026353	ENSG00000144224	UBXN4	23190	2q21.3	0	0	0	0	0	0
chr1	85050000	195150000	368	0.350127	5T2	amp	Uchl5	ENSMUSG00000018189	ENSG00000116750	UCHL5	51377	1q31.2	21	13.7255	7	4.57516	14	9.15033
chr1	85050000	195150000	368	0.350127	5T2	amp	Uck2	ENSMUSG00000026558	ENSG00000143179	UCK2	7371	1q24.1	14	9.15033	12	7.84314	2	1.30719
chr1	85050000	195150000	368	0.350127	5T2	amp	Ufc1	ENSMUSG00000062963	ENSG00000143222	UFC1	51506	1q23.3	15	9.80392	14	9.15033	1	0.653595
chr1	3150000	84750000	273	0.229561	5T2	amp	Uggt1	ENSMUSG00000037470	ENSG00000136731	UGGT1	56886	2q14.3	0	0	0	0	0	0
chr1	85050000	195150000	368	0.350127	5T2	amp	Ugt1a1	ENSMUSG00000089960	ENSG00000241635	UGT1A1	54658	2q37.1	17	11.1111	11	7.18954	6	3.92157
chr1	85050000	195150000	368	0.350127	5T2	amp	Ugt1a2	ENSMUSG00000090171	ENSG00000244474	UGT1A4	54657	2q37.1	17	11.1111	11	7.18954	6	3.92157
chr1	85050000	195150000	368	0.350127	5T2	amp	Ugt1a5	ENSMUSG00000089943	ENSG00000244474	UGT1A4	54657	2q37.1	17	11.1111	11	7.18954	6	3.92157
chr1	85050000	195150000	368	0.350127	5T2	amp	Ugt1a10	ENSMUSG00000090165	ENSG00000242366	UGT1A8	54576	2q37.1	17	11.1111	11	7.18954	6	3.92157
chr1	85050000	195150000	368	0.350127	5T2	amp	Ugt1a9	ENSMUSG00000090175	ENSG00000242366	UGT1A8	54576	2q37.1	17	11.1111	11	7.18954	6	3.92157
chr1	85050000	195150000	368	0.350127	5T2	amp	Uhmk1	ENSMUSG00000026667	ENSG00000152332	UHMK1	127933	1q23.3	14	9.15033	13	8.49673	1	0.653595
chr1	3150000	84750000	273	0.229561	5T2	amp	Unc50	ENSMUSG00000026111	ENSG00000115446	UNC50	25972	2q11.2	3	1.96078	2	1.30719	1	0.653595
chr1	3150000	84750000	273	0.229561	5T2	amp	Unc80	ENSMUSG00000055567	ENSG00000144406	UNC80	285175	2q34	3	1.96078	0	0	3	1.96078
chr1	85050000	195150000	368	0.350127	5T2	amp	Usf1	ENSMUSG00000026641	ENSG00000158773	USF1	7391	1q23.3	16	10.4575	15	9.80392	1	0.653595
chr1	85050000	195150000	368	0.350127	5T2	amp	Ush2a	ENSMUSG00000026609	ENSG00000042781	USH2A	7399	1q41	12	7.84314	7	4.57516	5	3.26797
chr1	85050000	195150000	368	0.350127	5T2	amp	Usp21	ENSMUSG00000053483	ENSG00000143258	USP21	27005	1q23.3	15	9.80392	14	9.15033	1	0.653595
chr1	3150000	84750000	273	0.229561	5T2	amp	Usp37	ENSMUSG00000033364	ENSG00000135913	USP37	57695	2q35	1	0.653595	0	0	1	0.653595
chr1	85050000	195150000	368	0.350127	5T2	amp	Usp40	ENSMUSG00000005501	ENSG00000085982	USP40	55230	2q37.1	17	11.1111	11	7.18954	6	3.92157
chr1	3150000	84750000	273	0.229561	5T2	amp	Utp14b	ENSMUSG00000079470	ENSG00000253797	UTP14C	9724	13q14.3	13	8.49673	0	0	13	8.49673
chr1	3150000	84750000	273	0.229561	5T2	amp	Uxs1	ENSMUSG00000057363	ENSG00000115652	UXS1	80146	2q12.2	1	0.653595	1	0.653595	0	0
chr1	85050000	195150000	368	0.350127	5T2	amp	Vamp4	ENSMUSG00000026696	ENSG00000117533	VAMP4	8674	1q24.3	12	7.84314	9	5.88235	3	1.96078
chr1	85050000	195150000	368	0.350127	5T2	amp	Vangl2	ENSMUSG00000026556	ENSG00000162738	VANGL2	57216	1q23.2	16	10.4575	15	9.80392	1	0.653595
chr1	85050000	195150000	368	0.350127	5T2	amp	Vash2	ENSMUSG00000037568	ENSG00000143494	VASH2	79805	1q32.3	11	7.18954	11	7.18954	0	0
chr1	3150000	84750000	273	0.229561	5T2	amp	Vcpip1	ENSMUSG00000045210	ENSG00000175073	VCPIP1	80124	8q13.1	6	3.92157	4	2.61438	2	1.30719
chr1	3150000	84750000	273	0.229561	5T2	amp	Vil1	ENSMUSG00000026175	ENSG00000127831	VIL1	7429	2q35	1	0.653595	0	0	1	0.653595
chr1	85050000	195150000	368	0.350127	5T2	amp	Vps4b	ENSMUSG00000009907	ENSG00000119541	VPS4B	9525	18q21.33	8	5.22876	5	3.26797	3	1.96078
chr1	85050000	195150000	368	0.350127	5T2	amp	Vsig8	ENSMUSG00000049598	ENSG00000243284	VSIG8	391123	1q23.2	15	9.80392	14	9.15033	1	0.653595
chr1	3150000	84750000	273	0.229561	5T2	amp	Vwc2l	ENSMUSG00000045648	ENSG00000174453	VWC2L	402117	2q34	2	1.30719	0	0	2	1.30719
chr1	3150000	84750000	273	0.229561	5T2	amp	Wdfy1	ENSMUSG00000073643	ENSG00000085449	WDFY1	57590	2q36.1	2	1.30719	0	0	2	1.30719
chr1	3150000	84750000	273	0.229561	5T2	amp	Wdr12	ENSMUSG00000026019	ENSG00000138442	WDR12	55759	2q33.1	1	0.653595	0	0	1	0.653595
chr1	85050000	195150000	368	0.350127	5T2	amp	Wdr26	ENSMUSG00000038733	ENSG00000162923	WDR26	80232	1q42.11	8	5.22876	7	4.57516	1	0.653595
chr1	85050000	195150000	368	0.350127	5T2	amp	Wdr64	ENSMUSG00000026523	ENSG00000162843	WDR64	128025	1q43	9	5.88235	9	5.88235	0	0
chr1	3150000	84750000	273	0.229561	5T2	amp	Wdr75	ENSMUSG00000025995	ENSG00000115368	WDR75	84128	2q32.2	4	2.61438	0	0	4	2.61438
chr1	3150000	84750000	273	0.229561	5T2	amp	Wnt10a	ENSMUSG00000026167	ENSG00000135925	WNT10A	80326	2q35	1	0.653595	0	0	1	0.653595
chr1	3150000	84750000	273	0.229561	5T2	amp	Wnt6	ENSMUSG00000033227	ENSG00000115596	WNT6	7475	2q35	1	0.653595	0	0	1	0.653595
chr1	85050000	195150000	368	0.350127	5T2	amp	Xcl1	ENSMUSG00000026573	ENSG00000143185	XCL2	6846	1q24.2	14	9.15033	10	6.53595	4	2.61438
chr1	3150000	84750000	273	0.229561	5T2	amp	Xkr4	ENSMUSG00000051951	ENSG00000206579	XKR4	114786	8q12.1	8	5.22876	4	2.61438	4	2.61438
chr1	3150000	84750000	273	0.229561	5T2	amp	Xkr9	ENSMUSG00000067813	ENSG00000221947	XKR9	389668	8q13.3	8	5.22876	2	1.30719	6	3.92157
chr1	85050000	195150000	368	0.350127	5T2	amp	Xpr1	ENSMUSG00000026469	ENSG00000143324	XPR1	9213	1q25.3	10	6.53595	8	5.22876	2	1.30719
chr1	3150000	84750000	273	0.229561	5T2	amp	Xrcc5	ENSMUSG00000026187	ENSG00000079246	XRCC5	7520	2q35	3	1.96078	0	0	3	1.96078
chr1	85050000	195150000	368	0.350127	5T2	amp	Yod1	ENSMUSG00000046404	ENSG00000180667	YOD1	55432	1q32.1	16	10.4575	15	9.80392	1	0.653595
chr1	3150000	84750000	273	0.229561	5T2	amp	Zap70	ENSMUSG00000026117	ENSG00000115085	ZAP70	7535	2q11.2	3	1.96078	3	1.96078	0	0
chr1	85050000	195150000	368	0.350127	5T2	amp	Zbtb37	ENSMUSG00000043467	ENSG00000185278	ZBTB37	84614	1q25.1	9	5.88235	8	5.22876	1	0.653595
chr1	85050000	195150000	368	0.350127	5T2	amp	Zbtb41	ENSMUSG00000033964	ENSG00000177888	ZBTB41	360023	1q31.3	20	13.0719	7	4.57516	13	8.49673
chr1	85050000	195150000	368	0.350127	5T2	amp	Zc3h11a	ENSMUSG00000102976	ENSG00000058673	ZC3H11A	9877	1q32.1	15	9.80392	15	9.80392	0	0
chr1	85050000	195150000	368	0.350127	5T2	amp	Zcchc2	ENSMUSG00000038866	ENSG00000141664	ZCCHC2	54877	18q21.33	8	5.22876	5	3.26797	3	1.96078
chr1	3150000	84750000	273	0.229561	5T2	amp	Zdbf2	ENSMUSG00000027520	ENSG00000204186	ZDBF2	57683	2q33.3	1	0.653595	0	0	1	0.653595
chr1	3150000	84750000	273	0.229561	5T2	amp	Zfand2b	ENSMUSG00000026197	ENSG00000158552	ZFAND2B	130617	2q35	1	0.653595	0	0	1	0.653595
chr1	3150000	84750000	273	0.229561	5T2	amp	Zfp142	ENSMUSG00000026135	ENSG00000115568	ZNF142	7701	2q35	2	1.30719	0	0	2	1.30719
chr1	85050000	195150000	368	0.350127	5T2	amp	Zfp281	ENSMUSG00000041483	ENSG00000162702	ZNF281	23528	1q32.1	13	8.49673	13	8.49673	0	0
chr1	3150000	84750000	273	0.229561	5T2	amp	Zfp451	ENSMUSG00000042197	ENSG00000112200	ZNF451	26036	6p12.1	13	8.49673	1	0.653595	12	7.84314
chr1	85050000	195150000	368	0.350127	5T2	amp	Zfp648	ENSMUSG00000066797	ENSG00000179930	ZNF648	127665	1q25.3	10	6.53595	8	5.22876	2	1.30719
chr1	85050000	195150000	368	0.350127	5T2	amp	Zranb3	ENSMUSG00000036086	ENSG00000121988	ZRANB3	84083	2q21.3	0	0	0	0	0	0
chr10	46050000	130350000	281	0.314747	5T2	amp	Abca7	ENSMUSG00000035722	ENSG00000064687	ABCA7	10347	19p13.3	16	10.4575	15	9.80392	1	0.653595
chr10	46050000	130350000	281	0.314747	5T2	amp	Acss3	ENSMUSG00000035948	ENSG00000111058	ACSS3	79611	12q21.31	19	12.4183	1	0.653595	18	11.7647
chr10	46050000	130350000	281	0.314747	5T2	amp	Actr6	ENSMUSG00000019948	ENSG00000075089	ACTR6	64431	12q23.1	12	7.84314	2	1.30719	10	6.53595
chr10	46050000	130350000	281	0.314747	5T2	amp	Adamts14	ENSMUSG00000059901	ENSG00000138316	ADAMTS14	140766	10q22.1	3	1.96078	3	1.96078	0	0
chr10	46050000	130350000	281	0.314747	5T2	amp	Adamtsl5	ENSMUSG00000043822	ENSG00000185761	ADAMTSL5	339366	19p13.3	16	10.4575	15	9.80392	1	0.653595
chr10	46050000	130350000	281	0.314747	5T2	amp	Adarb1	ENSMUSG00000020262	ENSG00000197381	ADARB1	104	21q22.3	12	7.84314	10	6.53595	2	1.30719
chr10	3150000	16050000	44	0.344619	5T2	amp	Adat2	ENSMUSG00000019808	ENSG00000189007	ADAT2	134637	6q24.2	21	13.7255	1	0.653595	20	13.0719
chr10	46050000	130350000	281	0.314747	5T2	amp	Adat3	ENSMUSG00000035370	ENSG00000213638	ADAT3	113179	19p13.3	16	10.4575	15	9.80392	1	0.653595
chr10	46050000	130350000	281	0.314747	5T2	amp	Ado	ENSMUSG00000057134	ENSG00000181915	ADO	84890	10q21.2	9	5.88235	0	0	9	5.88235
chr10	46050000	130350000	281	0.314747	5T2	amp	Aes	ENSMUSG00000054452	ENSG00000104964	AES	166	19p13.3	16	10.4575	15	9.80392	1	0.653595
chr10	46050000	130350000	281	0.314747	5T2	amp	Agap2	ENSMUSG00000025422	ENSG00000135439	AGAP2	116986	12q14.1	6	3.92157	5	3.26797	1	0.653595
chr10	46050000	130350000	281	0.314747	5T2	amp	Agpat3	ENSMUSG00000001211	ENSG00000160216	AGPAT3	56894	21q22.3	13	8.49673	11	7.18954	2	1.30719
chr10	46050000	130350000	281	0.314747	5T2	amp	Aifm2	ENSMUSG00000020085	ENSG00000042286	AIFM2	84883	10q22.1	4	2.61438	3	1.96078	1	0.653595
chr10	3150000	16050000	44	0.344619	5T2	amp	Aig1	ENSMUSG00000019806	ENSG00000146416	AIG1	51390	6q24.2	21	13.7255	1	0.653595	20	13.0719
chr10	46050000	130350000	281	0.314747	5T2	amp	Aire	ENSMUSG00000000731	ENSG00000160224	AIRE	326	21q22.3	13	8.49673	11	7.18954	2	1.30719
chr10	3150000	16050000	44	0.344619	5T2	amp	Akap12	ENSMUSG00000038587	ENSG00000131016	AKAP12	9590	6q25.1	27	17.6471	3	1.96078	24	15.6863
chr10	46050000	130350000	281	0.314747	5T2	amp	Aldh1l2	ENSMUSG00000020256	ENSG00000136010	ALDH1L2	160428	12q23.3	14	9.15033	5	3.26797	9	5.88235
chr10	46050000	130350000	281	0.314747	5T2	amp	Alx1	ENSMUSG00000036602	ENSG00000180318	ALX1	8092	12q21.31	23	15.0327	0	0	23	15.0327
chr10	46050000	130350000	281	0.314747	5T2	amp	Amdhd1	ENSMUSG00000015890	ENSG00000139344	AMDHD1	144193	12q23.1	10	6.53595	1	0.653595	9	5.88235
chr10	46050000	130350000	281	0.314747	5T2	amp	Amh	ENSMUSG00000035262	ENSG00000104899	AMH	268	19p13.3	16	10.4575	15	9.80392	1	0.653595
chr10	46050000	130350000	281	0.314747	5T2	amp	Ank3	ENSMUSG00000069601	ENSG00000151150	ANK3	288	10q21.2	10	6.53595	0	0	10	6.53595
chr10	46050000	130350000	281	0.314747	5T2	amp	Ankrd24	ENSMUSG00000054708	ENSG00000089847	ANKRD24	170961	19p13.3	17	11.1111	15	9.80392	2	1.30719
chr10	46050000	130350000	281	0.314747	5T2	amp	Ankrd52	ENSMUSG00000014498	ENSG00000139645	ANKRD52	283373	12q13.2	6	3.92157	5	3.26797	1	0.653595
chr10	46050000	130350000	281	0.314747	5T2	amp	Anks1b	ENSMUSG00000058589	ENSG00000185046	ANKS1B	56899	12q23.1	12	7.84314	2	1.30719	10	6.53595
chr10	46050000	130350000	281	0.314747	5T2	amp	Ano4	ENSMUSG00000035189	ENSG00000151572	ANO4	121601	12q23.1	16	10.4575	2	1.30719	14	9.15033
chr10	46050000	130350000	281	0.314747	5T2	amp	Ap3d1	ENSMUSG00000020198	ENSG00000065000	AP3D1	8943	19p13.3	16	10.4575	15	9.80392	1	0.653595
chr10	46050000	130350000	281	0.314747	5T2	amp	Apaf1	ENSMUSG00000019979	ENSG00000120868	APAF1	317	12q23.1	11	7.18954	1	0.653595	10	6.53595
chr10	46050000	130350000	281	0.314747	5T2	amp	Apba3	ENSMUSG00000004931	ENSG00000011132	APBA3	9546	19p13.3	16	10.4575	15	9.80392	1	0.653595
chr10	46050000	130350000	281	0.314747	5T2	amp	Apc2	ENSMUSG00000020135	ENSG00000115266	APC2	10297	19p13.3	16	10.4575	15	9.80392	1	0.653595
chr10	46050000	130350000	281	0.314747	5T2	amp	Apof	ENSMUSG00000047631	ENSG00000175336	APOF	319	12q13.2	6	3.92157	5	3.26797	1	0.653595
chr10	46050000	130350000	281	0.314747	5T2	amp	Appl2	ENSMUSG00000020263	ENSG00000136044	APPL2	55198	12q23.3	14	9.15033	5	3.26797	9	5.88235
chr10	46050000	130350000	281	0.314747	5T2	amp	Arhgap9	ENSMUSG00000040345	ENSG00000123329	ARHGAP9	64333	12q13.3	7	4.57516	6	3.92157	1	0.653595
chr10	46050000	130350000	281	0.314747	5T2	amp	Arid3a	ENSMUSG00000019564	ENSG00000116017	ARID3A	1820	19p13.3	16	10.4575	15	9.80392	1	0.653595
chr10	46050000	130350000	281	0.314747	5T2	amp	Arid5b	ENSMUSG00000019947	ENSG00000150347	ARID5B	84159	10q21.2	12	7.84314	2	1.30719	10	6.53595
chr10	46050000	130350000	281	0.314747	5T2	amp	Arl1	ENSMUSG00000060904	ENSG00000120805	ARL1	400	12q23.2	14	9.15033	3	1.96078	11	7.18954
chr10	46050000	130350000	281	0.314747	5T2	amp	Ascc1	ENSMUSG00000044475	ENSG00000138303	ASCC1	51008	10q22.1	3	1.96078	3	1.96078	0	0
chr10	46050000	130350000	281	0.314747	5T2	amp	Ascc3	ENSMUSG00000038774	ENSG00000112249	ASCC3	10973	6q16.3	17	11.1111	0	0	17	11.1111
chr10	46050000	130350000	281	0.314747	5T2	amp	Ascl1	ENSMUSG00000020052	ENSG00000139352	ASCL1	429	12q23.2	14	9.15033	4	2.61438	10	6.53595
chr10	46050000	130350000	281	0.314747	5T2	amp	Ascl4	ENSMUSG00000085111	ENSG00000187855	ASCL4	121549	12q23.3	15	9.80392	6	3.92157	9	5.88235
chr10	46050000	130350000	281	0.314747	5T2	amp	Asf1a	ENSMUSG00000019857	ENSG00000111875	ASF1A	25842	6q22.31	20	13.0719	1	0.653595	19	12.4183
chr10	46050000	130350000	281	0.314747	5T2	amp	Atcay	ENSMUSG00000034958	ENSG00000167654	ATCAY	85300	19p13.3	16	10.4575	15	9.80392	1	0.653595
chr10	46050000	130350000	281	0.314747	5T2	amp	Atoh7	ENSMUSG00000036816	ENSG00000179774	ATOH7	220202	10q21.3	3	1.96078	3	1.96078	0	0
chr10	46050000	130350000	281	0.314747	5T2	amp	Atp2b1	ENSMUSG00000019943	ENSG00000070961	ATP2B1	490	12q21.33	22	14.3791	0	0	22	14.3791
chr10	46050000	130350000	281	0.314747	5T2	amp	Atp5b	ENSMUSG00000025393	ENSG00000110955	ATP5B	506	12q13.3	7	4.57516	6	3.92157	1	0.653595
chr10	46050000	130350000	281	0.314747	5T2	amp	Atp5d	ENSMUSG00000003072	ENSG00000099624	ATP5D	513	19p13.3	16	10.4575	15	9.80392	1	0.653595
chr10	46050000	130350000	281	0.314747	5T2	amp	Atp8b3	ENSMUSG00000003341	ENSG00000130270	ATP8B3	148229	19p13.3	16	10.4575	15	9.80392	1	0.653595
chr10	46050000	130350000	281	0.314747	5T2	amp	Avil	ENSMUSG00000025432	ENSG00000135407	AVIL	10677	12q14.1	6	3.92157	5	3.26797	1	0.653595
chr10	46050000	130350000	281	0.314747	5T2	amp	Avpr1a	ENSMUSG00000020123	ENSG00000166148	AVPR1A	552	12q14.2	5	3.26797	1	0.653595	4	2.61438
chr10	46050000	130350000	281	0.314747	5T2	amp	B4galnt1	ENSMUSG00000006731	ENSG00000135454	B4GALNT1	2583	12q14.1	6	3.92157	5	3.26797	1	0.653595
chr10	46050000	130350000	281	0.314747	5T2	amp	Baz2a	ENSMUSG00000040054	ENSG00000076108	BAZ2A	11176	12q13.3	7	4.57516	6	3.92157	1	0.653595
chr10	46050000	130350000	281	0.314747	5T2	amp	Bbs10	ENSMUSG00000035759	ENSG00000179941	BBS10	79738	12q21.2	17	11.1111	1	0.653595	16	10.4575
chr10	46050000	130350000	281	0.314747	5T2	amp	Bcr	ENSMUSG00000009681	ENSG00000186716	BCR	613	22q11.23	13	8.49673	3	1.96078	10	6.53595
chr10	46050000	130350000	281	0.314747	5T2	amp	Best3	ENSMUSG00000020169	ENSG00000127325	BEST3	144453	12q15	7	4.57516	4	2.61438	3	1.96078
chr10	46050000	130350000	281	0.314747	5T2	amp	Bicc1	ENSMUSG00000014329	ENSG00000122870	BICC1	80114	10q21.1	12	7.84314	0	0	12	7.84314
chr10	46050000	130350000	281	0.314747	5T2	amp	Bloc1s1	ENSMUSG00000090247	ENSG00000135441	BLOC1S1	2647	12q13.2	5	3.26797	5	3.26797	0	0
chr10	128850000	130350000	6	0.316177	5TGM1	amp	Bloc1s1	ENSMUSG00000090247	ENSG00000135441	BLOC1S1	2647	12q13.2	5	3.26797	5	3.26797	0	0
chr10	46050000	130350000	281	0.314747	5T2	amp	Bsg	ENSMUSG00000023175	ENSG00000172270	BSG	682	19p13.3	16	10.4575	15	9.80392	1	0.653595
chr10	46050000	130350000	281	0.314747	5T2	amp	Btbd11	ENSMUSG00000020042	ENSG00000151136	BTBD11	121551	12q23.3	17	11.1111	7	4.57516	10	6.53595
chr10	46050000	130350000	281	0.314747	5T2	amp	Btbd2	ENSMUSG00000003344	ENSG00000133243	BTBD2	55643	19p13.3	16	10.4575	15	9.80392	1	0.653595
chr10	46050000	130350000	281	0.314747	5T2	amp	Btg1	ENSMUSG00000036478	ENSG00000133639	BTG1	694	12q21.33	11	7.18954	1	0.653595	10	6.53595
chr10	46050000	130350000	281	0.314747	5T2	amp	Gm17455	ENSMUSG00000090439	ENSG00000214688	C10orf105	414152	10q22.1	3	1.96078	3	1.96078	0	0
chr10	46050000	130350000	281	0.314747	5T2	amp	1700040L02Rik	ENSMUSG00000019945	ENSG00000183346	C10orf107	219621	10q21.2	11	7.18954	1	0.653595	10	6.53595
chr10	46050000	130350000	281	0.314747	5T2	amp	2010107G23Rik	ENSMUSG00000020083	ENSG00000171224	C10orf35	219738	10q21.3	4	2.61438	3	1.96078	1	0.653595
chr10	46050000	130350000	281	0.314747	5T2	amp	4632428N05Rik	ENSMUSG00000020101	ENSG00000107738	C10orf54	64115	10q22.1	3	1.96078	3	1.96078	0	0
chr10	46050000	130350000	281	0.314747	5T2	amp	4930430F08Rik	ENSMUSG00000046567	ENSG00000133641	C12orf29	91298	12q21.32	23	15.0327	0	0	23	15.0327
chr10	46050000	130350000	281	0.314747	5T2	amp	1700113H08Rik	ENSMUSG00000047129	ENSG00000179088	C12orf42	374470	12q23.2	15	9.80392	5	3.26797	10	6.53595
chr10	46050000	130350000	281	0.314747	5T2	amp	D10Wsu102e	ENSMUSG00000020255	ENSG00000151131	C12orf45	121053	12q23.3	14	9.15033	5	3.26797	9	5.88235
chr10	46050000	130350000	281	0.314747	5T2	amp	1700017N19Rik	ENSMUSG00000056912	ENSG00000165805	C12orf50	160419	12q21.32	23	15.0327	0	0	23	15.0327
chr10	46050000	130350000	281	0.314747	5T2	amp	D930020B18Rik	ENSMUSG00000047642	ENSG00000185306	C12orf56	115749	12q14.2	5	3.26797	1	0.653595	4	2.61438
chr10	46050000	130350000	281	0.314747	5T2	amp	BC048403	ENSMUSG00000053684	ENSG00000174206	C12orf66	144577	12q14.2	5	3.26797	1	0.653595	4	2.61438
chr10	46050000	130350000	281	0.314747	5T2	amp	1190007I07Rik	ENSMUSG00000063320	ENSG00000204954	C12orf73	728568	12q23.3	15	9.80392	5	3.26797	10	6.53595
chr10	46050000	130350000	281	0.314747	5T2	amp	1500009L16Rik	ENSMUSG00000087651	ENSG00000235162	C12orf75	387882	12q23.3	14	9.15033	5	3.26797	9	5.88235
chr10	46050000	130350000	281	0.314747	5T2	amp	1600002K03Rik	ENSMUSG00000035595	ENSG00000228300	C19orf24	55009	19p13.3	16	10.4575	15	9.80392	1	0.653595
chr10	46050000	130350000	281	0.314747	5T2	amp	2310011J03Rik	ENSMUSG00000020133	ENSG00000119559	C19orf25	148223	19p13.3	16	10.4575	15	9.80392	1	0.653595
chr10	46050000	130350000	281	0.314747	5T2	amp	4930404N11Rik	ENSMUSG00000020234	ENSG00000183397	C19orf71	100128569	19p13.3	16	10.4575	15	9.80392	1	0.653595
chr10	46050000	130350000	281	0.314747	5T2	amp	1810043G02Rik	ENSMUSG00000020284	ENSG00000160226	C21orf2	755	21q22.3	13	8.49673	11	7.18954	2	1.30719
chr10	46050000	130350000	281	0.314747	5T2	amp	2610028H24Rik	ENSMUSG00000009114	ENSG00000160298	C21orf58	54058	21q22.3	12	7.84314	10	6.53595	2	1.30719
chr10	46050000	130350000	281	0.314747	5T2	amp	C2cd4c	ENSMUSG00000045912	ENSG00000183186	C2CD4C	126567	19p13.3	16	10.4575	15	9.80392	1	0.653595
chr10	46050000	130350000	281	0.314747	5T2	amp	Cabin1	ENSMUSG00000020196	ENSG00000099991	CABIN1	23523	22q11.23	12	7.84314	3	1.96078	9	5.88235
chr10	46050000	130350000	281	0.314747	5T2	amp	Cand1	ENSMUSG00000020114	ENSG00000111530	CAND1	55832	12q14.3	6	3.92157	3	1.96078	3	1.96078
chr10	46050000	130350000	281	0.314747	5T2	amp	Caps2	ENSMUSG00000035694	ENSG00000180881	CAPS2	84698	12q21.1	16	10.4575	1	0.653595	15	9.80392
chr10	46050000	130350000	281	0.314747	5T2	amp	Casp14	ENSMUSG00000005355	ENSG00000105141	CASP14	23581	19p13.12	3	1.96078	2	1.30719	1	0.653595
chr10	46050000	130350000	281	0.314747	5T2	amp	Ccar1	ENSMUSG00000020074	ENSG00000060339	CCAR1	55749	10q21.3	3	1.96078	3	1.96078	0	0
chr10	46050000	130350000	281	0.314747	5T2	amp	Ccdc105	ENSMUSG00000078442	ENSG00000160994	CCDC105	126402	19p13.12	3	1.96078	2	1.30719	1	0.653595
chr10	46050000	130350000	281	0.314747	5T2	amp	Ccdc138	ENSMUSG00000038010	ENSG00000163006	CCDC138	165055	2q13	3	1.96078	2	1.30719	1	0.653595
chr10	46050000	130350000	281	0.314747	5T2	amp	Ccdc38	ENSMUSG00000036168	ENSG00000165972	CCDC38	120935	12q22	10	6.53595	1	0.653595	9	5.88235
chr10	46050000	130350000	281	0.314747	5T2	amp	Ccdc53	ENSMUSG00000020056	ENSG00000120860	CCDC53	51019	12q23.2	14	9.15033	3	1.96078	11	7.18954
chr10	46050000	130350000	281	0.314747	5T2	amp	Ccdc59	ENSMUSG00000019897	ENSG00000133773	CCDC59	29080	12q21.31	20	13.0719	1	0.653595	19	12.4183
chr10	46050000	130350000	281	0.314747	5T2	amp	Ccdc6	ENSMUSG00000048701	ENSG00000108091	CCDC6	8030	10q21.2	10	6.53595	0	0	10	6.53595
chr10	46050000	130350000	281	0.314747	5T2	amp	Cct2	ENSMUSG00000034024	ENSG00000166226	CCT2	10576	12q15	7	4.57516	4	2.61438	3	1.96078
chr10	46050000	130350000	281	0.314747	5T2	amp	Cd63	ENSMUSG00000025351	ENSG00000135404	CD63	967	12q13.2	5	3.26797	5	3.26797	0	0
chr10	128850000	130350000	6	0.316177	5TGM1	amp	Cd63	ENSMUSG00000025351	ENSG00000135404	CD63	967	12q13.2	5	3.26797	5	3.26797	0	0
chr10	46050000	130350000	281	0.314747	5T2	amp	Cdc34	ENSMUSG00000020307	ENSG00000099804	CDC34	997	19p13.3	16	10.4575	15	9.80392	1	0.653595
chr10	46050000	130350000	281	0.314747	5T2	amp	Cdh23	ENSMUSG00000012819	ENSG00000107736	CDH23	64072	10q22.1	3	1.96078	3	1.96078	0	0
chr10	46050000	130350000	281	0.314747	5T2	amp	Cdk2	ENSMUSG00000025358	ENSG00000123374	CDK2	1017	12q13.2	6	3.92157	5	3.26797	1	0.653595
chr10	46050000	130350000	281	0.314747	5T2	amp	Cdk4	ENSMUSG00000006728	ENSG00000135446	CDK4	1019	12q14.1	6	3.92157	5	3.26797	1	0.653595
chr10	46050000	130350000	281	0.314747	5T2	amp	Cep290	ENSMUSG00000019971	ENSG00000198707	CEP290	80184	12q21.32	23	15.0327	0	0	23	15.0327
chr10	46050000	130350000	281	0.314747	5T2	amp	Cfd	ENSMUSG00000061780	ENSG00000197766	CFD	1675	19p13.3	16	10.4575	15	9.80392	1	0.653595
chr10	46050000	130350000	281	0.314747	5T2	amp	Chchd10	ENSMUSG00000049422	ENSG00000250479	CHCHD10	400916	22q11.23	12	7.84314	3	1.96078	9	5.88235
chr10	46050000	130350000	281	0.314747	5T2	amp	Chpt1	ENSMUSG00000060002	ENSG00000111666	CHPT1	56994	12q23.2	14	9.15033	3	1.96078	11	7.18954
chr10	46050000	130350000	281	0.314747	5T2	amp	Chst11	ENSMUSG00000034612	ENSG00000171310	CHST11	50515	12q23.3	14	9.15033	5	3.26797	9	5.88235
chr10	46050000	130350000	281	0.314747	5T2	amp	Chst3	ENSMUSG00000057337	ENSG00000122863	CHST3	9469	10q22.1	3	1.96078	3	1.96078	0	0
chr10	46050000	130350000	281	0.314747	5T2	amp	Cirbp	ENSMUSG00000045193	ENSG00000099622	CIRBP	1153	19p13.3	16	10.4575	15	9.80392	1	0.653595
chr10	46050000	130350000	281	0.314747	5T2	amp	Cisd1	ENSMUSG00000037710	ENSG00000122873	CISD1	55847	10q21.1	12	7.84314	0	0	12	7.84314
chr10	46050000	130350000	281	0.314747	5T2	amp	Ckap4	ENSMUSG00000046841	ENSG00000136026	CKAP4	10970	12q23.3	15	9.80392	6	3.92157	9	5.88235
chr10	3150000	16050000	44	0.344619	5T2	amp	Cnksr3	ENSMUSG00000015202	ENSG00000153721	CNKSR3	154043	6q25.2	27	17.6471	1	0.653595	26	16.9935
chr10	46050000	130350000	281	0.314747	5T2	amp	Cnn2	ENSMUSG00000004665	ENSG00000064666	CNN2	1265	19p13.3	16	10.4575	15	9.80392	1	0.653595
chr10	46050000	130350000	281	0.314747	5T2	amp	Cnot2	ENSMUSG00000020166	ENSG00000111596	CNOT2	4848	12q15	6	3.92157	2	1.30719	4	2.61438
chr10	46050000	130350000	281	0.314747	5T2	amp	Cnpy2	ENSMUSG00000025381	ENSG00000257727	CNPY2	10330	12q13.2	6	3.92157	5	3.26797	1	0.653595
chr10	46050000	130350000	281	0.314747	5T2	amp	Col13a1	ENSMUSG00000058806	ENSG00000197467	COL13A1	1305	10q21.3	4	2.61438	3	1.96078	1	0.653595
chr10	46050000	130350000	281	0.314747	5T2	amp	Col18a1	ENSMUSG00000001435	ENSG00000182871	COL18A1	80781	21q22.3	12	7.84314	10	6.53595	2	1.30719
chr10	46050000	130350000	281	0.314747	5T2	amp	Col6a1	ENSMUSG00000001119	ENSG00000142156	COL6A1	1291	21q22.3	12	7.84314	10	6.53595	2	1.30719
chr10	46050000	130350000	281	0.314747	5T2	amp	Col6a2	ENSMUSG00000020241	ENSG00000142173	COL6A2	1292	21q22.3	12	7.84314	10	6.53595	2	1.30719
chr10	46050000	130350000	281	0.314747	5T2	amp	Coq10a	ENSMUSG00000039914	ENSG00000135469	COQ10A	93058	12q13.2	6	3.92157	5	3.26797	1	0.653595
chr10	46050000	130350000	281	0.314747	5T2	amp	Cpm	ENSMUSG00000020183	ENSG00000135678	CPM	1368	12q15	8	5.22876	5	3.26797	3	1.96078
chr10	46050000	130350000	281	0.314747	5T2	amp	Cpsf6	ENSMUSG00000055531	ENSG00000111605	CPSF6	11052	12q15	8	5.22876	5	3.26797	3	1.96078
chr10	46050000	130350000	281	0.314747	5T2	amp	Cradd	ENSMUSG00000045867	ENSG00000169372	CRADD	8738	12q22	9	5.88235	1	0.653595	8	5.22876
chr10	46050000	130350000	281	0.314747	5T2	amp	Creb3l3	ENSMUSG00000035041	ENSG00000060566	CREB3L3	84699	19p13.3	16	10.4575	15	9.80392	1	0.653595
chr10	46050000	130350000	281	0.314747	5T2	amp	Cry1	ENSMUSG00000020038	ENSG00000008405	CRY1	1407	12q23.3	16	10.4575	7	4.57516	9	5.88235
chr10	46050000	130350000	281	0.314747	5T2	amp	Cs	ENSMUSG00000005683	ENSG00000062485	CS	1431	12q13.2	6	3.92157	5	3.26797	1	0.653595
chr10	46050000	130350000	281	0.314747	5T2	amp	Csl	ENSMUSG00000046934	ENSG00000062485	CS	1431	12q13.2	6	3.92157	5	3.26797	1	0.653595
chr10	46050000	130350000	281	0.314747	5T2	amp	Csnk1g2	ENSMUSG00000003345	ENSG00000133275	CSNK1G2	1455	19p13.3	16	10.4575	15	9.80392	1	0.653595
chr10	46050000	130350000	281	0.314747	5T2	amp	Csrp2	ENSMUSG00000020186	ENSG00000175183	CSRP2	1466	12q21.2	17	11.1111	1	0.653595	16	10.4575
chr10	46050000	130350000	281	0.314747	5T2	amp	Cstb	ENSMUSG00000005054	ENSG00000160213	CSTB	1476	21q22.3	13	8.49673	11	7.18954	2	1.30719
chr10	46050000	130350000	281	0.314747	5T2	amp	Ctdsp2	ENSMUSG00000078429	ENSG00000175215	CTDSP2	10106	12q14.1	6	3.92157	5	3.26797	1	0.653595
chr10	46050000	130350000	281	0.314747	5T2	amp	Ctnna3	ENSMUSG00000060843	ENSG00000183230	CTNNA3	29119	10q21.3	6	3.92157	1	0.653595	5	3.26797
chr10	46050000	130350000	281	0.314747	5T2	amp	Cyp27b1	ENSMUSG00000006724	ENSG00000111012	CYP27B1	1594	12q14.1	6	3.92157	5	3.26797	1	0.653595
chr10	46050000	130350000	281	0.314747	5T2	amp	Dapk3	ENSMUSG00000034974	ENSG00000167657	DAPK3	1613	19p13.3	16	10.4575	15	9.80392	1	0.653595
chr10	46050000	130350000	281	0.314747	5T2	amp	Dazap1	ENSMUSG00000069565	ENSG00000071626	DAZAP1	26528	19p13.3	16	10.4575	15	9.80392	1	0.653595
chr10	46050000	130350000	281	0.314747	5T2	amp	Dcbld1	ENSMUSG00000019891	ENSG00000164465	DCBLD1	285761	6q22.2	21	13.7255	1	0.653595	20	13.0719
chr10	46050000	130350000	281	0.314747	5T2	amp	Dcn	ENSMUSG00000019929	ENSG00000011465	DCN	1634	12q21.33	18	11.7647	0	0	18	11.7647
chr10	46050000	130350000	281	0.314747	5T2	amp	Dctn2	ENSMUSG00000025410	ENSG00000175203	DCTN2	10540	12q13.3	6	3.92157	5	3.26797	1	0.653595
chr10	46050000	130350000	281	0.314747	5T2	amp	Ddit3	ENSMUSG00000025408	ENSG00000175197	DDIT3	1649	12q13.3	6	3.92157	5	3.26797	1	0.653595
chr10	46050000	130350000	281	0.314747	5T2	amp	Ddit4	ENSMUSG00000020108	ENSG00000168209	DDIT4	54541	10q22.1	3	1.96078	3	1.96078	0	0
chr10	46050000	130350000	281	0.314747	5T2	amp	Ddt	ENSMUSG00000001666	ENSG00000099977	DDT	1652	22q11.23	12	7.84314	3	1.96078	9	5.88235
chr10	46050000	130350000	281	0.314747	5T2	amp	Ddx21	ENSMUSG00000020075	ENSG00000165732	DDX21	9188	10q21.3	4	2.61438	3	1.96078	1	0.653595
chr10	46050000	130350000	281	0.314747	5T2	amp	Ddx50	ENSMUSG00000020076	ENSG00000107625	DDX50	79009	10q21.3	4	2.61438	3	1.96078	1	0.653595
chr10	46050000	130350000	281	0.314747	5T2	amp	Derl3	ENSMUSG00000009092	ENSG00000099958	DERL3	91319	22q11.23	12	7.84314	3	1.96078	9	5.88235
chr10	46050000	130350000	281	0.314747	5T2	amp	Dgka	ENSMUSG00000025357	ENSG00000065357	DGKA	1606	12q13.2	6	3.92157	5	3.26797	1	0.653595
chr10	46050000	130350000	281	0.314747	5T2	amp	Dip2a	ENSMUSG00000020231	ENSG00000160305	DIP2A	23181	21q22.3	12	7.84314	10	6.53595	2	1.30719
chr10	46050000	130350000	281	0.314747	5T2	amp	Diras1	ENSMUSG00000043670	ENSG00000176490	DIRAS1	148252	19p13.3	16	10.4575	15	9.80392	1	0.653595
chr10	46050000	130350000	281	0.314747	5T2	amp	Dna2	ENSMUSG00000036875	ENSG00000138346	DNA2	1763	10q21.3	3	1.96078	3	1.96078	0	0
chr10	46050000	130350000	281	0.314747	5T2	amp	Dnajb12	ENSMUSG00000020109	ENSG00000148719	DNAJB12	54788	10q22.1	3	1.96078	3	1.96078	0	0
chr10	46050000	130350000	281	0.314747	5T2	amp	Dnajc12	ENSMUSG00000036764	ENSG00000108176	DNAJC12	56521	10q21.3	3	1.96078	3	1.96078	0	0
chr10	46050000	130350000	281	0.314747	5T2	amp	Dnajc14	ENSMUSG00000025354	ENSG00000135392	DNAJC14	85406	12q13.2	6	3.92157	5	3.26797	1	0.653595
chr10	46050000	130350000	281	0.314747	5T2	amp	Dnmt3l	ENSMUSG00000000730	ENSG00000142182	DNMT3L	29947	21q22.3	13	8.49673	11	7.18954	2	1.30719
chr10	46050000	130350000	281	0.314747	5T2	amp	Dohh	ENSMUSG00000078440	ENSG00000129932	DOHH	83475	19p13.3	16	10.4575	15	9.80392	1	0.653595
chr10	46050000	130350000	281	0.314747	5T2	amp	Dot1l	ENSMUSG00000061589	ENSG00000104885	DOT1L	84444	19p13.3	16	10.4575	15	9.80392	1	0.653595
chr10	46050000	130350000	281	0.314747	5T2	amp	Dram1	ENSMUSG00000020057	ENSG00000136048	DRAM1	55332	12q23.2	14	9.15033	3	1.96078	11	7.18954
chr10	46050000	130350000	281	0.314747	5T2	amp	Dtx3	ENSMUSG00000040415	ENSG00000178498	DTX3	196403	12q13.3	6	3.92157	5	3.26797	1	0.653595
chr10	46050000	130350000	281	0.314747	5T2	amp	Dusp6	ENSMUSG00000019960	ENSG00000139318	DUSP6	1848	12q21.33	23	15.0327	0	0	23	15.0327
chr10	46050000	130350000	281	0.314747	5T2	amp	Dyrk2	ENSMUSG00000028630	ENSG00000127334	DYRK2	8445	12q15	7	4.57516	4	2.61438	3	1.96078
chr10	46050000	130350000	281	0.314747	5T2	amp	E2f7	ENSMUSG00000020185	ENSG00000165891	E2F7	144455	12q21.2	18	11.7647	1	0.653595	17	11.1111
chr10	46050000	130350000	281	0.314747	5T2	amp	Edar	ENSMUSG00000003227	ENSG00000135960	EDAR	10913	2q13	3	1.96078	2	1.30719	1	0.653595
chr10	46050000	130350000	281	0.314747	5T2	amp	Eea1	ENSMUSG00000036499	ENSG00000102189	EEA1	8411	12q22	10	6.53595	1	0.653595	9	5.88235
chr10	46050000	130350000	281	0.314747	5T2	amp	Eef2	ENSMUSG00000034994	ENSG00000167658	EEF2	1938	19p13.3	16	10.4575	15	9.80392	1	0.653595
chr10	46050000	130350000	281	0.314747	5T2	amp	Efna2	ENSMUSG00000003070	ENSG00000099617	EFNA2	1943	19p13.3	16	10.4575	15	9.80392	1	0.653595
chr10	46050000	130350000	281	0.314747	5T2	amp	Egr2	ENSMUSG00000037868	ENSG00000122877	EGR2	1959	10q21.2	9	5.88235	0	0	9	5.88235
chr10	46050000	130350000	281	0.314747	5T2	amp	Eif4ebp2	ENSMUSG00000020091	ENSG00000148730	EIF4EBP2	1979	10q22.1	3	1.96078	3	1.96078	0	0
chr10	46050000	130350000	281	0.314747	5T2	amp	Elane	ENSMUSG00000020125	ENSG00000197561	ELANE	1991	19p13.3	16	10.4575	15	9.80392	1	0.653595
chr10	46050000	130350000	281	0.314747	5T2	amp	Elk3	ENSMUSG00000008398	ENSG00000111145	ELK3	2004	12q23.1	10	6.53595	1	0.653595	9	5.88235
chr10	3150000	16050000	44	0.344619	5T2	amp	Epm2a	ENSMUSG00000055493	ENSG00000112425	EPM2A	7957	6q24.3	24	15.6863	1	0.653595	23	15.0327
chr10	46050000	130350000	281	0.314747	5T2	amp	Epyc	ENSMUSG00000019936	ENSG00000083782	EPYC	1833	12q21.33	23	15.0327	0	0	23	15.0327
chr10	46050000	130350000	281	0.314747	5T2	amp	Erbb3	ENSMUSG00000018166	ENSG00000065361	ERBB3	2065	12q13.2	6	3.92157	5	3.26797	1	0.653595
chr10	3150000	16050000	44	0.344619	5T2	amp	Esr1	ENSMUSG00000019768	ENSG00000091831	ESR1	2099	6q25.1	28	18.3007	3	1.96078	25	16.3399
chr10	46050000	130350000	281	0.314747	5T2	amp	Esyt1	ENSMUSG00000025366	ENSG00000139641	ESYT1	23344	12q13.2	6	3.92157	5	3.26797	1	0.653595
chr10	46050000	130350000	281	0.314747	5T2	amp	Fabp7	ENSMUSG00000019874	ENSG00000164434	FABP7	2173	6q22.31	20	13.0719	1	0.653595	19	12.4183
chr10	46050000	130350000	281	0.314747	5T2	amp	Fam13c	ENSMUSG00000043259	ENSG00000148541	FAM13C	220965	10q21.1	12	7.84314	0	0	12	7.84314
chr10	46050000	130350000	281	0.314747	5T2	amp	Fam162b	ENSMUSG00000019909	ENSG00000183807	FAM162B	221303	6q22.2	21	13.7255	1	0.653595	20	13.0719
chr10	46050000	130350000	281	0.314747	5T2	amp	Fam184a	ENSMUSG00000019856	ENSG00000111879	FAM184A	79632	6q22.31	20	13.0719	1	0.653595	19	12.4183
chr10	46050000	130350000	281	0.314747	5T2	amp	Fam19a2	ENSMUSG00000044071	ENSG00000198673	FAM19A2	338811	12q14.1	11	7.18954	1	0.653595	10	6.53595
chr10	3150000	16050000	44	0.344619	5T2	amp	Fbxo30	ENSMUSG00000047648	ENSG00000118496	FBXO30	84085	6q24.3	24	15.6863	1	0.653595	23	15.0327
chr10	3150000	16050000	44	0.344619	5T2	amp	Fbxo5	ENSMUSG00000019773	ENSG00000112029	FBXO5	26271	6q25.2	28	18.3007	1	0.653595	27	17.6471
chr10	46050000	130350000	281	0.314747	5T2	amp	Fbxo7	ENSMUSG00000001786	ENSG00000100225	FBXO7	25793	22q12.3	10	6.53595	2	1.30719	8	5.22876
chr10	46050000	130350000	281	0.314747	5T2	amp	Fgd6	ENSMUSG00000020021	ENSG00000180263	FGD6	55785	12q22	10	6.53595	1	0.653595	9	5.88235
chr10	46050000	130350000	281	0.314747	5T2	amp	Fgf22	ENSMUSG00000020327	ENSG00000070388	FGF22	27006	19p13.3	16	10.4575	15	9.80392	1	0.653595
chr10	46050000	130350000	281	0.314747	5T2	amp	Frs2	ENSMUSG00000020170	ENSG00000166225	FRS2	10818	12q15	8	5.22876	5	3.26797	3	1.96078
chr10	46050000	130350000	281	0.314747	5T2	amp	Fstl3	ENSMUSG00000020325	ENSG00000070404	FSTL3	10272	19p13.3	16	10.4575	15	9.80392	1	0.653595
chr10	46050000	130350000	281	0.314747	5T2	amp	Ftcd	ENSMUSG00000001155	ENSG00000160282	FTCD	10841	21q22.3	12	7.84314	10	6.53595	2	1.30719
chr10	3150000	16050000	44	0.344619	5T2	amp	Fuca2	ENSMUSG00000019810	ENSG00000001036	FUCA2	2519	6q24.2	22	14.3791	1	0.653595	21	13.7255
chr10	46050000	130350000	281	0.314747	5T2	amp	Fzr1	ENSMUSG00000020235	ENSG00000105325	FZR1	51343	19p13.3	16	10.4575	15	9.80392	1	0.653595
chr10	46050000	130350000	281	0.314747	5T2	amp	Gadd45b	ENSMUSG00000015312	ENSG00000099860	GADD45B	4616	19p13.3	16	10.4575	15	9.80392	1	0.653595
chr10	46050000	130350000	281	0.314747	5T2	amp	Galnt4	ENSMUSG00000090035	ENSG00000257594	GALNT4	8693	12q21.33	22	14.3791	0	0	22	14.3791
chr10	46050000	130350000	281	0.314747	5T2	amp	Gamt	ENSMUSG00000020150	ENSG00000130005	GAMT	2593	19p13.3	16	10.4575	15	9.80392	1	0.653595
chr10	46050000	130350000	281	0.314747	5T2	amp	Gas2l3	ENSMUSG00000074802	ENSG00000139354	GAS2L3	283431	12q23.1	12	7.84314	2	1.30719	10	6.53595
chr10	46050000	130350000	281	0.314747	5T2	amp	Gcc2	ENSMUSG00000038039	ENSG00000135968	GCC2	9648	2q12.3	4	2.61438	2	1.30719	2	1.30719
chr10	46050000	130350000	281	0.314747	5T2	amp	Gdf11	ENSMUSG00000025352	ENSG00000135414	GDF11	10220	12q13.2	5	3.26797	5	3.26797	0	0
chr10	128850000	130350000	6	0.316177	5TGM1	amp	Gdf11	ENSMUSG00000025352	ENSG00000135414	GDF11	10220	12q13.2	5	3.26797	5	3.26797	0	0
chr10	46050000	130350000	281	0.314747	5T2	amp	Ggt5	ENSMUSG00000006344	ENSG00000099998	GGT5	2687	22q11.23	12	7.84314	3	1.96078	9	5.88235
chr10	46050000	130350000	281	0.314747	5T2	amp	Ggt1	ENSMUSG00000006345	ENSG00000100121	GGTLC2	91227	22q11.22	13	8.49673	3	1.96078	10	6.53595
chr10	46050000	130350000	281	0.314747	5T2	amp	Gipc3	ENSMUSG00000034872	ENSG00000179855	GIPC3	126326	19p13.3	16	10.4575	15	9.80392	1	0.653595
chr10	46050000	130350000	281	0.314747	5T2	amp	Gja1	ENSMUSG00000050953	ENSG00000152661	GJA1	2697	6q22.31	19	12.4183	1	0.653595	18	11.7647
chr10	46050000	130350000	281	0.314747	5T2	amp	Gli1	ENSMUSG00000025407	ENSG00000111087	GLI1	2735	12q13.3	7	4.57516	6	3.92157	1	0.653595
chr10	46050000	130350000	281	0.314747	5T2	amp	Glipr1	ENSMUSG00000056888	ENSG00000139278	GLIPR1	11010	12q21.2	16	10.4575	1	0.653595	15	9.80392
chr10	46050000	130350000	281	0.314747	5T2	amp	Glipr1l1	ENSMUSG00000020213	ENSG00000173401	GLIPR1L1	256710	12q21.1	16	10.4575	1	0.653595	15	9.80392
chr10	46050000	130350000	281	0.314747	5T2	amp	Glipr1l2	ENSMUSG00000020214	ENSG00000180481	GLIPR1L2	144321	12q21.1	16	10.4575	1	0.653595	15	9.80392
chr10	46050000	130350000	281	0.314747	5T2	amp	Gls2	ENSMUSG00000044005	ENSG00000135423	GLS2	27165	12q13.2	6	3.92157	5	3.26797	1	0.653595
chr10	46050000	130350000	281	0.314747	5T2	amp	Glt8d2	ENSMUSG00000020251	ENSG00000120820	GLT8D2	83468	12q23.3	15	9.80392	5	3.26797	10	6.53595
chr10	46050000	130350000	281	0.314747	5T2	amp	Gna11	ENSMUSG00000034781	ENSG00000088256	GNA11	2767	19p13.3	16	10.4575	15	9.80392	1	0.653595
chr10	46050000	130350000	281	0.314747	5T2	amp	Gna15	ENSMUSG00000034792	ENSG00000060558	GNA15	2769	19p13.3	16	10.4575	15	9.80392	1	0.653595
chr10	46050000	130350000	281	0.314747	5T2	amp	Gnaz	ENSMUSG00000040009	ENSG00000128266	GNAZ	2781	22q11.22	13	8.49673	3	1.96078	10	6.53595
chr10	46050000	130350000	281	0.314747	5T2	amp	Gng7	ENSMUSG00000048240	ENSG00000176533	GNG7	2788	19p13.3	16	10.4575	15	9.80392	1	0.653595
chr10	46050000	130350000	281	0.314747	5T2	amp	Gnptab	ENSMUSG00000035311	ENSG00000111670	GNPTAB	79158	12q23.2	14	9.15033	3	1.96078	11	7.18954
chr10	46050000	130350000	281	0.314747	5T2	amp	Gns	ENSMUSG00000034707	ENSG00000135677	GNS	2799	12q14.2	5	3.26797	1	0.653595	4	2.61438
chr10	46050000	130350000	281	0.314747	5T2	amp	Gpr182	ENSMUSG00000058396	ENSG00000166856	GPR182	11318	12q13.3	7	4.57516	6	3.92157	1	0.653595
chr10	46050000	130350000	281	0.314747	5T2	amp	Gprc6a	ENSMUSG00000019905	ENSG00000173612	GPRC6A	222545	6q22.2	21	13.7255	1	0.653595	20	13.0719
chr10	46050000	130350000	281	0.314747	5T2	amp	Gpx4	ENSMUSG00000075706	ENSG00000167468	GPX4	2879	19p13.3	16	10.4575	15	9.80392	1	0.653595
chr10	46050000	130350000	281	0.314747	5T2	amp	Grik2	ENSMUSG00000056073	ENSG00000164418	GRIK2	2898	6q16.3	24	15.6863	0	0	24	15.6863
chr10	46050000	130350000	281	0.314747	5T2	amp	Grin3b	ENSMUSG00000035745	ENSG00000116032	GRIN3B	116444	19p13.3	16	10.4575	15	9.80392	1	0.653595
chr10	46050000	130350000	281	0.314747	5T2	amp	Grip1	ENSMUSG00000034813	ENSG00000155974	GRIP1	23426	12q14.3	6	3.92157	1	0.653595	5	3.26797
chr10	3150000	16050000	44	0.344619	5T2	amp	Grm1	ENSMUSG00000019828	ENSG00000152822	GRM1	2911	6q24.3	24	15.6863	1	0.653595	23	15.0327
chr10	46050000	130350000	281	0.314747	5T2	amp	Gstt2	ENSMUSG00000033318	ENSG00000133433	GSTT2B	653689	22q11.23	12	7.84314	3	1.96078	9	5.88235
chr10	46050000	130350000	281	0.314747	5T2	amp	Gzmm	ENSMUSG00000054206	ENSG00000197540	GZMM	3004	19p13.3	16	10.4575	15	9.80392	1	0.653595
chr10	46050000	130350000	281	0.314747	5T2	amp	H2afy2	ENSMUSG00000020086	ENSG00000099284	H2AFY2	55506	10q22.1	4	2.61438	3	1.96078	1	0.653595
chr10	46050000	130350000	281	0.314747	5T2	amp	Hal	ENSMUSG00000020017	ENSG00000084110	HAL	3034	12q23.1	10	6.53595	1	0.653595	9	5.88235
chr10	46050000	130350000	281	0.314747	5T2	amp	Hcfc2	ENSMUSG00000020246	ENSG00000111727	HCFC2	29915	12q23.3	15	9.80392	5	3.26797	10	6.53595
chr10	46050000	130350000	281	0.314747	5T2	amp	Hcn2	ENSMUSG00000020331	ENSG00000099822	HCN2	610	19p13.3	16	10.4575	15	9.80392	1	0.653595
chr10	46050000	130350000	281	0.314747	5T2	amp	Helb	ENSMUSG00000020228	ENSG00000127311	HELB	92797	12q14.3	5	3.26797	1	0.653595	4	2.61438
chr10	46050000	130350000	281	0.314747	5T2	amp	Herc4	ENSMUSG00000020064	ENSG00000148634	HERC4	26091	10q21.3	3	1.96078	3	1.96078	0	0
chr10	3150000	16050000	44	0.344619	5T2	amp	Hivep2	ENSMUSG00000015501	ENSG00000010818	HIVEP2	3097	6q24.2	22	14.3791	1	0.653595	21	13.7255
chr10	46050000	130350000	281	0.314747	5T2	amp	Hk1	ENSMUSG00000037012	ENSG00000156515	HK1	3098	10q21.3	4	2.61438	3	1.96078	1	0.653595
chr10	46050000	130350000	281	0.314747	5T2	amp	Hkdc1	ENSMUSG00000020080	ENSG00000156510	HKDC1	80201	10q21.3	4	2.61438	3	1.96078	1	0.653595
chr10	46050000	130350000	281	0.314747	5T2	amp	Hmg20b	ENSMUSG00000020232	ENSG00000064961	HMG20B	10362	19p13.3	16	10.4575	15	9.80392	1	0.653595
chr10	46050000	130350000	281	0.314747	5T2	amp	Hmga2	ENSMUSG00000056758	ENSG00000149948	HMGA2	8091	12q14.3	5	3.26797	1	0.653595	4	2.61438
chr10	46050000	130350000	281	0.314747	5T2	amp	Hmha1	ENSMUSG00000035697	ENSG00000180448	HMHA1	23526	19p13.3	16	10.4575	15	9.80392	1	0.653595
chr10	46050000	130350000	281	0.314747	5T2	amp	Hnrnph3	ENSMUSG00000020069	ENSG00000096746	HNRNPH3	3189	10q21.3	3	1.96078	3	1.96078	0	0
chr10	46050000	130350000	281	0.314747	5T2	amp	Hsd17b6	ENSMUSG00000025396	ENSG00000025423	HSD17B6	8630	12q13.3	7	4.57516	6	3.92157	1	0.653595
chr10	46050000	130350000	281	0.314747	5T2	amp	Hsf2	ENSMUSG00000019878	ENSG00000025156	HSF2	3298	6q22.31	19	12.4183	1	0.653595	18	11.7647
chr10	46050000	130350000	281	0.314747	5T2	amp	Hsp90b1	ENSMUSG00000020048	ENSG00000166598	HSP90B1	7184	12q23.3	15	9.80392	5	3.26797	10	6.53595
chr10	46050000	130350000	281	0.314747	5T2	amp	Ifng	ENSMUSG00000055170	ENSG00000111537	IFNG	3458	12q15	8	5.22876	5	3.26797	3	1.96078
chr10	46050000	130350000	281	0.314747	5T2	amp	Igf1	ENSMUSG00000020053	ENSG00000017427	IGF1	3479	12q23.2	14	9.15033	3	1.96078	11	7.18954
chr10	46050000	130350000	281	0.314747	5T2	amp	Ikbip	ENSMUSG00000019975	ENSG00000166130	IKBIP	121457	12q23.1	11	7.18954	1	0.653595	10	6.53595
chr10	46050000	130350000	281	0.314747	5T2	amp	Ikzf4	ENSMUSG00000002578	ENSG00000123411	IKZF4	64375	12q13.2	6	3.92157	5	3.26797	1	0.653595
chr10	46050000	130350000	281	0.314747	5T2	amp	Il22	ENSMUSG00000074695	ENSG00000127318	IL22	50616	12q15	8	5.22876	5	3.26797	3	1.96078
chr10	46050000	130350000	281	0.314747	5T2	amp	Iltifb	ENSMUSG00000090461	ENSG00000127318	IL22	50616	12q15	8	5.22876	5	3.26797	3	1.96078
chr10	46050000	130350000	281	0.314747	5T2	amp	Il23a	ENSMUSG00000025383	ENSG00000110944	IL23A	51561	12q13.2	6	3.92157	5	3.26797	1	0.653595
chr10	46050000	130350000	281	0.314747	5T2	amp	Ilvbl	ENSMUSG00000032763	ENSG00000105135	ILVBL	10994	19p13.12	3	1.96078	2	1.30719	1	0.653595
chr10	46050000	130350000	281	0.314747	5T2	amp	Inhbc	ENSMUSG00000025405	ENSG00000175189	INHBC	3626	12q13.3	7	4.57516	6	3.92157	1	0.653595
chr10	46050000	130350000	281	0.314747	5T2	amp	Inhbe	ENSMUSG00000047492	ENSG00000139269	INHBE	83729	12q13.3	7	4.57516	6	3.92157	1	0.653595
chr10	3150000	16050000	44	0.344619	5T2	amp	Ipcef1	ENSMUSG00000064065	ENSG00000074706	IPCEF1	26034	6q25.2	27	17.6471	1	0.653595	26	16.9935
chr10	46050000	130350000	281	0.314747	5T2	amp	Ipmk	ENSMUSG00000060733	ENSG00000151151	IPMK	253430	10q21.1	12	7.84314	0	0	12	7.84314
chr10	46050000	130350000	281	0.314747	5T2	amp	Irak3	ENSMUSG00000020227	ENSG00000090376	IRAK3	11213	12q14.3	5	3.26797	1	0.653595	4	2.61438
chr10	46050000	130350000	281	0.314747	5T2	amp	Itga7	ENSMUSG00000025348	ENSG00000135424	ITGA7	3679	12q13.2	6	3.92157	5	3.26797	1	0.653595
chr10	128850000	130350000	6	0.316177	5TGM1	amp	Itga7	ENSMUSG00000025348	ENSG00000135424	ITGA7	3679	12q13.2	6	3.92157	5	3.26797	1	0.653595
chr10	46050000	130350000	281	0.314747	5T2	amp	Itgb2	ENSMUSG00000000290	ENSG00000160255	ITGB2	3689	21q22.3	12	7.84314	10	6.53595	2	1.30719
chr10	3150000	16050000	44	0.344619	5T2	amp	Iyd	ENSMUSG00000019762	ENSG00000009765	IYD	389434	6q25.1	23	15.0327	2	1.30719	21	13.7255
chr10	46050000	130350000	281	0.314747	5T2	amp	Jmjd1c	ENSMUSG00000037876	ENSG00000171988	JMJD1C	221037	10q21.2	9	5.88235	0	0	9	5.88235
chr10	46050000	130350000	281	0.314747	5T2	amp	Jsrp1	ENSMUSG00000020216	ENSG00000167476	JSRP1	126306	19p13.3	16	10.4575	15	9.80392	1	0.653595
chr10	3150000	16050000	44	0.344619	5T2	amp	Katna1	ENSMUSG00000019794	ENSG00000186625	KATNA1	11104	6q25.1	22	14.3791	1	0.653595	21	13.7255
chr10	46050000	130350000	281	0.314747	5T2	amp	Kcnc2	ENSMUSG00000035681	ENSG00000166006	KCNC2	3747	12q21.1	16	10.4575	1	0.653595	15	9.80392
chr10	46050000	130350000	281	0.314747	5T2	amp	Kcnmb4	ENSMUSG00000054934	ENSG00000135643	KCNMB4	27345	12q15	6	3.92157	2	1.30719	4	2.61438
chr10	46050000	130350000	281	0.314747	5T2	amp	Kera	ENSMUSG00000019932	ENSG00000139330	KERA	11081	12q21.33	23	15.0327	0	0	23	15.0327
chr10	46050000	130350000	281	0.314747	5T2	amp	A230046K03Rik	ENSMUSG00000034560	ENSG00000136051	KIAA1033	23325	12q23.3	14	9.15033	5	3.26797	9	5.88235
chr10	46050000	130350000	281	0.314747	5T2	amp	Kif5a	ENSMUSG00000074657	ENSG00000155980	KIF5A	3798	12q13.3	6	3.92157	5	3.26797	1	0.653595
chr10	46050000	130350000	281	0.314747	5T2	amp	Kiss1r	ENSMUSG00000035773	ENSG00000116014	KISS1R	84634	19p13.3	16	10.4575	15	9.80392	1	0.653595
chr10	46050000	130350000	281	0.314747	5T2	amp	Kitl	ENSMUSG00000019966	ENSG00000049130	KITLG	4254	12q21.32	23	15.0327	0	0	23	15.0327
chr10	46050000	130350000	281	0.314747	5T2	amp	Klf16	ENSMUSG00000035397	ENSG00000129911	KLF16	83855	19p13.3	16	10.4575	15	9.80392	1	0.653595
chr10	46050000	130350000	281	0.314747	5T2	amp	Krr1	ENSMUSG00000063334	ENSG00000111615	KRR1	11103	12q21.2	16	10.4575	1	0.653595	15	9.80392
chr10	46050000	130350000	281	0.314747	5T2	amp	Gm19402	ENSMUSG00000095970	ENSG00000243489	KRTAP10-11	386678	21q22.3	13	8.49673	11	7.18954	2	1.30719
chr10	46050000	130350000	281	0.314747	5T2	amp	Gm19668	ENSMUSG00000096380	ENSG00000243489	KRTAP10-11	386678	21q22.3	13	8.49673	11	7.18954	2	1.30719
chr10	46050000	130350000	281	0.314747	5T2	amp	Gm3238	ENSMUSG00000095817	ENSG00000243489	KRTAP10-11	386678	21q22.3	13	8.49673	11	7.18954	2	1.30719
chr10	46050000	130350000	281	0.314747	5T2	amp	Krtap10-4	ENSMUSG00000069582	ENSG00000243489	KRTAP10-11	386678	21q22.3	13	8.49673	11	7.18954	2	1.30719
chr10	46050000	130350000	281	0.314747	5T2	amp	Gm10024	ENSMUSG00000094012	ENSG00000187175	KRTAP12-1	353332	21q22.3	12	7.84314	10	6.53595	2	1.30719
chr10	46050000	130350000	281	0.314747	5T2	amp	Gm10100	ENSMUSG00000096421	ENSG00000187175	KRTAP12-1	353332	21q22.3	12	7.84314	10	6.53595	2	1.30719
chr10	46050000	130350000	281	0.314747	5T2	amp	Gm10142	ENSMUSG00000094146	ENSG00000187175	KRTAP12-1	353332	21q22.3	12	7.84314	10	6.53595	2	1.30719
chr10	46050000	130350000	281	0.314747	5T2	amp	Gm10272	ENSMUSG00000069584	ENSG00000187175	KRTAP12-1	353332	21q22.3	12	7.84314	10	6.53595	2	1.30719
chr10	46050000	130350000	281	0.314747	5T2	amp	Krtap12-1	ENSMUSG00000069583	ENSG00000187175	KRTAP12-1	353332	21q22.3	12	7.84314	10	6.53595	2	1.30719
chr10	3150000	16050000	44	0.344619	5T2	amp	Lats1	ENSMUSG00000040021	ENSG00000131023	LATS1	9113	6q25.1	23	15.0327	2	1.30719	21	13.7255
chr10	46050000	130350000	281	0.314747	5T2	amp	Lemd3	ENSMUSG00000048661	ENSG00000174106	LEMD3	23592	12q14.3	5	3.26797	1	0.653595	4	2.61438
chr10	46050000	130350000	281	0.314747	5T2	amp	Lgr5	ENSMUSG00000020140	ENSG00000139292	LGR5	8549	12q21.1	9	5.88235	2	1.30719	7	4.57516
chr10	46050000	130350000	281	0.314747	5T2	amp	Lin7a	ENSMUSG00000019906	ENSG00000111052	LIN7A	8825	12q21.31	19	12.4183	1	0.653595	18	11.7647
chr10	46050000	130350000	281	0.314747	5T2	amp	Lingo3	ENSMUSG00000051067	ENSG00000220008	LINGO3	645191	19p13.3	16	10.4575	15	9.80392	1	0.653595
chr10	46050000	130350000	281	0.314747	5T2	amp	Llph	ENSMUSG00000020224	ENSG00000139233	LLPH	84298	12q14.3	5	3.26797	1	0.653595	4	2.61438
chr10	46050000	130350000	281	0.314747	5T2	amp	Lmnb2	ENSMUSG00000062075	ENSG00000176619	LMNB2	84823	19p13.3	16	10.4575	15	9.80392	1	0.653595
chr10	46050000	130350000	281	0.314747	5T2	amp	Lrig3	ENSMUSG00000020105	ENSG00000139263	LRIG3	121227	12q14.1	6	3.92157	1	0.653595	5	3.26797
chr10	46050000	130350000	281	0.314747	5T2	amp	Lrp1	ENSMUSG00000040249	ENSG00000123384	LRP1	4035	12q13.3	7	4.57516	6	3.92157	1	0.653595
chr10	3150000	16050000	44	0.344619	5T2	amp	Lrp11	ENSMUSG00000019796	ENSG00000120256	LRP11	84918	6q25.1	23	15.0327	2	1.30719	21	13.7255
chr10	46050000	130350000	281	0.314747	5T2	amp	Lrrc10	ENSMUSG00000060187	ENSG00000198812	LRRC10	376132	12q15	7	4.57516	4	2.61438	3	1.96078
chr10	46050000	130350000	281	0.314747	5T2	amp	Lrrc20	ENSMUSG00000037151	ENSG00000172731	LRRC20	55222	10q22.1	3	1.96078	3	1.96078	0	0
chr10	46050000	130350000	281	0.314747	5T2	amp	Lrrc3	ENSMUSG00000051652	ENSG00000160233	LRRC3	81543	21q22.3	13	8.49673	11	7.18954	2	1.30719
chr10	46050000	130350000	281	0.314747	5T2	amp	Lrriq1	ENSMUSG00000019892	ENSG00000133640	LRRIQ1	84125	12q21.31	23	15.0327	0	0	23	15.0327
chr10	46050000	130350000	281	0.314747	5T2	amp	Lrrtm3	ENSMUSG00000042846	ENSG00000198739	LRRTM3	347731	10q21.3	3	1.96078	3	1.96078	0	0
chr10	46050000	130350000	281	0.314747	5T2	amp	Lsm7	ENSMUSG00000035215	ENSG00000130332	LSM7	51690	19p13.3	16	10.4575	15	9.80392	1	0.653595
chr10	46050000	130350000	281	0.314747	5T2	amp	Lss	ENSMUSG00000033105	ENSG00000160285	LSS	4047	21q22.3	12	7.84314	10	6.53595	2	1.30719
chr10	46050000	130350000	281	0.314747	5T2	amp	Lta4h	ENSMUSG00000015889	ENSG00000111144	LTA4H	4048	12q23.1	10	6.53595	1	0.653595	9	5.88235
chr10	3150000	16050000	44	0.344619	5T2	amp	Ltv1	ENSMUSG00000019814	ENSG00000135521	LTV1	84946	6q24.2	20	13.0719	1	0.653595	19	12.4183
chr10	46050000	130350000	281	0.314747	5T2	amp	Lum	ENSMUSG00000036446	ENSG00000139329	LUM	4060	12q21.33	18	11.7647	0	0	18	11.7647
chr10	46050000	130350000	281	0.314747	5T2	amp	9530003J23Rik	ENSMUSG00000020177	ENSG00000090382	LYZ	4069	12q15	8	5.22876	5	3.26797	3	1.96078
chr10	46050000	130350000	281	0.314747	5T2	amp	Lyz1	ENSMUSG00000069515	ENSG00000090382	LYZ	4069	12q15	8	5.22876	5	3.26797	3	1.96078
chr10	46050000	130350000	281	0.314747	5T2	amp	Lyz2	ENSMUSG00000069516	ENSG00000090382	LYZ	4069	12q15	8	5.22876	5	3.26797	3	1.96078
chr10	46050000	130350000	281	0.314747	5T2	amp	Madcam1	ENSMUSG00000020310	ENSG00000099866	MADCAM1	8174	19p13.3	16	10.4575	15	9.80392	1	0.653595
chr10	46050000	130350000	281	0.314747	5T2	amp	Man1a	ENSMUSG00000003746	ENSG00000111885	MAN1A1	4121	6q22.31	20	13.0719	1	0.653595	19	12.4183
chr10	46050000	130350000	281	0.314747	5T2	amp	Map2k2	ENSMUSG00000035027	ENSG00000126934	MAP2K2	5605	19p13.3	16	10.4575	15	9.80392	1	0.653595
chr10	46050000	130350000	281	0.314747	5T2	amp	Mars	ENSMUSG00000040354	ENSG00000166986	MARS	4141	12q13.3	7	4.57516	6	3.92157	1	0.653595
chr10	46050000	130350000	281	0.314747	5T2	amp	Matk	ENSMUSG00000004933	ENSG00000007264	MATK	4145	19p13.3	16	10.4575	15	9.80392	1	0.653595
chr10	46050000	130350000	281	0.314747	5T2	amp	Mbd3	ENSMUSG00000035478	ENSG00000071655	MBD3	53615	19p13.3	16	10.4575	15	9.80392	1	0.653595
chr10	46050000	130350000	281	0.314747	5T2	amp	Mbd6	ENSMUSG00000025409	ENSG00000166987	MBD6	114785	12q13.3	6	3.92157	5	3.26797	1	0.653595
chr10	46050000	130350000	281	0.314747	5T2	amp	Mcm3ap	ENSMUSG00000001150	ENSG00000160294	MCM3AP	8888	21q22.3	12	7.84314	10	6.53595	2	1.30719
chr10	46050000	130350000	281	0.314747	5T2	amp	Mcm9	ENSMUSG00000058298	ENSG00000111877	MCM9	254394	6q22.31	20	13.0719	1	0.653595	19	12.4183
chr10	46050000	130350000	281	0.314747	5T2	amp	Mdm1	ENSMUSG00000020212	ENSG00000111554	MDM1	56890	12q15	8	5.22876	5	3.26797	3	1.96078
chr10	46050000	130350000	281	0.314747	5T2	amp	Mdm2	ENSMUSG00000020184	ENSG00000135679	MDM2	4193	12q15	8	5.22876	5	3.26797	3	1.96078
chr10	46050000	130350000	281	0.314747	5T2	amp	Med16	ENSMUSG00000013833	ENSG00000175221	MED16	10025	19p13.3	16	10.4575	15	9.80392	1	0.653595
chr10	46050000	130350000	281	0.314747	5T2	amp	Metap2	ENSMUSG00000036112	ENSG00000111142	METAP2	10988	12q22	10	6.53595	1	0.653595	9	5.88235
chr10	46050000	130350000	281	0.314747	5T2	amp	Mettl1	ENSMUSG00000006732	ENSG00000037897	METTL1	4234	12q14.1	6	3.92157	5	3.26797	1	0.653595
chr10	46050000	130350000	281	0.314747	5T2	amp	Mettl7b	ENSMUSG00000025347	ENSG00000170439	METTL7B	196410	12q13.2	6	3.92157	5	3.26797	1	0.653595
chr10	128850000	130350000	6	0.316177	5TGM1	amp	Mettl7b	ENSMUSG00000025347	ENSG00000170439	METTL7B	196410	12q13.2	6	3.92157	5	3.26797	1	0.653595
chr10	46050000	130350000	281	0.314747	5T2	amp	Mex3d	ENSMUSG00000048696	ENSG00000181588	MEX3D	399664	19p13.3	16	10.4575	15	9.80392	1	0.653595
chr10	46050000	130350000	281	0.314747	5T2	amp	Mgat4c	ENSMUSG00000019888	ENSG00000182050	MGAT4C	25834	12q21.31	23	15.0327	0	0	23	15.0327
chr10	46050000	130350000	281	0.314747	5T2	amp	Midn	ENSMUSG00000035621	ENSG00000167470	MIDN	90007	19p13.3	16	10.4575	15	9.80392	1	0.653595
chr10	46050000	130350000	281	0.314747	5T2	amp	Mier2	ENSMUSG00000042570	ENSG00000105556	MIER2	54531	19p13.3	16	10.4575	15	9.80392	1	0.653595
chr10	46050000	130350000	281	0.314747	5T2	amp	Mif	ENSMUSG00000033307	ENSG00000240972	MIF	4282	22q11.23	12	7.84314	3	1.96078	9	5.88235
chr10	46050000	130350000	281	0.314747	5T2	amp	Mip	ENSMUSG00000025389	ENSG00000135517	MIP	4284	12q13.2	6	3.92157	5	3.26797	1	0.653595
chr10	46050000	130350000	281	0.314747	5T2	amp	Mknk2	ENSMUSG00000020190	ENSG00000099875	MKNK2	2872	19p13.3	16	10.4575	15	9.80392	1	0.653595
chr10	46050000	130350000	281	0.314747	5T2	amp	Mmp11	ENSMUSG00000000901	ENSG00000099953	MMP11	4320	22q11.23	12	7.84314	3	1.96078	9	5.88235
chr10	46050000	130350000	281	0.314747	5T2	amp	Mmp19	ENSMUSG00000025355	ENSG00000123342	MMP19	4327	12q13.2	6	3.92157	5	3.26797	1	0.653595
chr10	46050000	130350000	281	0.314747	5T2	amp	Mon2	ENSMUSG00000034602	ENSG00000061987	MON2	23041	12q14.1	5	3.26797	1	0.653595	4	2.61438
chr10	46050000	130350000	281	0.314747	5T2	amp	Mrpl42	ENSMUSG00000062981	ENSG00000198015	MRPL42	28977	12q22	10	6.53595	1	0.653595	9	5.88235
chr10	46050000	130350000	281	0.314747	5T2	amp	Mrpl54	ENSMUSG00000034932	ENSG00000183617	MRPL54	116541	19p13.3	16	10.4575	15	9.80392	1	0.653595
chr10	46050000	130350000	281	0.314747	5T2	amp	Msrb3	ENSMUSG00000051236	ENSG00000174099	MSRB3	253827	12q14.3	6	3.92157	1	0.653595	5	3.26797
chr10	3150000	16050000	44	0.344619	5T2	amp	Mthfd1l	ENSMUSG00000040675	ENSG00000120254	MTHFD1L	25902	6q25.1	24	15.6863	3	1.96078	21	13.7255
chr10	3150000	16050000	44	0.344619	5T2	amp	Mtrf1l	ENSMUSG00000019774	ENSG00000112031	MTRF1L	54516	6q25.2	28	18.3007	1	0.653595	27	17.6471
chr10	46050000	130350000	281	0.314747	5T2	amp	Mum1	ENSMUSG00000020156	ENSG00000160953	MUM1	84939	19p13.3	16	10.4575	15	9.80392	1	0.653595
chr10	46050000	130350000	281	0.314747	5T2	amp	Mybpc1	ENSMUSG00000020061	ENSG00000196091	MYBPC1	4604	12q23.2	14	9.15033	3	1.96078	11	7.18954
chr10	3150000	16050000	44	0.344619	5T2	amp	Myct1	ENSMUSG00000046916	ENSG00000120279	MYCT1	80177	6q25.2	28	18.3007	3	1.96078	25	16.3399
chr10	46050000	130350000	281	0.314747	5T2	amp	Myf5	ENSMUSG00000000435	ENSG00000111049	MYF5	4617	12q21.31	19	12.4183	1	0.653595	18	11.7647
chr10	46050000	130350000	281	0.314747	5T2	amp	Myf6	ENSMUSG00000035923	ENSG00000111046	MYF6	4618	12q21.31	19	12.4183	1	0.653595	18	11.7647
chr10	46050000	130350000	281	0.314747	5T2	amp	Myl6	ENSMUSG00000090841	ENSG00000092841	MYL6	4637	12q13.2	6	3.92157	5	3.26797	1	0.653595
chr10	46050000	130350000	281	0.314747	5T2	amp	Myl6b	ENSMUSG00000039824	ENSG00000196465	MYL6B	140465	12q13.2	6	3.92157	5	3.26797	1	0.653595
chr10	46050000	130350000	281	0.314747	5T2	amp	Myo1a	ENSMUSG00000025401	ENSG00000166866	MYO1A	4640	12q13.3	7	4.57516	6	3.92157	1	0.653595
chr10	46050000	130350000	281	0.314747	5T2	amp	Mypn	ENSMUSG00000020067	ENSG00000138347	MYPN	84665	10q21.3	3	1.96078	3	1.96078	0	0
chr10	46050000	130350000	281	0.314747	5T2	amp	Nab2	ENSMUSG00000025402	ENSG00000166886	NAB2	4665	12q13.3	7	4.57516	6	3.92157	1	0.653595
chr10	46050000	130350000	281	0.314747	5T2	amp	Nap1l1	ENSMUSG00000058799	ENSG00000187109	NAP1L1	4673	12q21.2	17	11.1111	1	0.653595	16	10.4575
chr10	46050000	130350000	281	0.314747	5T2	amp	Nav3	ENSMUSG00000020181	ENSG00000067798	NAV3	89795	12q21.2	18	11.7647	1	0.653595	17	11.1111
chr10	46050000	130350000	281	0.314747	5T2	amp	Ncln	ENSMUSG00000020238	ENSG00000125912	NCLN	56926	19p13.3	16	10.4575	15	9.80392	1	0.653595
chr10	46050000	130350000	281	0.314747	5T2	amp	Ndufa12	ENSMUSG00000020022	ENSG00000184752	NDUFA12	55967	12q22	10	6.53595	1	0.653595	9	5.88235
chr10	46050000	130350000	281	0.314747	5T2	amp	Ndufa4l2	ENSMUSG00000040280	ENSG00000185633	NDUFA4L2	56901	12q13.3	7	4.57516	6	3.92157	1	0.653595
chr10	46050000	130350000	281	0.314747	5T2	amp	Ndufs7	ENSMUSG00000020153	ENSG00000115286	NDUFS7	374291	19p13.3	16	10.4575	15	9.80392	1	0.653595
chr10	46050000	130350000	281	0.314747	5T2	amp	Nedd1	ENSMUSG00000019988	ENSG00000139350	NEDD1	121441	12q23.1	10	6.53595	1	0.653595	9	5.88235
chr10	46050000	130350000	281	0.314747	5T2	amp	Neurod4	ENSMUSG00000048015	ENSG00000123307	NEUROD4	58158	12q13.2	6	3.92157	5	3.26797	1	0.653595
chr10	128850000	130350000	6	0.316177	5TGM1	amp	Neurod4	ENSMUSG00000048015	ENSG00000123307	NEUROD4	58158	12q13.2	6	3.92157	5	3.26797	1	0.653595
chr10	46050000	130350000	281	0.314747	5T2	amp	Neurog3	ENSMUSG00000044312	ENSG00000122859	NEUROG3	50674	10q21.3	4	2.61438	3	1.96078	1	0.653595
chr10	46050000	130350000	281	0.314747	5T2	amp	Nfic	ENSMUSG00000055053	ENSG00000141905	NFIC	4782	19p13.3	16	10.4575	15	9.80392	1	0.653595
chr10	46050000	130350000	281	0.314747	5T2	amp	Nfyb	ENSMUSG00000020248	ENSG00000120837	NFYB	4801	12q23.3	15	9.80392	5	3.26797	10	6.53595
chr10	3150000	16050000	44	0.344619	5T2	amp	Nmbr	ENSMUSG00000019865	ENSG00000135577	NMBR	4829	6q24.1	22	14.3791	1	0.653595	21	13.7255
chr10	46050000	130350000	281	0.314747	5T2	amp	Nodal	ENSMUSG00000037171	ENSG00000156574	NODAL	4838	10q22.1	3	1.96078	3	1.96078	0	0
chr10	46050000	130350000	281	0.314747	5T2	amp	Npffr1	ENSMUSG00000020090	ENSG00000148734	NPFFR1	64106	10q22.1	3	1.96078	3	1.96078	0	0
chr10	46050000	130350000	281	0.314747	5T2	amp	Nr1h4	ENSMUSG00000047638	ENSG00000012504	NR1H4	9971	12q23.1	12	7.84314	2	1.30719	10	6.53595
chr10	46050000	130350000	281	0.314747	5T2	amp	Nr2c1	ENSMUSG00000005897	ENSG00000120798	NR2C1	7181	12q22	10	6.53595	1	0.653595	9	5.88235
chr10	46050000	130350000	281	0.314747	5T2	amp	Nrbf2	ENSMUSG00000075000	ENSG00000148572	NRBF2	29982	10q21.2	9	5.88235	0	0	9	5.88235
chr10	46050000	130350000	281	0.314747	5T2	amp	Nt5dc3	ENSMUSG00000054027	ENSG00000111696	NT5DC3	51559	12q23.3	15	9.80392	5	3.26797	10	6.53595
chr10	46050000	130350000	281	0.314747	5T2	amp	Ntn4	ENSMUSG00000020019	ENSG00000074527	NTN4	59277	12q22	10	6.53595	1	0.653595	9	5.88235
chr10	46050000	130350000	281	0.314747	5T2	amp	Nts	ENSMUSG00000019890	ENSG00000133636	NTS	4922	12q21.31	22	14.3791	0	0	22	14.3791
chr10	46050000	130350000	281	0.314747	5T2	amp	Nuak1	ENSMUSG00000020032	ENSG00000074590	NUAK1	9891	12q23.3	15	9.80392	6	3.92157	9	5.88235
chr10	46050000	130350000	281	0.314747	5T2	amp	Nudt4	ENSMUSG00000020029	ENSG00000173598	NUDT4	11163	12q22	10	6.53595	1	0.653595	9	5.88235
chr10	46050000	130350000	281	0.314747	5T2	amp	Nup107	ENSMUSG00000052798	ENSG00000111581	NUP107	57122	12q15	8	5.22876	5	3.26797	3	1.96078
chr10	46050000	130350000	281	0.314747	5T2	amp	Nup37	ENSMUSG00000035351	ENSG00000075188	NUP37	79023	12q23.2	14	9.15033	3	1.96078	11	7.18954
chr10	3150000	16050000	44	0.344619	5T2	amp	Nup43	ENSMUSG00000040034	ENSG00000120253	NUP43	348995	6q25.1	23	15.0327	2	1.30719	21	13.7255
chr10	46050000	130350000	281	0.314747	5T2	amp	Nus1	ENSMUSG00000023068	ENSG00000153989	NUS1	116150	6q22.2	20	13.0719	1	0.653595	19	12.4183
chr10	46050000	130350000	281	0.314747	5T2	amp	Nxph4	ENSMUSG00000040258	ENSG00000182379	NXPH4	11247	12q13.3	7	4.57516	6	3.92157	1	0.653595
chr10	46050000	130350000	281	0.314747	5T2	amp	Oaz1	ENSMUSG00000035242	ENSG00000104904	OAZ1	4946	19p13.3	16	10.4575	15	9.80392	1	0.653595
chr10	46050000	130350000	281	0.314747	5T2	amp	Odf3l2	ENSMUSG00000035963	ENSG00000181781	ODF3L2	284451	19p13.3	16	10.4575	15	9.80392	1	0.653595
chr10	46050000	130350000	281	0.314747	5T2	amp	Oit3	ENSMUSG00000009654	ENSG00000138315	OIT3	170392	10q22.1	3	1.96078	3	1.96078	0	0
chr10	46050000	130350000	281	0.314747	5T2	amp	Onecut3	ENSMUSG00000045518	ENSG00000205922	ONECUT3	390874	19p13.3	16	10.4575	15	9.80392	1	0.653595
chr10	3150000	16050000	44	0.344619	5T2	amp	Oprm1	ENSMUSG00000000766	ENSG00000112038	OPRM1	4988	6q25.2	28	18.3007	1	0.653595	27	17.6471
chr10	46050000	130350000	281	0.314747	5T2	amp	Olfr796	ENSMUSG00000052012	ENSG00000175398	OR10P1	121130	12q13.2	6	3.92157	5	3.26797	1	0.653595
chr10	128850000	130350000	6	0.316177	5TGM1	amp	Olfr796	ENSMUSG00000052012	ENSG00000175398	OR10P1	121130	12q13.2	6	3.92157	5	3.26797	1	0.653595
chr10	46050000	130350000	281	0.314747	5T2	amp	Olfr1357	ENSMUSG00000071185	ENSG00000094661	OR1I1	126370	19p13.12	3	1.96078	2	1.30719	1	0.653595
chr10	46050000	130350000	281	0.314747	5T2	amp	Olfr786	ENSMUSG00000095696	ENSG00000205330	OR6C1	390321	12q13.2	6	3.92157	5	3.26797	1	0.653595
chr10	46050000	130350000	281	0.314747	5T2	amp	Olfr802	ENSMUSG00000093866	ENSG00000205330	OR6C1	390321	12q13.2	6	3.92157	5	3.26797	1	0.653595
chr10	128850000	130350000	6	0.316177	5TGM1	amp	Olfr786	ENSMUSG00000095696	ENSG00000205330	OR6C1	390321	12q13.2	6	3.92157	5	3.26797	1	0.653595
chr10	128850000	130350000	6	0.316177	5TGM1	amp	Olfr802	ENSMUSG00000093866	ENSG00000205330	OR6C1	390321	12q13.2	6	3.92157	5	3.26797	1	0.653595
chr10	46050000	130350000	281	0.314747	5T2	amp	Olfr791	ENSMUSG00000047626	ENSG00000179695	OR6C2	341416	12q13.2	6	3.92157	5	3.26797	1	0.653595
chr10	128850000	130350000	6	0.316177	5TGM1	amp	Olfr791	ENSMUSG00000047626	ENSG00000179695	OR6C2	341416	12q13.2	6	3.92157	5	3.26797	1	0.653595
chr10	46050000	130350000	281	0.314747	5T2	amp	Olfr788	ENSMUSG00000049217	ENSG00000205329	OR6C3	254786	12q13.2	6	3.92157	5	3.26797	1	0.653595
chr10	128850000	130350000	6	0.316177	5TGM1	amp	Olfr788	ENSMUSG00000049217	ENSG00000205329	OR6C3	254786	12q13.2	6	3.92157	5	3.26797	1	0.653595
chr10	46050000	130350000	281	0.314747	5T2	amp	Olfr782	ENSMUSG00000095075	ENSG00000188324	OR6C6	283365	12q13.2	6	3.92157	5	3.26797	1	0.653595
chr10	46050000	130350000	281	0.314747	5T2	amp	Olfr804	ENSMUSG00000095401	ENSG00000188324	OR6C6	283365	12q13.2	6	3.92157	5	3.26797	1	0.653595
chr10	128850000	130350000	6	0.316177	5TGM1	amp	Olfr782	ENSMUSG00000095075	ENSG00000188324	OR6C6	283365	12q13.2	6	3.92157	5	3.26797	1	0.653595
chr10	128850000	130350000	6	0.316177	5TGM1	amp	Olfr804	ENSMUSG00000095401	ENSG00000188324	OR6C6	283365	12q13.2	6	3.92157	5	3.26797	1	0.653595
chr10	46050000	130350000	281	0.314747	5T2	amp	Olfr808	ENSMUSG00000049894	ENSG00000205328	OR6C65	403282	12q13.2	6	3.92157	5	3.26797	1	0.653595
chr10	128850000	130350000	6	0.316177	5TGM1	amp	Olfr808	ENSMUSG00000049894	ENSG00000205328	OR6C65	403282	12q13.2	6	3.92157	5	3.26797	1	0.653595
chr10	46050000	130350000	281	0.314747	5T2	amp	Olfr780	ENSMUSG00000049573	ENSG00000205327	OR6C68	403284	12q13.2	6	3.92157	5	3.26797	1	0.653595
chr10	128850000	130350000	6	0.316177	5TGM1	amp	Olfr780	ENSMUSG00000049573	ENSG00000205327	OR6C68	403284	12q13.2	6	3.92157	5	3.26797	1	0.653595
chr10	46050000	130350000	281	0.314747	5T2	amp	Olfr814	ENSMUSG00000059134	ENSG00000184954	OR6C70	390327	12q13.2	6	3.92157	5	3.26797	1	0.653595
chr10	46050000	130350000	281	0.314747	5T2	amp	Olfr815	ENSMUSG00000061961	ENSG00000184954	OR6C70	390327	12q13.2	6	3.92157	5	3.26797	1	0.653595
chr10	128850000	130350000	6	0.316177	5TGM1	amp	Olfr814	ENSMUSG00000059134	ENSG00000184954	OR6C70	390327	12q13.2	6	3.92157	5	3.26797	1	0.653595
chr10	128850000	130350000	6	0.316177	5TGM1	amp	Olfr815	ENSMUSG00000061961	ENSG00000184954	OR6C70	390327	12q13.2	6	3.92157	5	3.26797	1	0.653595
chr10	46050000	130350000	281	0.314747	5T2	amp	Olfr821	ENSMUSG00000044897	ENSG00000197706	OR6C74	254783	12q13.2	6	3.92157	5	3.26797	1	0.653595
chr10	128850000	130350000	6	0.316177	5TGM1	amp	Olfr821	ENSMUSG00000044897	ENSG00000197706	OR6C74	254783	12q13.2	6	3.92157	5	3.26797	1	0.653595
chr10	46050000	130350000	281	0.314747	5T2	amp	Olfr790	ENSMUSG00000044025	ENSG00000187857	OR6C75	390323	12q13.2	6	3.92157	5	3.26797	1	0.653595
chr10	128850000	130350000	6	0.316177	5TGM1	amp	Olfr790	ENSMUSG00000044025	ENSG00000187857	OR6C75	390323	12q13.2	6	3.92157	5	3.26797	1	0.653595
chr10	46050000	130350000	281	0.314747	5T2	amp	Olfr809	ENSMUSG00000107670	ENSG00000185821	OR6C76	390326	12q13.2	6	3.92157	5	3.26797	1	0.653595
chr10	46050000	130350000	281	0.314747	5T2	amp	Olfr813	ENSMUSG00000052818	ENSG00000185821	OR6C76	390326	12q13.2	6	3.92157	5	3.26797	1	0.653595
chr10	128850000	130350000	6	0.316177	5TGM1	amp	Olfr809	ENSMUSG00000107670	ENSG00000185821	OR6C76	390326	12q13.2	6	3.92157	5	3.26797	1	0.653595
chr10	128850000	130350000	6	0.316177	5TGM1	amp	Olfr813	ENSMUSG00000052818	ENSG00000185821	OR6C76	390326	12q13.2	6	3.92157	5	3.26797	1	0.653595
chr10	46050000	130350000	281	0.314747	5T2	amp	Olfr1352	ENSMUSG00000046493	ENSG00000188269	OR7A5	26659	19p13.12	3	1.96078	2	1.30719	1	0.653595
chr10	46050000	130350000	281	0.314747	5T2	amp	Olfr1353	ENSMUSG00000042774	ENSG00000188269	OR7A5	26659	19p13.12	3	1.96078	2	1.30719	1	0.653595
chr10	46050000	130350000	281	0.314747	5T2	amp	Olfr57	ENSMUSG00000060205	ENSG00000188269	OR7A5	26659	19p13.12	3	1.96078	2	1.30719	1	0.653595
chr10	46050000	130350000	281	0.314747	5T2	amp	Olfr1356	ENSMUSG00000051190	ENSG00000127529	OR7C2	26658	19p13.12	3	1.96078	2	1.30719	1	0.653595
chr10	46050000	130350000	281	0.314747	5T2	amp	Olfr825	ENSMUSG00000058084	ENSG00000170605	OR9K2	441639	12q13.2	6	3.92157	5	3.26797	1	0.653595
chr10	46050000	130350000	281	0.314747	5T2	amp	Olfr826	ENSMUSG00000059862	ENSG00000170605	OR9K2	441639	12q13.2	6	3.92157	5	3.26797	1	0.653595
chr10	128850000	130350000	6	0.316177	5TGM1	amp	Olfr825	ENSMUSG00000058084	ENSG00000170605	OR9K2	441639	12q13.2	6	3.92157	5	3.26797	1	0.653595
chr10	128850000	130350000	6	0.316177	5TGM1	amp	Olfr826	ENSMUSG00000059862	ENSG00000170605	OR9K2	441639	12q13.2	6	3.92157	5	3.26797	1	0.653595
chr10	46050000	130350000	281	0.314747	5T2	amp	Ormdl2	ENSMUSG00000025353	ENSG00000123353	ORMDL2	29095	12q13.2	6	3.92157	5	3.26797	1	0.653595
chr10	46050000	130350000	281	0.314747	5T2	amp	Os9	ENSMUSG00000040462	ENSG00000135506	OS9	10956	12q14.1	6	3.92157	5	3.26797	1	0.653595
chr10	46050000	130350000	281	0.314747	5T2	amp	Osbpl8	ENSMUSG00000020189	ENSG00000091039	OSBPL8	114882	12q21.2	17	11.1111	1	0.653595	16	10.4575
chr10	46050000	130350000	281	0.314747	5T2	amp	P4ha1	ENSMUSG00000019916	ENSG00000122884	P4HA1	5033	10q22.1	3	1.96078	3	1.96078	0	0
chr10	46050000	130350000	281	0.314747	5T2	amp	Pah	ENSMUSG00000020051	ENSG00000171759	PAH	5053	12q23.2	14	9.15033	4	2.61438	10	6.53595
chr10	46050000	130350000	281	0.314747	5T2	amp	Palm	ENSMUSG00000035863	ENSG00000099864	PALM	5064	19p13.3	16	10.4575	15	9.80392	1	0.653595
chr10	46050000	130350000	281	0.314747	5T2	amp	Pan2	ENSMUSG00000005682	ENSG00000135473	PAN2	9924	12q13.2	6	3.92157	5	3.26797	1	0.653595
chr10	46050000	130350000	281	0.314747	5T2	amp	Pawr	ENSMUSG00000035873	ENSG00000177425	PAWR	5074	12q21.2	18	11.7647	1	0.653595	17	11.1111
chr10	46050000	130350000	281	0.314747	5T2	amp	Pbld2	ENSMUSG00000020072	ENSG00000108187	PBLD	64081	10q21.3	3	1.96078	3	1.96078	0	0
chr10	46050000	130350000	281	0.314747	5T2	amp	Pcbd1	ENSMUSG00000020098	ENSG00000166228	PCBD1	5092	10q22.1	3	1.96078	3	1.96078	0	0
chr10	46050000	130350000	281	0.314747	5T2	amp	Pcbp3	ENSMUSG00000001120	ENSG00000183570	PCBP3	54039	21q22.3	12	7.84314	10	6.53595	2	1.30719
chr10	46050000	130350000	281	0.314747	5T2	amp	Pcdh15	ENSMUSG00000052613	ENSG00000150275	PCDH15	65217	10q21.1	12	7.84314	0	0	12	7.84314
chr10	3150000	16050000	44	0.344619	5T2	amp	Pcmt1	ENSMUSG00000019795	ENSG00000120265	PCMT1	5110	6q25.1	23	15.0327	2	1.30719	21	13.7255
chr10	46050000	130350000	281	0.314747	5T2	amp	Pcnt	ENSMUSG00000001151	ENSG00000160299	PCNT	5116	21q22.3	12	7.84314	10	6.53595	2	1.30719
chr10	46050000	130350000	281	0.314747	5T2	amp	Pcsk4	ENSMUSG00000020131	ENSG00000115257	PCSK4	54760	19p13.3	16	10.4575	15	9.80392	1	0.653595
chr10	46050000	130350000	281	0.314747	5T2	amp	Pdxk	ENSMUSG00000032788	ENSG00000160209	PDXK	8566	21q22.3	13	8.49673	11	7.18954	2	1.30719
chr10	3150000	16050000	44	0.344619	5T2	amp	Pex3	ENSMUSG00000019809	ENSG00000034693	PEX3	8504	6q24.2	22	14.3791	1	0.653595	21	13.7255
chr10	46050000	130350000	281	0.314747	5T2	amp	Pfkl	ENSMUSG00000020277	ENSG00000141959	PFKL	5211	21q22.3	13	8.49673	11	7.18954	2	1.30719
chr10	3150000	16050000	44	0.344619	5T2	amp	Phactr2	ENSMUSG00000062866	ENSG00000112419	PHACTR2	9749	6q24.2	20	13.0719	1	0.653595	19	12.4183
chr10	46050000	130350000	281	0.314747	5T2	amp	Phlda1	ENSMUSG00000020205	ENSG00000139289	PHLDA1	22822	12q21.2	17	11.1111	1	0.653595	16	10.4575
chr10	46050000	130350000	281	0.314747	5T2	amp	Phyhipl	ENSMUSG00000037747	ENSG00000165443	PHYHIPL	84457	10q21.1	12	7.84314	0	0	12	7.84314
chr10	46050000	130350000	281	0.314747	5T2	amp	Pias4	ENSMUSG00000004934	ENSG00000105229	PIAS4	51588	19p13.3	16	10.4575	15	9.80392	1	0.653595
chr10	46050000	130350000	281	0.314747	5T2	amp	Pip4k2c	ENSMUSG00000025417	ENSG00000166908	PIP4K2C	79837	12q13.3	6	3.92157	5	3.26797	1	0.653595
chr10	46050000	130350000	281	0.314747	5T2	amp	Pip5k1c	ENSMUSG00000034902	ENSG00000186111	PIP5K1C	23396	19p13.3	16	10.4575	15	9.80392	1	0.653595
chr10	46050000	130350000	281	0.314747	5T2	amp	Pkib	ENSMUSG00000019876	ENSG00000135549	PKIB	5570	6q22.31	20	13.0719	2	1.30719	18	11.7647
chr10	46050000	130350000	281	0.314747	5T2	amp	Pla2g12b	ENSMUSG00000009646	ENSG00000138308	PLA2G12B	84647	10q22.1	3	1.96078	3	1.96078	0	0
chr10	3150000	16050000	44	0.344619	5T2	amp	Plagl1	ENSMUSG00000019817	ENSG00000118495	PLAGL1	5325	6q24.2	20	13.0719	1	0.653595	19	12.4183
chr10	3150000	16050000	44	0.344619	5T2	amp	Plekhg1	ENSMUSG00000040624	ENSG00000120278	PLEKHG1	57480	6q25.1	24	15.6863	3	1.96078	21	13.7255
chr10	46050000	130350000	281	0.314747	5T2	amp	Plekhj1	ENSMUSG00000035278	ENSG00000104886	PLEKHJ1	55111	19p13.3	16	10.4575	15	9.80392	1	0.653595
chr10	46050000	130350000	281	0.314747	5T2	amp	Pln	ENSMUSG00000038583	ENSG00000198523	PLN	5350	6q22.31	20	13.0719	1	0.653595	19	12.4183
chr10	46050000	130350000	281	0.314747	5T2	amp	Plxnc1	ENSMUSG00000074785	ENSG00000136040	PLXNC1	10154	12q22	9	5.88235	1	0.653595	8	5.22876
chr10	46050000	130350000	281	0.314747	5T2	amp	Pmch	ENSMUSG00000035383	ENSG00000183395	PMCH	5367	12q23.2	14	9.15033	3	1.96078	11	7.18954
chr10	46050000	130350000	281	0.314747	5T2	amp	Pofut2	ENSMUSG00000020260	ENSG00000186866	POFUT2	23275	21q22.3	12	7.84314	10	6.53595	2	1.30719
chr10	46050000	130350000	281	0.314747	5T2	amp	Polr2e	ENSMUSG00000004667	ENSG00000099817	POLR2E	5434	19p13.3	16	10.4575	15	9.80392	1	0.653595
chr10	46050000	130350000	281	0.314747	5T2	amp	Polr3b	ENSMUSG00000034453	ENSG00000013503	POLR3B	55703	12q23.3	15	9.80392	6	3.92157	9	5.88235
chr10	46050000	130350000	281	0.314747	5T2	amp	Polrmt	ENSMUSG00000020329	ENSG00000099821	POLRMT	5442	19p13.3	16	10.4575	15	9.80392	1	0.653595
chr10	46050000	130350000	281	0.314747	5T2	amp	Ppa1	ENSMUSG00000020089	ENSG00000180817	PPA1	5464	10q22.1	3	1.96078	3	1.96078	0	0
chr10	46050000	130350000	281	0.314747	5T2	amp	Ppfia2	ENSMUSG00000053825	ENSG00000139220	PPFIA2	8499	12q21.31	19	12.4183	1	0.653595	18	11.7647
chr10	3150000	16050000	44	0.344619	5T2	amp	Ppil4	ENSMUSG00000015757	ENSG00000131013	PPIL4	85313	6q25.1	22	14.3791	1	0.653595	21	13.7255
chr10	46050000	130350000	281	0.314747	5T2	amp	Ppm1h	ENSMUSG00000034613	ENSG00000111110	PPM1H	57460	12q14.1	5	3.26797	1	0.653595	4	2.61438
chr10	46050000	130350000	281	0.314747	5T2	amp	Ppp1r12a	ENSMUSG00000019907	ENSG00000058272	PPP1R12A	4659	12q21.2	18	11.7647	1	0.653595	17	11.1111
chr10	3150000	16050000	44	0.344619	5T2	amp	Ppp1r14c	ENSMUSG00000040653	ENSG00000198729	PPP1R14C	81706	6q25.1	23	15.0327	2	1.30719	21	13.7255
chr10	46050000	130350000	281	0.314747	5T2	amp	Prdm4	ENSMUSG00000035529	ENSG00000110851	PRDM4	11108	12q23.3	15	9.80392	6	3.92157	9	5.88235
chr10	46050000	130350000	281	0.314747	5T2	amp	Prf1	ENSMUSG00000037202	ENSG00000180644	PRF1	5551	10q22.1	3	1.96078	3	1.96078	0	0
chr10	46050000	130350000	281	0.314747	5T2	amp	Prim1	ENSMUSG00000025395	ENSG00000198056	PRIM1	5557	12q13.3	7	4.57516	6	3.92157	1	0.653595
chr10	46050000	130350000	281	0.314747	5T2	amp	Prmt2	ENSMUSG00000020230	ENSG00000160310	PRMT2	3275	21q22.3	12	7.84314	10	6.53595	2	1.30719
chr10	46050000	130350000	281	0.314747	5T2	amp	Prtn3	ENSMUSG00000057729	ENSG00000196415	PRTN3	5657	19p13.3	16	10.4575	15	9.80392	1	0.653595
chr10	46050000	130350000	281	0.314747	5T2	amp	Psap	ENSMUSG00000004207	ENSG00000197746	PSAP	5660	10q22.1	3	1.96078	3	1.96078	0	0
chr10	46050000	130350000	281	0.314747	5T2	amp	Ptges3	ENSMUSG00000071072	ENSG00000110958	PTGES3	10728	12q13.3	7	4.57516	6	3.92157	1	0.653595
chr10	46050000	130350000	281	0.314747	5T2	amp	Ptprb	ENSMUSG00000020154	ENSG00000127329	PTPRB	5787	12q15	7	4.57516	2	1.30719	5	3.26797
chr10	46050000	130350000	281	0.314747	5T2	amp	Ptprq	ENSMUSG00000035916	ENSG00000139304	PTPRQ	374462	12q21.31	19	12.4183	1	0.653595	18	11.7647
chr10	46050000	130350000	281	0.314747	5T2	amp	Ptprr	ENSMUSG00000020151	ENSG00000153233	PTPRR	5801	12q15	9	5.88235	2	1.30719	7	4.57516
chr10	46050000	130350000	281	0.314747	5T2	amp	Pttg1ip	ENSMUSG00000009291	ENSG00000183255	PTTG1IP	754	21q22.3	12	7.84314	10	6.53595	2	1.30719
chr10	46050000	130350000	281	0.314747	5T2	amp	Pwp1	ENSMUSG00000001785	ENSG00000136045	PWP1	11137	12q23.3	15	9.80392	6	3.92157	9	5.88235
[truncated: 9,550 more rows]

## Sheet: supplementary table 4
Supplementary table 4: Top 25 of the pathway enrichment analysis of the copy number alterations in the 5T models (related to Figure 1).
[truncated: 76 more rows]

[truncated: 5 more sheets: supplementary table 5, supplementary table 6, supplementary table 7, supplementary table 8, supplementary table 9]
